# Supplementary material for: Comprehensive transcriptome analysis of fluid shear stress altered gene expression in renal epithelial cells
Source: J Cell Physiol. 2017 Nov 20;233(4):3615–28. doi: 10.1002/jcp.26222 (PMC5765508; doi:10.1002/jcp.26222)
Supplement: Supplementary file 2 — Table S1. Primer sequences used for qPCR. [file JCP-233-3615-s002.xlsx]

## Sheet: Primers
Supplementary Table S1. Primer sequences used for qPCR.
Genes analyzed by qPCR, including the alternative gene name, gene description, Ensembl ID, NCBI accession number, and qPCR primer sequences (5'-->3').
Gene	Alternative name	Description	Ensembl ID	Accession #	Forward sequence (5'->3')	Reverse sequence (5'->3')
Ccbe1		collagen and calcium binding EGF domains 1	ENSMUSG00000046318	NM_178793.4	GCTACCACTGTGAGTGTCGG	GGACTTCTCTTCATGCCCAGT
Ets1		E26 avian leukemia oncogene 1, 5' domain	ENSMUSG00000032035	NM_011808.2	TCTAGAGATCCTGCAGAAAGAGGA	CTGGGTAGGTAGGGTTGGCT
Fbln5		fibulin 5	ENSMUSG00000021186	NM_011812.4	AACCCTGGTTTCACCCTCAAC	CGCACTCGTTCACATCTTGG
Gsto1		glutathione S-transferase omega 1	ENSMUSG00000025068	NM_010362.3	TGAGTCATTCTCTAAGGTGCCG	CGCTTCCCTTAGGTTCGGAG
Hbegf		heparin-binding EGF-like growth factor	ENSMUSG00000024486	NM_010415.2	GAGGAGGACCTGAGCTATAGGAA	AACGTGTAACGAACCACTGTCT
Hprt		hypoxanthine guanine phosphoribosyl transferase	ENSMUSG00000025630	NM_013556.2	GGCTATAAGTTCTTTGCTGACCTG	AACTTTTATGTCCCCCGTTGA
Itgav		integrin alpha V	ENSMUSG00000027087	NM_008402.3	GATGCTGATGGCCAGGGATT	CCGAAATGAGCTGACCTTGC
Itgb1		integrin beta 1 (fibronectin receptor beta)	ENSMUSG00000025809	NM_010578.2	TCAGACTTCCGCATTGGCTT	GGGTTGTGCTAATATACGGCATC
Jak2		Janus kinase 2	ENSMUSG00000024789	NM_008413.3	ACCTTTGCTGTTGAGCGAGA	CTTAGTCCCGCTGAGGTTGT
Junb		jun B proto-oncogene	ENSMUSG00000052837	NM_008416.3	TTCGGGTCAGGGATCAGACA	GACGATCAAGCGCTCCAGTT
Map3k20	Zak	mitogen-activated protein kinase kinase kinase 20	ENSMUSG00000004085	NM_023057.5	ACTGACGTAGCCAAAGGGATG	CTCCGTCAGCAGCGATAACA
Map4k4		mitogen-activated protein kinase kinase kinase kinase 4	ENSMUSG00000026074	NM_001252200.1	TGTGGAAACTGGTCACTTGGA	ACGGAGGCAAAGAACACCTT
Plk2		polo-like kinase 2	ENSMUSG00000021701	NM_152804.2	GGAGGAGAACCTCATGGATGG	GGAGGTAGAGCCGAGGTCTT
Prune2		prune homolog 2	ENSMUSG00000039126	NM_181348.4	CTGGATGAAGAACTGAGGGAGG	CCTTCAGCTTCATGTCAATGTCC
Runx1		runt related transcription factor 1	ENSMUSG00000022952	NM_001111021.2	CCAGTCGACTCTCAACGGC	CAGAGTAGGGAACTGGCGTG
Stat1		signal transducer and activator of transcription 1	ENSMUSG00000026104	NM_009283.4	TTCCGACACCTGCAACTGAAG	TCTTCGGTGACAATGAGAGGC
Tes		testis derived transcript	ENSMUSG00000029552	NM_207176.3	GCAAGCCCTGCTATGTGAAG	GCCAGCTGAAGTTGTTGTACG
Wisp1		WNT1 inducible signaling pathway protein 1	ENSMUSG00000005124	NM_018865.2	TCCAACTACACATCAAGGCAGG	TGCGAGAGTGAAGTTCGTGG
Wnt7b		wingless-type MMTV integration site family, member 7B	ENSMUSG00000022382	NM_009528.3	GCCAGCACCAGTTCCGATT	CAGCCTCTCGACTCCCTACT
