# Supplementary material for: Comprehensive transcriptome analysis of fluid shear stress altered gene expression in renal epithelial cells
Source: J Cell Physiol. 2017 Nov 20;233(4):3615–28. doi: 10.1002/jcp.26222 (PMC5765508; doi:10.1002/jcp.26222)
Supplement: Supplementary file 3 — Table S2. Counts per million values of all samples analyzed by RNA sequencing. [file JCP-233-3615-s003.xlsx]

## Sheet: CMP values
Supplementary Table S2. Counts per million values of all samples analyzed by RNA sequencing.
Count per million (CPM) values are shown for all genes in the 4 fluid shear stress treated cells and 4 static control samples analyzed by RNAseq. For every gene is given the Ensembl gene ID, gene name, gene description and CPM value. Average CPM values per group are shown in the last 3 columns. The overall average CPM value in the last column is used as enrichment filter to exclude low expressed …
ENSEMBL Gene ID	Gene Name	Gene Description	NoFlow1	NoFlow2	NoFlow3	Noflow4	Flow1	Flow2	Flow3	Flow4	CPM NoFlow	CPM Flow	CPM average total
ENSMUSG00000064351	mt-Co1	mitochondrially encoded cytochrome c oxidase I	9311.31	9852.19	9421.78	10044.8	9209.07	9199.96	10376.7	10289.3	9657.52	9768.77	9713.14
ENSMUSG00000037742	Eef1a1	eukaryotic translation elongation factor 1 alpha 1	5755.43	6872.9	5542.58	5650.52	5767.58	6540.59	5460.2	5366.13	5955.35	5783.63	5869.49
ENSMUSG00000064370	mt-Cytb	mitochondrially encoded cytochrome b	3938.67	3888.68	3907.83	4088.8	3997.15	3318.5	4041.48	3983.86	3956	3835.25	3895.62
ENSMUSG00000064354	mt-Co2	mitochondrially encoded cytochrome c oxidase II	3612.49	3807.36	3532.81	3790.76	3605.8	3212.99	3794.91	3677.38	3685.86	3572.77	3629.31
ENSMUSG00000064358	mt-Co3	mitochondrially encoded cytochrome c oxidase III	3089.43	3593.78	3097.21	3263.34	3101.27	3239.9	3233.98	3112.32	3260.94	3171.87	3216.4
ENSMUSG00000025428	Atp5a1	ATP synthase, H+ transporting, mitochondrial F1 complex, alpha subunit 1	3228.3	3990.68	3137.92	3191.03	2874.49	3463.33	2714	2673	3386.98	2931.2	3159.09
ENSMUSG00000057666	Gapdh	glyceraldehyde-3-phosphate dehydrogenase	3233.49	4008.68	2985.1	3010.91	2677.57	3338.38	2675.28	2776.29	3309.55	2866.88	3088.21
ENSMUSG00000031328	Flna	filamin, alpha	2326.88	2669.36	2485.11	2437.06	3096.37	3362.24	3210.44	3275.72	2479.6	3236.19	2857.9
ENSMUSG00000064363	mt-Nd4	mitochondrially encoded NADH dehydrogenase 4	2759.76	3145.82	2750.27	2920.42	2788.58	2660.87	2881.3	2887.99	2894.07	2804.68	2849.37
ENSMUSG00000064357	mt-Atp6	mitochondrially encoded ATP synthase 6	2679.96	3016.86	2702.9	2890.98	2736.04	2566.42	2965.14	2852.43	2822.68	2780.01	2801.34
ENSMUSG00000026193	Fn1	fibronectin 1	1568.16	1936.45	1943.92	1904.56	3076.87	3670.79	3841.93	4093.27	1838.27	3670.72	2754.49
ENSMUSG00000034994	Eef2	eukaryotic translation elongation factor 2	2602.4	3011.77	2385.02	2419.99	2410.83	3053.44	2327.97	2320.48	2604.79	2528.18	2566.49
ENSMUSG00000029580	Actb	actin, beta	1951.34	2327.88	1979.55	1994.58	2942.62	3305.61	2849.12	3094.33	2063.34	3047.92	2555.63
ENSMUSG00000032294	Pkm	pyruvate kinase, muscle	2587.41	3076.52	2433.38	2428.15	2220.6	2786.57	2288.87	2370.96	2631.37	2416.75	2524.06
ENSMUSG00000023944	Hsp90ab1	heat shock protein 90 alpha (cytosolic), class B member 1	2167.63	2885.45	2289.74	2258.87	2407.59	2872.42	2628.94	2650.89	2400.42	2639.96	2520.19
ENSMUSG00000064367	mt-Nd5	mitochondrially encoded NADH dehydrogenase 5	2358.73	2287.98	2407.89	2545.87	2427.92	1876.86	2548.88	2525.08	2400.12	2344.69	2372.4
ENSMUSG00000025203	Scd2	stearoyl-Coenzyme A desaturase 2	2110.65	2860.07	2793.74	2721.58	1813.23	2374.55	2001.81	1953.18	2621.51	2035.69	2328.6
ENSMUSG00000022443	Myh9	myosin, heavy polypeptide 9, non-muscle	1696.53	1895.29	1764.48	1743.92	2624.88	2979.9	2864.59	2939.59	1775.05	2852.24	2313.65
ENSMUSG00000015656	Hspa8	heat shock protein 8	2103.48	2662.55	2031.65	2047.37	2019.11	2408.55	1937.58	2000.16	2211.26	2091.35	2151.31
ENSMUSG00000032216	Nedd4	neural precursor cell expressed, developmentally down-regulated 4	2199.23	1934.79	2259.27	2256.7	2095.97	1861.25	2156.03	2080.79	2162.5	2048.51	2105.5
ENSMUSG00000004980	Hnrnpa2b1	heterogeneous nuclear ribonucleoprotein A2/B1	2184.68	1623.88	2342.3	2265.09	2278.38	1519.88	2224.38	2139.82	2103.99	2040.62	2072.3
ENSMUSG00000028763	Hspg2	perlecan (heparan sulfate proteoglycan 2)	1731.17	1999.52	2140.32	2140.2	1765.17	2526.01	2069.77	2174.1	2002.8	2133.76	2068.28
ENSMUSG00000029304	Spp1	secreted phosphoprotein 1	2176.99	1510.32	1793.74	1835.53	2191.19	1786.95	1940.02	1942.64	1829.15	1965.2	1897.17
ENSMUSG00000001525	Tubb5	tubulin, beta 5 class I	1642.07	2104.47	1630.29	1634.45	1795.12	2206.32	1838.02	1851.09	1752.82	1922.64	1837.73
ENSMUSG00000047139	Cd24a	CD24a antigen	1546.59	1643.16	1734.03	1724.44	1977.35	1937.79	1943.14	1914.8	1662.05	1943.27	1802.66
ENSMUSG00000024740	Ddb1	damage specific DNA binding protein 1	1617.52	1935.57	1596.75	1597.46	1664.47	2035.36	1644.04	1671.53	1686.83	1753.85	1720.34
ENSMUSG00000026238	Ptma	prothymosin alpha	1446.2	1831.92	1466.75	1498.71	1600.15	1730.57	1532.41	1476.5	1560.89	1584.91	1572.9
ENSMUSG00000064341	mt-Nd1	mitochondrially encoded NADH dehydrogenase 1	1453.5	1658.41	1472.52	1573.66	1544.42	1499.23	1601.22	1562.84	1539.52	1551.93	1545.72
ENSMUSG00000005610	Eif4g2	eukaryotic translation initiation factor 4, gamma 2	1430.93	1259.05	1480.22	1467.49	1614.57	1429.95	1636.21	1663.52	1409.42	1586.06	1497.74
ENSMUSG00000040152	Thbs1	thrombospondin 1	582.065	565.987	686.869	676.789	1915.4	2098.59	2255.99	2434.52	627.928	2176.12	1402.03
ENSMUSG00000023150	Ivns1abp	influenza virus NS1A binding protein	1421.67	916.886	1328.47	1321.46	1743.82	1193.74	1559.99	1532.63	1247.12	1507.55	1377.33
ENSMUSG00000006932	Ctnnb1	catenin (cadherin associated protein), beta 1	1183	1180.92	1127.68	1143.45	1684.16	1641.54	1475.08	1503.92	1158.76	1576.18	1367.47
ENSMUSG00000062825	Actg1	actin, gamma, cytoplasmic 1	1053.54	1259.78	1028.42	1029.07	1590.98	1789.71	1504.07	1570.05	1092.7	1613.7	1353.2
ENSMUSG00000025393	Atp5b	ATP synthase, H+ transporting mitochondrial F1 complex, beta subunit	1285.37	1626.03	1289.89	1305.32	1210.24	1465.9	1169.68	1172.12	1376.65	1254.48	1315.57
ENSMUSG00000050708	Ftl1	ferritin light polypeptide 1	1094.87	1279.52	1047.14	1086.51	1224.21	1195.44	1696.64	1887.92	1127.01	1501.05	1314.03
ENSMUSG00000069833	Ahnak	AHNAK nucleoprotein (desmoyokin)	1195.34	888.802	1220.62	1198.47	1508.41	1120.53	1631.85	1600.34	1125.81	1465.28	1295.54
ENSMUSG00000056201	Cfl1	cofilin 1, non-muscle	1164.61	1414.6	1182.66	1183.79	1313.46	1506.4	1277.35	1296.91	1236.41	1348.53	1292.47
ENSMUSG00000071866	Ppia	peptidylprolyl isomerase A	1231.05	1553.59	1219.88	1245.08	1241.79	1426.89	1161.9	1129.41	1312.4	1240	1276.2
ENSMUSG00000002265	Peg3	paternally expressed 3	1693.49	1023.66	1946.24	1910.95	966.094	553.238	1082.65	979.119	1643.59	895.275	1269.43
ENSMUSG00000057738	Sptan1	spectrin alpha, non-erythrocytic 1	1164.52	1338.03	1204.62	1204.76	1199.5	1329.64	1262.84	1234.53	1227.98	1256.63	1242.31
ENSMUSG00000067274	Rplp0	ribosomal protein, large, P0	1226.26	1444.71	1109.68	1126.21	1212.26	1499.78	1112.26	1135.98	1226.71	1240.07	1233.39
ENSMUSG00000064345	mt-Nd2	mitochondrially encoded NADH dehydrogenase 2	1150.26	1352.65	1200.66	1246.8	1177.89	1102.43	1265.98	1238.68	1237.59	1196.25	1216.92
ENSMUSG00000048612	Myof	myoferlin	1099.4	949.827	1189.82	1187.09	1346.23	1049.56	1402.06	1368.93	1106.53	1291.7	1199.11
ENSMUSG00000046434	Hnrnpa1	heterogeneous nuclear ribonucleoprotein A1	1165.64	966.98	1155.32	1149.31	1294.2	1081.76	1276.1	1212.81	1109.31	1216.22	1162.77
ENSMUSG00000020719	Ddx5	DEAD (Asp-Glu-Ala-Asp) box polypeptide 5	1215.3	791.176	1230.97	1229.45	1247.68	890.422	1222.33	1197.11	1116.72	1139.39	1128.06
ENSMUSG00000004207	Psap	prosaposin	1105.91	1297.65	1099.21	1117.34	999.652	1197.75	978.069	985.906	1155.03	1040.34	1097.69
ENSMUSG00000063524	Eno1	enolase 1, alpha non-neuron	1072.32	1284.99	949.808	941.77	956.474	1224.56	980.95	1012.65	1062.22	1043.66	1052.94
ENSMUSG00000016559	H3f3b	H3 histone, family 3B	935.153	1012.14	982.551	970.959	1063.57	1168.21	1044.81	1012.07	975.202	1072.17	1023.68
ENSMUSG00000039218	Srrm2	serine/arginine repetitive matrix 2	1197.86	762.189	1186.5	1153.98	1064.78	639.198	1077.2	1044.24	1075.13	956.355	1015.74
ENSMUSG00000024661	Fth1	ferritin heavy polypeptide 1	1024.23	1234.72	932.171	965.367	864.327	927.711	1028.41	1143.38	1039.12	990.957	1015.04
ENSMUSG00000039630	Hnrnpu	heterogeneous nuclear ribonucleoprotein U	1011.58	765.117	1058.46	1047.38	1117.1	845.873	1132.37	1120.23	970.635	1053.89	1012.26
ENSMUSG00000032366	Tpm1	tropomyosin 1, alpha	775.247	887.801	860.003	832.242	1124.77	1272.06	1144.48	1142.98	838.823	1171.07	1004.95
ENSMUSG00000025809	Itgb1	integrin beta 1 (fibronectin receptor beta)	796.08	731.054	766.581	768.537	1260.44	1212.9	1236.58	1265.99	765.563	1243.98	1004.77
ENSMUSG00000002900	Lamb1	laminin B1	1019.48	1106.09	1010.66	1002.48	912.871	1138.38	902.789	939.172	1034.68	973.302	1003.99
ENSMUSG00000024590	Lmnb1	lamin B1	924.881	1044.21	929.828	919.975	1016.66	1130.34	984.816	1023.83	954.723	1038.91	996.818
ENSMUSG00000020914	Top2a	topoisomerase (DNA) II alpha	1063.25	854.91	1149.31	1129.77	937.235	804.878	1031.03	995.46	1049.31	942.151	995.731
ENSMUSG00000024393	Prrc2a	proline-rich coiled-coil 2A	996.701	1115.65	1039.03	1039.74	893.166	999.395	908.265	912.798	1047.78	928.406	988.093
ENSMUSG00000029761	Cald1	caldesmon 1	679.844	480.342	698.254	688.691	1395.58	947.565	1466.08	1398.87	636.783	1302.02	969.404
ENSMUSG00000055322	Tns1	tensin 1	842.231	942.214	925.402	918.807	975.795	1048.86	995.559	1010.26	907.163	1007.62	957.391
ENSMUSG00000092035	Peg10	paternally expressed 10	887.7	767.191	1049.02	1028.11	932.516	757.549	1074.89	1066.33	933.004	957.821	945.413
ENSMUSG00000045983	Eif4g1	eukaryotic translation initiation factor 4, gamma 1	857.483	955.268	897.034	901.724	986.043	1011.89	940.598	977.416	902.877	978.988	940.932
ENSMUSG00000059005	Hnrnpa3	heterogeneous nuclear ribonucleoprotein A3	1032.48	671.249	1025.92	1006.38	1089.92	632.958	996.597	974.728	934.006	923.55	928.778
ENSMUSG00000032518	Rpsa	ribosomal protein SA	902.022	1079.98	838.835	869.543	904.122	1099.37	857.066	848.02	922.594	927.144	924.869
ENSMUSG00000030029	Lrig1	leucine-rich repeats and immunoglobulin-like domains 1	980.518	985.524	902.133	921.122	893.166	1011.48	795.176	797.56	947.324	874.345	910.835
ENSMUSG00000033319	Fem1c	fem-1 homolog c (C.elegans)	907.127	754.113	978.848	983.577	967.066	805.049	945.528	926.903	905.916	911.137	908.526
ENSMUSG00000031004	Mki67	antigen identified by monoclonal antibody Ki 67	1077.16	731.03	1145.13	1121.89	831.842	582.679	915.401	851.24	1018.8	795.291	907.046
ENSMUSG00000059796	Eif4a1	eukaryotic translation initiation factor 4A1	768.819	896.292	768.855	771.2	1014.74	1080.63	958.399	981.195	801.291	1008.74	905.016
ENSMUSG00000091747	D17H6S56E-5	NA	997.383	1109.04	999.998	1000.66	746.296	841.297	771.769	738.158	1026.77	774.38	900.575
ENSMUSG00000021270	Hsp90aa1	heat shock protein 90, alpha (cytosolic), class A member 1	968.8	703.653	961.658	959.243	986.164	657.994	989.591	964.908	898.338	899.664	899.001
ENSMUSG00000025153	Fasn	fatty acid synthase	872.137	1101.91	1036.01	1018.36	750.468	909.483	768.24	728.232	1007.11	789.106	898.106
ENSMUSG00000032399	Rpl4	ribosomal protein L4	841.59	1011.07	786.423	807.026	903.94	1040.14	848.918	842.378	861.528	908.845	885.186
ENSMUSG00000021546	Hnrnpk	heterogeneous nuclear ribonucleoprotein K	852.937	782.075	888.405	902.707	936.222	855.8	918.826	921.421	856.531	908.067	882.299
ENSMUSG00000038252	Ncapd2	non-SMC condensin I complex, subunit D2	846.385	1015.24	947.759	944.228	761.324	863.931	834.126	824.36	938.404	820.935	879.669
ENSMUSG00000023004	Tuba1b	tubulin, alpha 1B	805.793	1004.04	833.099	887.733	811.407	860.49	707.907	725.57	882.667	776.344	829.506
ENSMUSG00000041936	Agrn	agrin	822.741	860.741	849.238	824.95	772.888	878.037	814.976	799.024	839.418	816.231	827.824
ENSMUSG00000005566	Trim28	tripartite motif-containing 28	756.914	900.416	763.808	752.355	798.993	982.471	746.313	802.085	793.373	832.465	812.919
ENSMUSG00000092274	Neat1	nuclear paraspeckle assembly transcript 1 (non-protein coding)	1063.29	555.08	1005.03	954.163	918.238	353.522	856.547	796.762	894.391	731.267	812.829
ENSMUSG00000062328	Rpl17	ribosomal protein L17	812.242	1008.12	705.97	734.677	777.606	926.047	736.244	725.304	815.252	791.3	803.276
ENSMUSG00000024991	Eif3a	eukaryotic translation initiation factor 3, subunit A	840.825	528.069	880.706	861.124	917.388	532.268	956.946	906.89	777.681	828.373	803.027
ENSMUSG00000020849	Ywhae	tyrosine 3-monooxygenase/tryptophan 5-monooxygenase activation protein, epsilon polypeptide	740.711	931.234	778.448	776.997	776.574	864.442	766.45	776.748	806.847	796.053	801.45
ENSMUSG00000022892	App	amyloid beta (A4) precursor protein	828.28	922.571	905.75	896.889	644.488	753.767	717.561	703.481	888.373	704.824	796.598
ENSMUSG00000030695	Aldoa	aldolase A, fructose-bisphosphate	877.51	1052.21	756.729	756.144	643.577	835.738	692.779	750.507	860.648	730.65	795.649
ENSMUSG00000031311	Nono	non-POU-domain-containing, octamer binding protein	763.053	872.161	749.461	748.074	793.403	866.635	779.061	763.814	783.187	800.728	791.958
ENSMUSG00000006205	Htra1	HtrA serine peptidase 1	498.113	652.9	559.706	559.929	873.4	1302.64	896.068	951.68	567.662	1005.95	786.804
ENSMUSG00000025261	Huwe1	HECT, UBA and WWE domain containing 1	852.006	614.763	945.571	924.154	779.065	523.23	847.776	807.301	834.124	739.343	786.733
ENSMUSG00000005198	Polr2a	polymerase (RNA) II (DNA directed) polypeptide A	707.002	878.944	836.975	809.669	728.171	720.828	799.743	778.957	808.147	756.925	782.536
ENSMUSG00000015837	Sqstm1	sequestosome 1	591.407	696.186	577.601	587.295	831.943	885.809	973.528	1112.27	613.122	950.887	782.005
ENSMUSG00000007850	Hnrnph1	heterogeneous nuclear ribonucleoprotein H1	802.156	397.089	863.207	838.182	937.134	460.13	960.372	952.772	725.158	827.602	776.38
ENSMUSG00000027184	Caprin1	cell cycle associated protein 1	751.437	628.525	763.274	763.457	845.998	728.845	868.821	842.005	726.673	821.418	774.045
ENSMUSG00000030122	Ptms	parathymosin	761.771	1056.14	731.169	736.152	680.375	858.731	679.57	682.057	821.308	725.183	773.245
ENSMUSG00000057113	Npm1	nucleophosmin 1	758.464	655.121	737.352	744.714	935.392	689.969	848.814	809.297	723.913	820.868	772.39
ENSMUSG00000034648	Lrrn1	leucine rich repeat protein 1, neuronal	507.599	384.279	584.818	589.016	1066.12	924.553	990.214	992.32	516.428	993.302	754.865
ENSMUSG00000026234	Ncl	nucleolin	716.922	491.274	745.327	746.64	930.126	576.383	875.309	845.013	675.041	806.708	740.874
ENSMUSG00000028639	Ybx1	Y box protein 1	741.413	857.472	723.866	706.983	688.456	771.863	672.642	694.778	757.433	706.935	732.184
ENSMUSG00000071650	Ganab	alpha glucosidase 2 alpha neutral subunit	704.129	856.789	746.274	743.731	653.197	789.316	674.614	681.072	762.731	699.55	731.14
ENSMUSG00000030536	Iqgap1	IQ motif containing GTPase activating protein 1	542.528	544.222	571.59	564.66	836.399	886.678	927.104	975.313	555.75	906.374	731.062
ENSMUSG00000019505	Ubb	ubiquitin B	662.545	899.757	694.861	689.489	672.214	885.43	649.287	693.022	736.663	724.988	730.826
ENSMUSG00000063870	Chd4	chromodomain helicase DNA binding protein 4	678.997	797.935	722.057	707.966	711.624	747.168	724.982	710.667	726.739	723.61	725.175
ENSMUSG00000022314	Rad21	RAD21 cohesin complex component	798.746	743.132	834.701	829.845	632.337	595.726	658.525	629.069	801.606	628.914	715.26
ENSMUSG00000055065	Ddx17	DEAD (Asp-Glu-Ala-Asp) box polypeptide 17	771.65	698.138	756.574	749.426	718.713	610.381	695.088	702.656	743.947	681.709	712.828
ENSMUSG00000009575	Cbx5	chromobox 5	737.611	589.655	782.944	786.993	707.939	570.918	770.316	733.421	724.301	695.648	709.975
ENSMUSG00000054808	Actn4	actinin alpha 4	648.326	762.311	662.463	653.643	714.865	801.513	689.172	712.263	681.686	729.453	705.569
ENSMUSG00000002870	Mcm2	minichromosome maintenance complex component 2	698.383	802.425	661.498	672.262	703.382	834.546	619.626	640.433	708.642	699.497	704.07
ENSMUSG00000060126	Tpt1	tumor protein, translationally-controlled 1	716.447	909.713	584.456	597.209	710.571	908.953	620.535	583.027	701.956	705.772	703.864
ENSMUSG00000001924	Uba1	ubiquitin-like modifier activating enzyme 1	571.628	749.598	630.186	625.129	684.729	861.738	726.902	748.777	644.135	755.537	699.836
ENSMUSG00000026864	Hspa5	heat shock protein 5	641.65	722.734	675.743	672.549	742.833	902.694	629.306	606.554	678.169	720.347	699.258
ENSMUSG00000023456	Tpi1	triosephosphate isomerase 1	798.415	1006.9	682.012	698.359	523.663	735.898	546.967	543.506	796.421	587.509	691.965
ENSMUSG00000028452	Vcp	valosin containing protein	596.285	719.83	671.816	661.877	632.134	766.399	724.437	756.416	662.452	719.846	691.149
ENSMUSG00000020900	Myh10	myosin, heavy polypeptide 10, non-muscle	546.537	454.234	596.082	584.325	858.534	675.257	920.15	867.049	545.295	830.248	687.771
ENSMUSG00000028820	Sfpq	splicing factor proline/glutamine rich (polypyrimidine tract binding protein associated)	655.911	628.696	671.075	657.801	713.407	690.612	727.11	743.215	653.371	718.586	685.978
ENSMUSG00000060036	Rpl3	ribosomal protein L3	667.092	820.237	598.442	619.844	689.813	844.096	620.509	617.705	676.404	693.03	684.717
ENSMUSG00000007891	Ctsd	cathepsin D	662.897	745.06	646.548	663.598	671.484	735.218	648.716	689.668	679.526	686.272	682.899
ENSMUSG00000015143	Actn1	actinin, alpha 1	567.412	637.528	569.11	559.437	763.612	844.001	727.395	748.937	583.372	770.986	677.179
ENSMUSG00000021910	Nisch	nischarin	723.908	758.773	669.525	672.959	663.991	675.655	615.916	622.921	706.291	644.621	675.456
ENSMUSG00000022283	Pabpc1	poly(A) binding protein, cytoplasmic 1	685.28	748.086	653.438	644.998	652.387	691.273	657.824	655.39	682.95	664.219	673.584
ENSMUSG00000028691	Prdx1	peroxiredoxin 1	588.596	752.429	623.175	633.404	624.884	742.857	699.707	723.441	649.401	697.722	673.562
ENSMUSG00000028465	Tln1	talin 1	647.107	787.638	696.635	689.961	589.686	700.993	632.913	636.148	705.335	639.935	672.635
ENSMUSG00000015647	Lama5	laminin, alpha 5	631.316	613.494	674.365	650.119	607.285	674.255	693.479	704.12	642.324	669.785	656.054
ENSMUSG00000020372	Rack1	receptor for activated C kinase 1	621.561	744.255	560.222	582.072	681.266	837.288	605.121	612.542	627.028	684.054	655.541
ENSMUSG00000034088	Hdlbp	high density lipoprotein (HDL) binding protein	649.876	695.796	680.755	669.968	609.999	671.438	622.844	610.146	674.099	628.607	651.353
ENSMUSG00000031320	Rps4x	ribosomal protein S4, X-linked	639.604	771.437	599.062	587.91	639.142	762.087	609.558	599.82	649.503	652.652	651.077
ENSMUSG00000020315	Sptbn1	spectrin beta, non-erythrocytic 1	687.946	590.485	764.945	746.517	580.653	508.481	670.877	654.671	697.473	603.67	650.572
ENSMUSG00000029767	Calu	calumenin	656.51	619.009	653.972	655.711	663.991	648.482	646.718	642.189	646.301	650.345	648.323
ENSMUSG00000076432	Ywhaq	tyrosine 3-monooxygenase/tryptophan 5-monooxygenase activation protein, theta polypeptide	664.033	651.022	624.14	631.315	682.097	702.883	621.702	603.041	642.628	652.431	647.529
ENSMUSG00000036371	Serbp1	serpine1 mRNA binding protein 1	606.474	657.024	602.524	628.796	694.957	694.507	658.992	635.296	623.704	670.938	647.321
ENSMUSG00000042079	Hnrnpf	heterogeneous nuclear ribonucleoprotein F	622.285	638.651	613.237	621.729	700.182	675.257	639.27	635.616	623.975	662.581	643.278
ENSMUSG00000042712	Wbp5	WW domain binding protein 5	634.685	495.397	624.123	654.913	753.648	541.212	717.638	671.411	602.279	670.977	636.628
ENSMUSG00000033161	Atp1a1	ATPase, Na+/K+ transporting, alpha 1 polypeptide	611.682	733.421	583.991	601.347	594.303	785.043	577.38	598.197	632.61	638.731	635.671
ENSMUSG00000044533	Rps2	ribosomal protein S2	623.855	771.876	597.632	609.991	606.657	735.728	562.407	569.081	650.839	618.469	634.654
ENSMUSG00000066551	Hmgb1	high mobility group box 1	613.108	540.489	634.526	639.119	688.517	602.931	684.111	657.891	606.811	658.363	632.587
ENSMUSG00000031996	Aplp2	amyloid beta (A4) precursor-like protein 2	637.703	696.723	679.687	682.341	561.818	602.193	595.805	587.711	674.113	586.882	630.498
ENSMUSG00000057561	Eif1a	eukaryotic translation initiation factor 1A	674.863	496.837	614.357	618.369	753.952	564.905	670.384	646.102	601.107	658.836	629.971
ENSMUSG00000033184	Tmed7	transmembrane p24 trafficking protein 7	660.437	592.29	656.555	643.831	646.675	579.124	625.647	605.196	638.278	614.161	626.22
ENSMUSG00000031207	Msn	moesin	374.045	393.234	396.906	394.398	814.283	854.117	887.609	879.291	389.645	858.825	624.235
ENSMUSG00000018707	Dync1h1	dynein cytoplasmic 1 heavy chain 1	535.542	629.623	628.343	639.529	543.713	620.989	689.457	684.159	608.259	634.579	621.419
ENSMUSG00000020368	Canx	calnexin	633.528	536.682	650.269	655.916	664.457	551.101	640.36	621.298	619.099	619.304	619.201
ENSMUSG00000003814	Calr	calreticulin	616.973	832.706	655.866	665.912	533.911	666.011	490.034	471.462	692.864	540.354	616.609
ENSMUSG00000004099	Dnmt1	DNA methyltransferase (cytosine-5) 1	648.14	679.912	660.172	660.32	577.291	578.652	564.665	558.383	662.136	569.748	615.942
ENSMUSG00000029064	Gnb1	guanine nucleotide binding protein (G protein), beta 1	555.9	626.597	559.103	552.882	621.441	698.213	637.298	637.878	573.62	648.708	611.164
ENSMUSG00000022961	Son	Son DNA binding protein	664.488	454.527	704.954	689.449	636.57	449.674	653.05	629.708	628.354	592.25	610.302
ENSMUSG00000074129	Rpl13a	ribosomal protein L13A	594.569	737.032	566.509	587.316	597.624	701.768	553.065	532.248	621.357	596.176	608.767
ENSMUSG00000026728	Vim	vimentin	495.095	597.219	486.315	475.146	609.168	790.545	681.672	734.406	513.444	703.948	608.696
ENSMUSG00000001870	Ltbp1	latent transforming growth factor beta binding protein 1	577.332	695.82	576.499	579.245	519.957	719.92	597.206	599.767	607.224	609.213	608.218
ENSMUSG00000020850	Prpf8	pre-mRNA processing factor 8	555.094	693.551	643.172	617.734	537.293	616.753	588.487	601.683	627.388	586.054	606.721
ENSMUSG00000022285	Ywhaz	tyrosine 3-monooxygenase/tryptophan 5-monooxygenase activation protein, zeta polypeptide	596.367	643.775	616.131	626.686	583.205	583.549	598.374	589.707	620.74	588.709	604.724
ENSMUSG00000006498	Ptbp1	polypyrimidine tract binding protein 1	591.118	722.002	604.591	597.783	563.56	678.529	528.258	537.065	628.873	576.853	602.863
ENSMUSG00000051043	Gprc5c	G protein-coupled receptor, family C, group 5, member C	670.399	785.906	687.317	681.91	500.373	631.578	411.588	418.687	706.383	490.556	598.47
ENSMUSG00000066306	Numa1	nuclear mitotic apparatus protein 1	573.033	609.81	589.865	583.075	568.036	610.419	616.487	609.188	588.946	601.032	594.989
ENSMUSG00000031447	Lamp1	lysosomal-associated membrane protein 1	634.933	686.622	586.093	609.438	582.779	601.002	524.261	531.183	629.271	559.807	594.539
ENSMUSG00000071644	Eef1g	eukaryotic translation elongation factor 1 gamma	538.684	690.574	516.577	508.473	585.959	757.266	581.999	572.461	563.577	624.421	593.999
ENSMUSG00000031799	Tpm4	tropomyosin 4	509.873	531.095	499.164	497.944	664.194	671.646	680.634	680.699	509.519	674.293	591.906
ENSMUSG00000025151	Maged1	melanoma antigen, family D, 1	556.003	661.953	568.438	567.999	548.675	672.856	559.579	555.828	588.598	584.234	586.416
ENSMUSG00000020361	Hspa4	heat shock protein 4	380.927	387.451	383.781	379.649	803.286	882.348	710.554	749.842	382.952	786.508	584.73
ENSMUSG00000030795	Fus	fused in sarcoma	572.992	501.156	616.355	577.278	655.91	545.466	602.188	603.945	566.945	601.878	584.411
ENSMUSG00000008348	Ubc	ubiquitin C	335.231	527.483	593.344	487.518	529.091	833.563	571.957	784.786	485.894	679.849	582.872
ENSMUSG00000022565	Plec	plectin	399.983	453.99	426.221	420.843	636.529	712.054	753.994	831.546	425.259	733.531	579.395
ENSMUSG00000024758	Rtn3	reticulon 3	582.933	651.754	575.241	585.39	534.579	617.831	546.474	539.061	598.83	559.486	579.158
ENSMUSG00000006728	Cdk4	cyclin-dependent kinase 4	560.054	632.38	546.013	561.158	590.88	641.089	539.909	543.053	574.901	578.733	576.817
ENSMUSG00000025130	P4hb	prolyl 4-hydroxylase, beta polypeptide	532.463	703.36	531.08	532.46	519.39	702.902	525.844	533.978	574.841	570.529	572.685
ENSMUSG00000043716	Rpl7	ribosomal protein L7	556.396	629.72	524.5	517.097	581.605	659.128	543.672	543.798	556.928	582.051	569.49
ENSMUSG00000024853	Sf3b2	splicing factor 3b, subunit 2	547.612	660.074	557.139	561.731	526.519	620.554	526.182	539.354	581.639	553.152	567.396
ENSMUSG00000022533	Atp13a3	ATPase type 13A3	621.975	440.497	648.236	655.138	603.072	380.335	603.641	576.241	591.461	540.822	566.142
ENSMUSG00000005417	Mprip	myosin phosphatase Rho interacting protein	535.005	588.557	519.54	518.531	586.202	636.967	552.028	562.88	540.408	584.519	562.464
ENSMUSG00000068699	Flnc	filamin C, gamma	598.868	737.35	633.579	621.503	436.234	540.664	458.92	464.889	647.825	475.177	561.501
ENSMUSG00000036606	Plxnb2	plexin B2	570.388	690.599	597.684	595.284	463.838	584.06	495.146	480.165	613.489	505.802	559.645
ENSMUSG00000071659	Hnrnpul2	heterogeneous nuclear ribonucleoprotein U-like 2	580.453	578.992	593.619	565.828	541.809	525.593	544.995	534.351	579.723	536.687	558.205
ENSMUSG00000029860	Zyx	zyxin	534.157	561.546	468.712	468.386	615.548	635.038	576.602	604.611	508.2	607.95	558.075
ENSMUSG00000001440	Kpnb1	karyopherin (importin) beta 1	545.091	572.648	550.146	557.368	556.917	587.18	541.7	541.243	556.313	556.76	556.537
ENSMUSG00000039262	Prrc2b	proline-rich coiled-coil 2B	480.339	520.31	509.343	509.968	572.977	611.875	593.495	608.204	504.99	596.638	550.814
ENSMUSG00000063229	Ldha	lactate dehydrogenase A	623.215	804.304	494.858	486.043	434.492	656.897	443.869	462.094	602.105	499.338	550.722
ENSMUSG00000042699	Dhx9	DEAH (Asp-Glu-Ala-His) box polypeptide 9	553.936	400.31	569.179	557.143	638.777	444.36	624.194	601.045	520.142	577.094	548.618
ENSMUSG00000003970	Rpl8	ribosomal protein L8	549.493	625.987	507.776	512.283	530.043	668.431	488.062	497.73	548.885	546.066	547.476
ENSMUSG00000066036	Ubr4	ubiquitin protein ligase E3 component n-recognin 4	482.674	572.697	569.644	551.735	472.486	524.08	603.226	600.752	544.187	550.136	547.162
ENSMUSG00000039323	Igfbp2	insulin-like growth factor binding protein 2	500.882	570.428	487.968	500.996	561.96	664.555	517.878	552.474	515.069	574.217	544.643
ENSMUSG00000036438	Calm2	calmodulin 2	528.288	522.067	550.388	548.007	546.994	553.408	555.946	546.22	537.187	550.642	543.915
ENSMUSG00000020917	Acly	ATP citrate lyase	542.321	634.405	588.194	581.478	517.284	554.902	474.931	454.563	586.599	500.42	543.51
ENSMUSG00000024811	Tnks2	tankyrase, TRF1-interacting ankyrin-related ADP-ribose polymerase 2	520.558	411.241	509.068	498.149	610.606	518.786	640.542	633.38	484.754	600.829	542.791
ENSMUSG00000047126	Cltc	clathrin, heavy polypeptide (Hc)	527.771	470.07	571.728	573.141	558.051	452.34	599.983	587.738	535.677	549.528	542.603
ENSMUSG00000028081	Rps3a1	ribosomal protein S3A1	524.485	617.203	492.447	496.264	548.33	626.283	508.847	508.482	532.6	547.986	540.293
ENSMUSG00000057236	Rbbp4	retinoblastoma binding protein 4	501.482	601.66	508.12	505.339	548.087	628.779	512.48	515.508	529.15	551.214	540.182
ENSMUSG00000054717	Hmgb2	high mobility group box 2	556.913	595.56	573.915	588.688	505.112	529.356	488.113	476.466	578.769	499.762	539.265
ENSMUSG00000020358	Hnrnpab	heterogeneous nuclear ribonucleoprotein A/B	526.696	606.174	502.454	508.739	541.343	610.192	490.708	519.261	536.016	540.376	538.196
ENSMUSG00000040731	Eif4h	eukaryotic translation initiation factor 4H	517.871	627.427	487.624	483.339	537.597	648.653	492.888	503.958	529.065	545.774	537.42
ENSMUSG00000008682	Rpl10	ribosomal protein L10	514.998	660.855	461.599	467.812	529.739	667.259	488.97	498.209	526.316	546.044	536.18
ENSMUSG00000040681	Hmgn1	high mobility group nucleosomal binding domain 1	504.582	600.952	517.714	527.257	515.704	593.495	514.816	501.669	537.626	531.421	534.524
ENSMUSG00000026355	Mcm6	minichromosome maintenance complex component 6	493.793	506.768	457.861	457.468	582.192	660.319	534.252	557.93	478.973	583.673	531.323
ENSMUSG00000068220	Lgals1	lectin, galactose binding, soluble 1	499.064	607.516	486.9	499.665	518.782	622.634	505.292	509.733	523.286	539.11	531.198
ENSMUSG00000019961	Tmpo	thymopoietin	553.585	494.177	556.519	568.511	522.529	481.384	530.749	526.1	543.198	515.191	529.194
ENSMUSG00000044783	Hjurp	Holliday junction recognition protein	575.059	566.695	559.74	551.53	485.791	470.095	515.023	508.163	563.256	494.768	529.012
ENSMUSG00000000787	Ddx3x	DEAD/H (Asp-Glu-Ala-Asp/His) box polypeptide 3, X-linked	542.115	352.168	590.45	585.779	593.776	373.168	585.347	571.849	517.628	531.035	524.332
ENSMUSG00000031386	Hcfc1	host cell factor C1	516.59	554.324	571.866	562.571	457.641	460.074	520.343	544.544	551.338	495.65	523.494
ENSMUSG00000032562	Gnai2	guanine nucleotide binding protein (G protein), alpha inhibiting 2	534.695	646.361	517.18	514.229	466.531	571.164	459.465	469.28	553.116	491.61	522.363
ENSMUSG00000040385	Ppp1ca	protein phosphatase 1, catalytic subunit, alpha isoform	513.386	637.455	506.536	523.283	470.602	601.38	463.617	460.364	545.165	498.991	522.078
ENSMUSG00000009079	Ewsr1	Ewing sarcoma breakpoint region 1	543.603	461.774	560.257	551.448	556.431	445.778	518.163	519.154	529.27	509.882	519.576
ENSMUSG00000052698	Tln2	talin 2	424.143	508.451	448.577	449.131	590.334	659.941	535.757	538.289	457.576	581.08	519.328
ENSMUSG00000045128	Rpl18a	ribosomal protein L18A	537.754	620.424	459.291	476.969	521.982	630.557	440.392	462.467	523.609	513.849	518.729
ENSMUSG00000062070	Pgk1	phosphoglycerate kinase 1	571.38	709.802	476.652	475.146	423.212	589.392	449.007	449.745	558.245	477.839	518.042
ENSMUSG00000030744	Rps3	ribosomal protein S3	497.782	633.429	464.458	471.93	504.322	637.591	462.579	459.539	516.9	516.008	516.454
ENSMUSG00000032187	Smarca4	SWI/SNF related, matrix associated, actin dependent regulator of chromatin, subfamily a, member 4	469.157	572.477	519.591	505.769	485.569	563.317	510.197	502.92	516.749	515.5	516.125
ENSMUSG00000018379	Srsf1	serine/arginine-rich splicing factor 1	518.409	458.919	555.021	548.683	549.87	453.437	530.23	509.147	520.258	510.671	515.464
ENSMUSG00000006998	Psmd2	proteasome (prosome, macropain) 26S subunit, non-ATPase, 2	460.828	564.059	503.883	493.581	481.964	562.295	512.48	527.91	505.588	521.162	513.375
ENSMUSG00000064368	mt-Nd6	mitochondrially encoded NADH dehydrogenase 6	457.274	559.155	502.746	538.81	520.524	419.552	555.349	549.733	514.496	511.29	512.893
ENSMUSG00000049470	Aff4	AF4/FMR2 family, member 4	447.622	308.223	444.96	446.202	679.444	502.089	640.931	630.054	411.752	613.129	512.441
ENSMUSG00000045962	Wnk1	WNK lysine deficient protein kinase 1	557.223	435.836	591.69	574.595	486.277	374.605	550.419	528.815	539.836	485.029	512.433
ENSMUSG00000030007	Cct7	chaperonin containing Tcp1, subunit 7 (eta)	491.313	584.922	467.971	475.289	504.201	604.614	480.251	487.164	504.874	519.057	511.966
ENSMUSG00000031502	Col4a1	collagen, type IV, alpha 1	479.615	556.642	466.611	472.892	474.835	607.28	516.528	508.003	493.94	526.661	510.301
ENSMUSG00000021756	Il6st	interleukin 6 signal transducer	577.828	581.408	623.572	612.101	418.331	395.254	447.295	413.977	598.727	418.714	508.721
ENSMUSG00000024597	Slc12a2	solute carrier family 12, member 2	566.73	364.515	537.039	538.707	605.523	403.82	530.853	514.816	501.748	513.753	507.75
ENSMUSG00000027248	Pdia3	protein disulfide isomerase associated 3	481.31	483.1	507.414	511.689	506.287	531.115	517.826	506.539	495.878	515.442	505.66
ENSMUSG00000003038	Hmgn2	high mobility group nucleosomal binding domain 2	450.991	590.802	511.048	505.236	475.382	549.513	484.87	466.565	514.519	494.082	504.301
ENSMUSG00000025351	Cd63	CD63 antigen	505.677	568.207	451.729	463.449	546.609	555.791	450.175	464.995	497.266	504.392	500.829
ENSMUSG00000023175	Bsg	basigin	533.331	639.066	469.522	485.633	438.806	554.278	435.799	440.697	531.888	467.395	499.641
ENSMUSG00000022817	Itgb5	integrin beta 5	387.582	437.715	359.479	364.327	542.194	796.256	516.425	585.502	387.276	610.094	498.685
ENSMUSG00000029478	Ncor2	nuclear receptor co-repressor 2	409.572	453.551	448.044	444.809	510.317	616.81	527.323	563.413	438.994	554.466	496.73
ENSMUSG00000024735	Prpf19	pre-mRNA processing factor 19	433.01	496.861	406.258	415.005	537.576	654.098	498.857	522.827	437.783	553.34	495.562
ENSMUSG00000015165	Hnrnpl	heterogeneous nuclear ribonucleoprotein L	502.515	528.191	500.817	509.927	480.283	486.849	480.354	475.215	510.363	480.675	495.519
ENSMUSG00000034101	Ctnnd1	catenin (cadherin associated protein), delta 1	423.296	476.682	435.694	432.518	535.106	555.866	553.403	528.336	442.048	543.178	492.613
ENSMUSG00000062647	Rpl7a	ribosomal protein L7A	484.968	591.656	455.708	462.589	482.409	584.003	445.167	433.937	498.73	486.379	492.555
ENSMUSG00000026879	Gsn	gelsolin	473.167	554.494	493.79	486.924	447.312	544.313	450.72	465.022	502.094	476.842	489.468
ENSMUSG00000002748	Baz1b	bromodomain adjacent to zinc finger domain, 1B	503.921	456.308	517.611	524.737	484.738	439.179	492.343	492.061	500.644	477.081	488.862
ENSMUSG00000029430	Ran	RAN, member RAS oncogene family	447.766	530.973	453.9	459.557	485.224	558.57	466.679	480.591	473.049	497.766	485.408
ENSMUSG00000017404	Rpl19	ribosomal protein L19	489.557	575.479	434.213	448.742	481.073	568.535	438.731	436.439	486.997	481.194	484.096
ENSMUSG00000016534	Lamp2	lysosomal-associated membrane protein 2	534.715	411.387	501.145	510.275	516.676	381.772	510.716	503.479	489.381	478.16	483.771
ENSMUSG00000006333	Rps9	ribosomal protein S9	480.959	563.157	427.082	443.559	484.414	587.199	430.635	439.739	478.689	485.497	482.093
ENSMUSG00000032097	Ddx6	DEAD (Asp-Glu-Ala-Asp) box polypeptide 6	481.496	428.419	520.074	510.542	469.083	438.026	513.492	494.829	485.133	478.858	481.995
ENSMUSG00000025132	Arhgdia	Rho GDP dissociation inhibitor (GDI) alpha	462.13	547.931	431.13	429.016	476.799	570.729	445.997	472.287	467.552	491.453	479.502
ENSMUSG00000053477	Tcf4	transcription factor 4	555.053	338.065	553.815	550.444	526.053	312.073	511.883	486.047	499.344	459.014	479.179
ENSMUSG00000037894	H2afz	H2A histone family, member Z	464.983	529.24	473.208	468.058	469.711	547.206	430.22	441.948	483.872	472.271	478.072
ENSMUSG00000041459	Tardbp	TAR DNA binding protein	500.076	351.46	517.783	504.806	543.024	376.761	517.099	508.668	468.531	486.388	477.46
ENSMUSG00000007892	Rplp1	ribosomal protein, large, P1	493.153	541.343	444.392	462.036	462.886	577.649	414.65	413.178	485.231	467.091	476.161
ENSMUSG00000014329	Bicc1	BicC family RNA binding protein 1	470.708	470.826	472.157	461.995	490.287	470.814	489.982	458.315	468.921	477.35	473.135
ENSMUSG00000032481	Smarcc1	SWI/SNF related, matrix associated, actin dependent regulator of chromatin, subfamily c, member 1	399.528	405.238	426.359	432.15	518.56	495.206	548.836	558.809	415.819	530.353	473.086
ENSMUSG00000027067	Ssrp1	structure specific recognition protein 1	450.805	543.734	466.938	470.352	450.654	506.363	444.57	446.871	482.957	462.114	472.536
ENSMUSG00000038615	Nfe2l1	nuclear factor, erythroid derived 2,-like 1	472.692	559.936	480.855	493.171	442.269	491.179	423.161	409.585	501.663	441.549	471.606
ENSMUSG00000092341	Malat1	metastasis associated lung adenocarcinoma transcript 1 (non-coding RNA)	671.908	245.832	607.243	580.249	605.016	168.384	483.365	403.278	526.308	415.011	470.659
ENSMUSG00000005124	Wisp1	WNT1 inducible signaling pathway protein 1	175.014	138.52	197.437	190.849	737.061	585.44	853.926	885.625	175.455	765.513	470.484
ENSMUSG00000022841	Ap2m1	adaptor-related protein complex 2, mu 1 subunit	500.655	604.393	507.552	504.233	397.167	449.106	397.056	402.905	529.208	411.559	470.383
ENSMUSG00000037503	Fam168b	family with sequence similarity 168, member B	458.452	520.188	463.889	471.991	453.347	480.703	451.81	454.696	478.63	460.139	469.384
ENSMUSG00000054766	Set	SET nuclear oncogene	426.913	429.98	434.695	435.386	504.545	492.937	505.214	512.394	431.744	503.773	467.758
ENSMUSG00000056174	Col8a2	collagen, type VIII, alpha 2	289.658	353.754	343.495	357.629	508.069	693.524	588.124	606.021	336.134	598.934	467.534
ENSMUSG00000030057	Cnbp	cellular nucleic acid binding protein	447.25	491.566	448.526	439.79	483.523	525.102	454.301	449.533	456.783	478.115	467.449
ENSMUSG00000025016	Tm9sf3	transmembrane 9 superfamily member 3	468.331	385.133	465.112	470.598	497.983	421.859	522.782	503.053	447.293	486.419	466.856
ENSMUSG00000047675	Rps8	ribosomal protein S8	458.7	571.233	421.915	436.718	450.35	567.363	419.425	402.533	472.141	459.918	466.029
ENSMUSG00000044303	Cdkn2a	cyclin-dependent kinase inhibitor 2A	434.746	447.378	423.052	431.31	477.063	568.195	459.18	484.689	434.121	497.282	465.701
ENSMUSG00000061983	Rps12	ribosomal protein S12	473.084	556.349	422.552	431.166	453.205	533.459	423.317	420.816	470.788	457.7	464.244
ENSMUSG00000009470	Tnpo1	transportin 1	414.409	319.374	454.399	452.142	542.194	421.083	550.496	554.444	410.081	517.054	463.568
ENSMUSG00000071172	Srsf3	serine/arginine-rich splicing factor 3	441.029	366.393	453.211	457.345	543.369	445.684	503.631	495.734	429.494	497.104	463.299
ENSMUSG00000030096	Slc6a6	solute carrier family 6 (neurotransmitter transporter, taurine), member 6	407.485	426.003	419.831	409.986	511.694	554.391	475.476	489.693	415.826	507.814	461.82
ENSMUSG00000031078	Cttn	cortactin	414.037	449.256	431.474	427.52	470.805	512.035	485.57	501.323	430.572	492.433	461.503
ENSMUSG00000058558	Rpl5	ribosomal protein L5	463.97	515.137	426.049	430.654	468.698	513.643	432.166	438.594	458.952	463.275	461.114
ENSMUSG00000027940	Tpm3	tropomyosin 3, gamma	372.867	476.853	412.786	414.226	483.138	556.055	484.584	486.206	419.183	502.496	460.84
ENSMUSG00000057841	Rpl32	ribosomal protein L32	439.954	567.817	399.541	406.053	455.534	568.724	427.184	415.999	453.341	466.86	460.101
ENSMUSG00000025982	Sf3b1	splicing factor 3b, subunit 1	466.471	314.543	481.819	481.373	518.215	368.97	530.022	517.77	436.051	483.744	459.898
ENSMUSG00000058799	Nap1l1	nucleosome assembly protein 1-like 1	450.391	401.505	453.107	455.932	495.857	423.995	498.519	486.579	440.234	476.238	458.236
ENSMUSG00000010277	2610507B11Rik	RIKEN cDNA 2610507B11 gene	458.865	512.209	469.728	462.384	426.857	467.505	440.003	426.272	475.797	440.159	457.978
ENSMUSG00000030738	Eif3c	eukaryotic translation initiation factor 3, subunit C	412.259	481.758	426.428	429.466	457.803	501.125	480.536	471.622	437.478	477.771	457.625
ENSMUSG00000024949	Sf1	splicing factor 1	490.115	491.932	482.491	491	421.227	427.796	419.269	435.135	488.885	425.857	457.371
ENSMUSG00000059208	Hnrnpm	heterogeneous nuclear ribonucleoprotein M	481.413	345.458	490.569	486.76	525.992	367.136	473.763	473.804	451.05	460.174	455.612
ENSMUSG00000061904	Slc25a3	solute carrier family 25 (mitochondrial carrier, phosphate carrier), member 3	442.145	482.734	450.817	435.775	460.415	494.148	432.036	441.415	452.868	457.004	454.936
ENSMUSG00000024048	Myl12a	myosin, light chain 12A, regulatory, non-sarcomeric	402.029	460.529	371.811	330.57	546.568	666.351	444.855	414.722	391.235	518.124	454.679
ENSMUSG00000029614	Rpl6	ribosomal protein L6	439.933	545.247	402.986	418.241	451.666	549.816	418.075	410.703	451.602	457.565	454.583
ENSMUSG00000020032	Nuak1	NUAK family, SNF1-like kinase, 1	269.404	352.754	323.774	326.616	553.211	683.577	534.226	580.765	318.137	587.945	453.041
ENSMUSG00000026604	Ptpn14	protein tyrosine phosphatase, non-receptor type 14	515.391	515.161	512.702	513.389	402.392	387.425	394.461	375.227	514.161	389.877	452.019
ENSMUSG00000028649	Macf1	microtubule-actin crosslinking factor 1	474.614	330.183	511.892	510.542	459.18	310.977	531.994	484.929	456.808	446.77	451.789
ENSMUSG00000096210	H1f0	H1 histone family, member 0	450.556	620.448	455.639	459.229	390.363	539.208	358.651	333.364	496.468	405.396	450.932
ENSMUSG00000037815	Ctnna1	catenin (cadherin associated protein), alpha 1	448.531	475.487	485.936	479.447	420.194	458.296	410.316	415.041	472.35	425.962	449.156
ENSMUSG00000032440	Tgfbr2	transforming growth factor, beta receptor II	437.04	517.284	466.904	473.732	384.732	498.648	407.643	403.943	473.74	423.742	448.741
ENSMUSG00000021477	Ctsl	cathepsin L	437.763	446.938	379.131	385.754	483.402	498.175	471.947	482.906	412.397	484.107	448.252
ENSMUSG00000047945	Marcksl1	MARCKS-like 1	365.281	440.887	370.76	381.124	464.142	580.505	472.596	501.616	389.513	504.714	447.114
ENSMUSG00000020048	Hsp90b1	heat shock protein 90, beta (Grp94), member 1	486.312	369.004	523.897	534.877	434.999	345.675	450.668	421.508	478.522	413.212	445.867
ENSMUSG00000041879	Ipo9	importin 9	451.28	465.117	462.012	453.494	438.847	428.061	439.614	427.789	457.976	433.578	445.777
ENSMUSG00000078429	Ctdsp2	CTD (carboxy-terminal domain, RNA polymerase II, polypeptide A) small phosphatase 2	490.28	560.253	454.485	450.278	404.033	463.799	369.575	365.912	488.824	400.83	444.827
ENSMUSG00000024966	Stip1	stress-induced phosphoprotein 1	435.366	534.657	447.596	453.105	404.64	481.214	394.513	405.114	467.681	421.37	444.526
ENSMUSG00000013236	Ptprs	protein tyrosine phosphatase, receptor type, S	487.097	501.692	480.958	471.766	385.786	438.291	397.783	389.891	485.378	402.937	444.158
ENSMUSG00000058655	Eif4b	eukaryotic translation initiation factor 4B	441.979	504.035	423.224	429.036	420.154	479.228	434.994	418.953	449.569	438.332	443.951
ENSMUSG00000048078	Tenm4	teneurin transmembrane protein 4	388.099	421.221	425.308	416.602	471.007	508.518	461.982	457.011	412.807	474.63	443.719
ENSMUSG00000022462	Slc38a2	solute carrier family 38, member 2	415.008	327.524	434.626	430.327	478.379	417.585	506.148	537.651	401.871	484.941	443.406
ENSMUSG00000029467	Atp2a2	ATPase, Ca++ transporting, cardiac muscle, slow twitch 2	406.824	460.31	429.011	426.394	444.254	523.192	426.717	425.021	430.635	454.796	442.715
ENSMUSG00000000628	Hk2	hexokinase 2	366.832	418.317	332.506	337.371	509.385	627.569	467.302	481.07	363.756	521.332	442.544
ENSMUSG00000042644	Itpr3	inositol 1,4,5-triphosphate receptor 3	327.501	368.98	322.413	326.924	511.046	620.062	497.066	558.143	336.454	546.579	441.517
ENSMUSG00000025555	Farp1	FERM, RhoGEF (Arhgef) and pleckstrin domain protein 1 (chondrocyte-derived)	411.929	472.9	404.278	403.124	462.056	547.074	406.216	412.273	423.058	456.905	439.981
ENSMUSG00000040225	Prrc2c	proline-rich coiled-coil 2C	467.938	320.789	515.044	507.654	449.985	300.671	495.924	455.946	452.856	425.632	439.244
ENSMUSG00000063450	Syne2	spectrin repeat containing, nuclear envelope 2	477.053	312.127	512.891	507.51	437.004	300.955	500.621	460.71	452.395	424.822	438.609
ENSMUSG00000030357	Fkbp4	FK506 binding protein 4	458.328	554.226	425.136	442.474	394.636	477.489	374.117	381.109	470.041	406.837	438.439
ENSMUSG00000026553	Copa	coatomer protein complex subunit alpha	433.836	503.23	446.717	448.004	393.846	456.273	413.301	409.851	457.947	418.318	438.132
ENSMUSG00000030978	Rrm1	ribonucleotide reductase M1	411.288	479.195	423.775	427.807	422.928	484.825	427.106	415.6	435.516	437.615	436.566
ENSMUSG00000040945	Rcc2	regulator of chromosome condensation 2	394.258	446.572	393.737	405.664	458.248	526.747	422.02	440.644	410.058	461.915	435.986
ENSMUSG00000029730	Mcm7	minichromosome maintenance complex component 7	413.954	466.873	400.127	404.148	439.96	519.902	415.48	417.782	421.276	448.281	434.778
ENSMUSG00000036550	Cnot1	CCR4-NOT transcription complex, subunit 1	450.453	357.902	480.424	469.512	441.52	371.239	461.93	443.598	439.573	429.572	434.572
ENSMUSG00000030082	Sec61a1	Sec61 alpha 1 subunit (S. cerevisiae)	394.361	492.298	406.999	412.198	414.179	537.128	401.156	408.893	426.464	440.339	433.402
ENSMUSG00000029472	Anapc5	anaphase-promoting complex subunit 5	448.283	500.106	443.324	428.647	405.552	440.333	392.878	397.583	455.09	409.086	432.088
ENSMUSG00000033732	Sf3b3	splicing factor 3b, subunit 3	386.735	459.797	390.878	389.83	444.254	495.112	437.46	439.898	406.81	454.181	430.495
ENSMUSG00000018293	Pfn1	profilin 1	416.599	491.566	387.588	396.549	441.317	505.039	395.525	405.487	423.076	436.842	429.959
ENSMUSG00000022265	Ank	progressive ankylosis	379.232	388.28	325.186	332.741	503.917	534.651	469.482	497.757	356.36	501.451	428.906
ENSMUSG00000049775	Tmsb4x	thymosin, beta 4, X chromosome	362.595	405.678	396.458	412.956	414.524	474.161	486.453	468.375	394.422	460.878	427.65
ENSMUSG00000016487	Ppfibp1	PTPRF interacting protein, binding protein 1 (liprin beta 1)	274.819	243.124	267.366	266.68	604.004	597.825	560.928	593.3	262.997	589.014	426.006
ENSMUSG00000003660	Snrnp200	small nuclear ribonucleoprotein 200 (U5)	400.644	479.049	439.828	434.444	385.381	440.2	413.067	413.152	438.491	412.95	425.721
ENSMUSG00000020674	Pxdn	peroxidasin	329.423	378.813	357.636	352.733	449.276	556.263	487.257	493.392	354.651	496.547	425.599
ENSMUSG00000018583	G3bp1	GTPase activating protein (SH3 domain) binding protein 1	393.369	446.646	416.782	411.113	436.113	479.474	400.611	406.764	416.977	430.741	423.859
ENSMUSG00000078812	Eif5a	eukaryotic translation initiation factor 5A	380.782	481.611	385.435	386.286	426.169	505.72	400.974	421.189	408.529	438.513	423.521
ENSMUSG00000024392	Bag6	BCL2-associated athanogene 6	422.841	469.777	419.728	422.113	397.026	467.524	390.335	397.609	433.615	413.123	423.369
ENSMUSG00000038366	Lasp1	LIM and SH3 protein 1	384.11	467.849	404.45	406.135	431.049	501.465	382.343	393.058	415.636	426.979	421.307
ENSMUSG00000034024	Cct2	chaperonin containing Tcp1, subunit 2 (beta)	365.157	447.06	370.76	371.681	428.72	524.364	436.707	421.801	388.665	452.898	420.781
ENSMUSG00000070047	Fat1	FAT atypical cadherin 1	359.35	345.604	447.027	435.468	382.89	366.758	516.321	509.28	396.862	443.812	420.337
ENSMUSG00000063015	Ccni	cyclin I	356.002	438.935	343.064	347.981	435.08	542.195	450.019	444.024	371.496	467.829	419.662
ENSMUSG00000034349	Smc4	structural maintenance of chromosomes 4	481.103	345.824	498.044	495.855	412.964	279.815	439.717	400.829	455.207	383.331	419.269
ENSMUSG00000006005	Tpr	translocated promoter region, nuclear basket protein	437.329	280.309	458.051	455.174	470.319	282.254	486.998	477.078	407.716	429.162	418.439
ENSMUSG00000079614	Seh1l	SEH1-like (S. cerevisiae	448.882	383.425	444.375	453.76	418.169	349.626	426.535	410.304	432.611	401.159	416.885
ENSMUSG00000027342	Pcna	proliferating cell nuclear antigen	428.215	442.546	383.247	395.75	438.32	470.228	390.361	379.618	412.44	419.632	416.036
ENSMUSG00000028692	Akr1a1	aldo-keto reductase family 1, member A1 (aldehyde reductase)	392.108	475.291	390.43	393.251	396.641	489.212	378.606	391.195	412.77	413.914	413.342
ENSMUSG00000027828	Ssr3	signal sequence receptor, gamma	421.684	332.623	413.82	414.062	448.973	365.813	454.249	448.228	395.547	429.316	412.432
ENSMUSG00000026074	Map4k4	mitogen-activated protein kinase kinase kinase kinase 4	339.901	349.557	352.193	346.711	465.559	469.074	488.321	487.883	347.091	477.709	412.4
ENSMUSG00000027593	Raly	hnRNP-associated with lethal yellow	433.609	512.697	415.353	415.742	379.528	465.501	338.28	332.512	444.35	378.955	411.653
ENSMUSG00000053931	Cnn3	calponin 3, acidic	411.743	465.336	416.007	417.442	378.92	452.718	370.925	366.311	427.632	392.219	409.925
ENSMUSG00000023010	Tmbim6	transmembrane BAX inhibitor motif containing 6	398.701	474.706	375.686	386.389	387.993	487.605	371.573	391.009	408.87	409.545	409.208
ENSMUSG00000037563	Rps16	ribosomal protein S16	418.79	483.856	360.219	366.232	400.489	500.482	354.187	373.045	407.274	407.051	407.163
ENSMUSG00000048076	Arf1	ADP-ribosylation factor 1	387.272	473.266	385.573	383.48	401.744	479.455	360.182	384.648	407.398	406.507	406.953
ENSMUSG00000027878	Notch2	notch 2	424.288	409.143	464.957	466.235	359.113	377.668	374.817	375.759	441.156	371.84	406.498
ENSMUSG00000094483	Purb	purine rich element binding protein B	408.477	329.159	437.175	432.437	439.393	332.892	436.11	435.001	401.812	410.849	406.331
ENSMUSG00000042520	Ubap2l	ubiquitin-associated protein 2-like	416.062	426.345	416.317	413.448	397.289	389.165	393.786	391.541	418.043	392.945	405.494
ENSMUSG00000006699	Cdc42	cell division cycle 42	394.216	413.364	408.549	400.666	406.22	420.667	404.945	394.628	404.199	406.615	405.407
ENSMUSG00000020612	Prkar1a	protein kinase, cAMP dependent regulatory, type I, alpha	385.412	462.067	393.685	393.968	394.17	446.592	387.896	377.729	408.783	401.597	405.19
ENSMUSG00000028832	Stmn1	stathmin 1	393.038	466.825	388.794	401.936	382.282	437.345	380.656	380.417	412.648	395.175	403.911
ENSMUSG00000054611	Kdm2a	lysine (K)-specific demethylase 2A	407.216	391.916	424.12	416.725	387.386	373.357	409.642	415.068	409.994	396.363	403.179
ENSMUSG00000070436	Serpinh1	serine (or cysteine) peptidase inhibitor, clade H, member 1	404.653	495.153	386.003	388.908	342.284	453.38	362.932	379.938	418.68	384.633	401.656
ENSMUSG00000026421	Csrp1	cysteine and glycine-rich protein 1	401.45	469.265	369.003	365.597	418.189	462.21	375.077	352.206	401.329	401.921	401.625
ENSMUSG00000031010	Usp9x	ubiquitin specific peptidase 9, X chromosome	415.132	290.533	422.811	428.667	420.741	289.836	479.913	449.426	389.286	409.979	399.633
ENSMUSG00000020585	Laptm4a	lysosomal-associated protein transmembrane 4A	399.652	439.911	391.859	399.785	389.958	424.922	364.723	369.771	407.802	387.343	397.573
ENSMUSG00000017639	Rab11fip4	RAB11 family interacting protein 4 (class II)	362.161	422.075	396.906	388.212	393.724	471.495	363.503	380.417	392.338	402.285	397.311
ENSMUSG00000021282	Eif5	eukaryotic translation initiation factor 5	402.38	279.016	418.022	402.694	443.12	310.655	462.761	457.676	375.528	418.553	397.041
ENSMUSG00000028433	Ubap2	ubiquitin-associated protein 2	356.167	406.8	378.993	378.277	397.613	420.44	418.75	413.604	380.059	412.602	396.331
ENSMUSG00000026219	Trip12	thyroid hormone receptor interactor 12	390.062	300.318	418.487	416.234	426.979	327.919	457.415	432.793	381.275	411.276	396.276
ENSMUSG00000038400	Pmepa1	prostate transmembrane protein, androgen induced 1	148.456	174.608	163.006	169.709	574.739	743.292	548.498	641.285	163.945	626.954	395.449
ENSMUSG00000090841	Myl6	myosin, light polypeptide 6, alkali, smooth muscle and non-muscle	356.374	410.777	334.246	334.769	425.966	480.722	400.04	410.756	359.041	429.371	394.206
ENSMUSG00000002602	Axl	AXL receptor tyrosine kinase	352.55	394.429	342.324	339.48	412.033	453.512	419.658	437.423	357.196	430.657	393.926
ENSMUSG00000025278	Flnb	filamin, beta	377.021	445.426	333.591	328.05	406.564	486.716	390.127	383.424	371.022	416.708	393.865
ENSMUSG00000068823	Csde1	cold shock domain containing E1, RNA binding	400.727	286.117	416.266	406.627	430.563	324.591	450.876	434.176	377.434	410.052	393.743
ENSMUSG00000004897	Hdgf	hepatoma-derived growth factor	384.296	495.934	407.602	398.986	346.618	406.032	352.682	353.936	421.704	364.817	393.261
ENSMUSG00000001729	Akt1	thymoma viral proto-oncogene 1	360.879	408.264	359.668	353.922	407.921	475.031	379.306	397.955	370.683	415.053	392.868
ENSMUSG00000010663	Fads1	fatty acid desaturase 1	350.256	418.366	366.971	362.975	371.325	429.384	412.652	424.303	374.642	409.416	392.029
ENSMUSG00000020866	Cacna1g	calcium channel, voltage-dependent, T type, alpha 1G subunit	264.981	277.674	301.693	285.71	471.108	529.432	496.391	508.615	282.514	501.387	391.951
ENSMUSG00000012443	Kif11	kinesin family member 11	464.404	275.527	497.235	485.224	384.003	235.379	409.564	381.455	430.597	352.6	391.599
ENSMUSG00000022463	Srebf2	sterol regulatory element binding factor 2	398.805	485.784	414.25	413.632	374.606	421.197	306.284	306.031	428.118	352.03	390.074
ENSMUSG00000004263	Atn1	atrophin 1	413.685	436.788	388.38	390.793	364.318	361.728	368.485	388.853	407.412	370.846	389.129
ENSMUSG00000003316	Glg1	golgi apparatus protein 1	379.997	390.452	404.416	401.383	358.83	402.382	394.617	380.443	394.062	384.068	389.065
ENSMUSG00000028410	Dnaja1	DnaJ heat shock protein family (Hsp40) member A1	385.908	285.531	388.862	387.782	445.489	340.475	431.829	439.18	362.021	414.243	388.132
ENSMUSG00000051695	Pcbp1	poly(rC) binding protein 1	387.644	457.528	363.182	377.212	376.551	432.731	342.536	365.912	396.391	379.432	387.912
ENSMUSG00000012848	Rps5	ribosomal protein S5	396.82	451.428	335.331	343.639	387.649	477.829	340.33	363.544	381.804	392.338	387.071
ENSMUSG00000093674	Rpl41	ribosomal protein L41	388.057	451.818	349.213	366.785	378.333	447.575	345.235	365.992	388.969	384.284	386.626
ENSMUSG00000034675	Dbn1	drebrin 1	286.289	345.556	304.362	312.79	432.751	497.268	437.382	475.135	312.249	460.634	386.442
ENSMUSG00000051223	Bzw1	basic leucine zipper and W2 domains 1	358.585	270.574	376.151	369.817	454.117	356.245	449.734	449.745	343.782	427.46	385.621
ENSMUSG00000001473	Tubb6	tubulin, beta 6 class V	361.933	417.951	350.849	345.482	378.88	481.781	360.156	385.527	369.054	401.586	385.32
ENSMUSG00000030435	U2af2	U2 small nuclear ribonucleoprotein auxiliary factor (U2AF) 2	367.679	412.095	368.125	366.601	410.23	428.76	361.194	366.338	378.625	391.631	385.128
ENSMUSG00000058230	Arhgap35	Rho GTPase activating protein 35	386.859	399.626	404.846	407.508	344.633	397.58	360.571	354.947	399.71	364.433	382.071
ENSMUSG00000031353	Rbbp7	retinoblastoma binding protein 7	373.549	344.287	372.276	373.217	398.383	374.416	403.284	404.156	365.832	395.06	380.446
ENSMUSG00000031167	Rbm3	RNA binding motif protein 3	345.461	371.81	358.428	350.48	429.794	430.803	382.55	370.357	356.545	403.376	379.96
ENSMUSG00000020190	Mknk2	MAP kinase-interacting serine/threonine kinase 2	470.625	544.734	440.827	444.399	282.58	368.762	243.875	240.295	475.146	283.878	379.512
ENSMUSG00000019432	Ddx39b	DEAD (Asp-Glu-Ala-Asp) box polypeptide 39B	372.66	405.897	377.202	378.564	369.402	398.222	359.481	371.182	383.581	374.572	379.076
ENSMUSG00000035569	Ankrd11	ankyrin repeat domain 11	372.929	302.294	384.401	376.782	401.987	340.418	429.882	422.972	359.101	398.815	378.958
ENSMUSG00000041859	Mcm3	minichromosome maintenance complex component 3	383.386	439.716	353.932	369.325	371.305	436.229	339.033	337.329	386.59	370.974	378.782
ENSMUSG00000034269	Setd5	SET domain containing 5	393.617	332.794	400.092	402.673	387.467	327.371	399.262	385.287	382.294	374.846	378.57
ENSMUSG00000030120	Mlf2	myeloid leukemia factor 2	376.504	439.423	367.074	368.67	356.764	421.272	329.717	355.985	387.918	365.935	376.926
ENSMUSG00000024012	Mtch1	mitochondrial carrier 1	366.48	398.26	338.431	339.173	374.87	475.466	349.516	370.197	360.586	392.512	376.549
ENSMUSG00000040785	Ttc3	tetratricopeptide repeat domain 3	398.805	308.98	399.179	409.494	399.415	293.486	411.692	388.321	379.115	373.228	376.172
ENSMUSG00000001761	Smo	smoothened, frizzled class receptor	380.514	438.96	373.395	366.949	349.372	414.257	338.254	344.222	389.954	361.526	375.74
ENSMUSG00000039852	Rere	arginine glutamic acid dipeptide (RE) repeats	426.995	429.785	396.906	392.923	350.931	318.408	347.414	341.348	411.652	339.525	375.589
ENSMUSG00000028759	Hp1bp3	heterochromatin protein 1, binding protein 3	362.822	382.839	403.554	396.753	352.106	353.068	377.931	372.699	386.492	363.951	375.222
ENSMUSG00000024236	Svil	supervillin	389.649	332.379	332.713	349.005	428.457	402.269	385.742	381.375	350.937	399.461	375.199
ENSMUSG00000043962	Thrap3	thyroid hormone receptor associated protein 3	361.313	385.23	395.976	388.498	367.235	362.522	373.001	361.255	382.754	366.003	374.379
ENSMUSG00000040725	Hnrnpul1	heterogeneous nuclear ribonucleoprotein U-like 1	378.922	434.958	383.85	384.893	333.96	381.696	344.612	341.72	395.656	350.497	373.076
ENSMUSG00000029247	Paics	phosphoribosylaminoimidazole carboxylase, phosphoribosylaminoribosylaminoimidazole, succinocarboxamide synthetase	394.733	386.255	358.79	365.003	384.469	396.899	354.499	335.839	376.195	367.926	372.061
ENSMUSG00000000740	Rpl13	ribosomal protein L13	382.89	435.617	333.402	358.489	363.427	442.772	320.608	335.785	377.6	365.648	371.624
ENSMUSG00000020250	Txnrd1	thioredoxin reductase 1	253.386	301.977	283.125	269.794	319.905	325.669	569.985	641.497	277.071	464.264	370.667
ENSMUSG00000001424	Snd1	staphylococcal nuclease and tudor domain containing 1	388.512	496.3	382.541	387.904	311.703	402.25	295.541	296.743	413.814	326.559	370.187
ENSMUSG00000025423	Pias2	protein inhibitor of activated STAT 2	407.65	309.077	413.561	413.858	379.244	280.93	381.85	373.683	386.037	353.927	369.982
ENSMUSG00000072235	Tuba1a	tubulin, alpha 1A	326.798	419.732	321.156	299.496	374.951	450.449	373.675	392.1	341.795	397.794	369.795
ENSMUSG00000060743	H3f3a	H3 histone, family 3A	390.723	405.312	362.958	376.577	367.964	396.993	329.743	322.931	383.892	354.408	369.15
ENSMUSG00000023087	Noct	nocturnin	367.204	341.603	353.915	354.249	382.019	395.783	375.648	371.208	354.243	381.164	367.704
ENSMUSG00000051391	Ywhag	tyrosine 3-monooxygenase/tryptophan 5-monooxygenase activation protein, gamma polypeptide	321.962	394.283	327.339	334.032	360.956	424.279	378.45	397.609	344.404	390.324	367.364
ENSMUSG00000020290	Xpo1	exportin 1	390.992	288.532	409.273	394.971	389.411	273.594	408.085	375.866	370.942	361.739	366.34
ENSMUSG00000008668	Rps18	ribosomal protein S18	366.728	423.514	339.843	335.916	361.969	446.497	331.403	324.448	366.5	366.079	366.29
ENSMUSG00000001228	Uhrf1	ubiquitin-like, containing PHD and RING finger domains, 1	370.924	417.927	356.189	361.501	350.101	404.803	332.052	332.139	376.635	354.774	365.704
ENSMUSG00000034708	Grn	granulin	402.897	446.011	371.931	378.093	347.59	367.628	305.428	302.092	399.733	330.684	365.209
ENSMUSG00000030796	Tead2	TEA domain family member 2	339.777	363.88	331.473	340.156	376.267	419.419	368.434	377.809	343.822	385.482	364.652
ENSMUSG00000001270	Ckb	creatine kinase, brain	366.79	518.431	333.505	348.76	312.634	483.842	256.642	295.812	391.871	337.233	364.552
ENSMUSG00000028967	Errfi1	ERBB receptor feedback inhibitor 1	318.676	344.238	298.248	302.794	426.574	489.912	362.232	373.683	315.989	413.1	364.544
ENSMUSG00000068036	Afdn	afadin, adherens junction formation factor	396.386	313.567	411.15	413.796	346.921	278.812	386.287	366.817	383.725	344.709	364.217
ENSMUSG00000038900	Rpl12	ribosomal protein L12	348.52	421.343	317.694	325.961	376.692	453.21	337.527	327.988	353.379	373.854	363.617
ENSMUSG00000030208	Emp1	epithelial membrane protein 1	332.709	384.938	378.132	367.277	322.173	390.054	373.649	359.525	365.764	361.35	363.557
ENSMUSG00000028495	Rps6	ribosomal protein S6	347.983	439.814	330.422	339.665	359.275	428.231	332.415	325.779	364.471	361.425	362.948
ENSMUSG00000020594	Pum2	pumilio RNA-binding family member 2	378.013	271.062	390.258	381.37	397.269	279.474	401.493	401.575	355.176	369.953	362.564
ENSMUSG00000024608	Rps14	ribosomal protein S14	360.921	440.326	329.785	330.283	363.063	438.215	319.466	317.874	365.329	359.655	362.492
ENSMUSG00000007836	Hnrnpa0	heterogeneous nuclear ribonucleoprotein A0	363.401	377.837	339.292	344.007	351.255	403.404	339.526	375.28	356.134	367.366	361.75
ENSMUSG00000061315	Naca	nascent polypeptide-associated complex alpha polypeptide	365.323	342.994	353.002	349.169	392.55	379.276	354.499	350.37	352.622	369.173	360.898
ENSMUSG00000036427	Gpi1	glucose phosphate isomerase 1	402.938	460.651	350.66	340.607	296.149	356.717	335.685	341.215	388.714	332.442	360.578
ENSMUSG00000028426	Rad23b	RAD23 homolog B, nucleotide excision repair protein	330.746	385.377	345.941	345.052	354.577	391.169	360.778	365.433	351.779	367.989	359.884
ENSMUSG00000026478	Lamc1	laminin, gamma 1	306.151	333.38	313.68	314.08	363.508	412.347	410.861	424.01	316.823	402.682	359.752
ENSMUSG00000063511	Snrnp70	small nuclear ribonucleoprotein 70 (U1)	388.119	369.321	356.103	368.178	378.799	333.932	335.218	342.891	370.43	347.71	359.07
ENSMUSG00000055436	Srsf11	serine/arginine-rich splicing factor 11	391.261	233.656	405.104	385.344	413.47	240.843	399.703	389.173	353.841	360.797	357.319
ENSMUSG00000035242	Oaz1	ornithine decarboxylase antizyme 1	367.059	428.565	349.971	366.949	333.859	391.718	303.507	313.776	378.136	335.715	356.926
ENSMUSG00000050199	Lgr4	leucine-rich repeat-containing G protein-coupled receptor 4	300.529	273.185	387.106	375.368	354.8	376.685	391.451	393.191	334.047	379.032	356.539
ENSMUSG00000034684	Sema3f	sema domain, immunoglobulin domain (Ig), short basic domain, secreted, (semaphorin) 3F	336.657	388.305	334.091	336.285	352.167	478.623	296.527	326.896	348.834	363.553	356.194
ENSMUSG00000014303	Glis2	GLIS family zinc finger 2	325.248	363.368	354.139	347.551	358.06	401.21	341.031	341.321	347.577	360.406	353.991
ENSMUSG00000027712	Anxa5	annexin A5	303.733	348.923	287.207	285.874	396.297	463.723	363.192	382.865	306.434	401.519	353.977
ENSMUSG00000048578	Mlec	malectin	367.204	447.158	361.322	351.238	309.212	380.77	310.384	304.195	381.73	326.14	353.935
ENSMUSG00000022477	Aco2	aconitase 2, mitochondrial	353.129	420.513	360.185	371.169	322.355	382.604	299.693	315.506	376.249	330.039	353.144
ENSMUSG00000018362	Kpna2	karyopherin (importin) alpha 2	352.943	329.305	382.851	394.234	334.608	326.917	354.576	346.325	364.833	340.606	352.72
ENSMUSG00000022884	Eif4a2	eukaryotic translation initiation factor 4A2	399.466	246.418	398.146	397.983	400.691	242.091	381.227	352.552	360.503	344.14	352.322
ENSMUSG00000020458	Rtn4	reticulon 4	279.49	272.062	296.629	287.308	394.109	400.492	439.588	447.616	283.872	420.451	352.162
ENSMUSG00000041453	Rpl21	ribosomal protein L21	376.793	388.11	340.532	343.843	350.121	363.846	330.391	318.087	362.32	340.611	351.466
ENSMUSG00000029823	Luc7l2	LUC7-like 2 (S. cerevisiae)	420.816	226.019	420.261	408.061	387.75	193.42	382.55	365.273	368.789	332.248	350.519
ENSMUSG00000030770	Parva	parvin, alpha	384.13	418.903	364.181	363.795	319.702	339.548	309.372	300.522	382.752	317.286	350.019
ENSMUSG00000019370	Calm3	calmodulin 3	366.025	447.109	361.477	374.283	292.868	360.14	295.982	296.051	387.223	311.26	349.242
ENSMUSG00000020362	Cnot6	CCR4-NOT transcription complex, subunit 6	363.339	252.396	380.492	373.463	380.581	264.593	392.1	386.724	342.422	355.999	349.211
ENSMUSG00000000631	Myo18a	myosin XVIIIA	385.288	439.13	381.026	378.277	290.397	325.934	302.911	290.356	395.93	302.399	349.165
ENSMUSG00000027620	Rbm39	RNA binding motif protein 39	393.121	250.932	390.171	390.834	361.402	247.556	381.668	369.824	356.264	340.113	348.188
ENSMUSG00000079477	Rab7	RAB7, member RAS oncogene family	352.178	404.872	335.004	338.087	351.701	363.014	325.357	315.213	357.535	338.821	348.178
ENSMUSG00000063457	Rps15	ribosomal protein S15	365.612	418.951	319.123	332.413	338.679	412.782	291.545	300.629	359.025	335.909	347.467
ENSMUSG00000005442	Cic	capicua transcriptional repressor	381.96	379.618	376.031	377.56	319.176	317.406	305.765	321.84	378.792	316.047	347.419
ENSMUSG00000028234	Rps20	ribosomal protein S20	340.273	426.881	309.03	321.188	345.058	401.872	318.973	312.818	349.343	344.68	347.012
ENSMUSG00000005506	Celf1	CUGBP, Elav-like family member 1	347.941	305.295	360.116	360.702	364.622	315.25	365.086	356.065	343.514	350.256	346.885
ENSMUSG00000015932	Dstn	destrin	297.677	304.002	296.732	300.499	398.464	392.947	401.831	382.147	299.728	393.847	346.787
ENSMUSG00000052397	Ezr	ezrin	402.215	441.18	375.669	379.055	307.045	324.686	280.879	263.476	399.53	294.021	346.776
ENSMUSG00000025854	Fam20c	family with sequence similarity 20, member C	410.296	484.246	458.361	462.507	240.638	294.999	208.584	210.541	453.852	238.69	346.271
ENSMUSG00000007029	Vars	valyl-tRNA synthetase	357.614	405.873	373.223	366.826	318.649	351.82	299.33	295.04	375.884	316.21	346.047
ENSMUSG00000007815	Rhoa	ras homolog family member A	318.738	404.165	310.907	318.239	329.424	406.675	342.095	337.356	338.012	353.887	345.95
ENSMUSG00000019841	Rev3l	REV3 like, DNA directed polymerase zeta catalytic subunit	503.941	281.285	529.461	522.218	279.461	154.637	268.19	228.319	459.226	232.652	345.939
ENSMUSG00000004665	Cnn2	calponin 2	288.563	346.092	261.716	257.852	409.886	453.304	370.406	376.611	288.556	402.552	345.554
ENSMUSG00000029713	Gnb2	guanine nucleotide binding protein (G protein), beta 2	344.407	391.526	329.526	325.94	327.317	400.908	312.304	331.208	347.85	342.934	345.392
ENSMUSG00000024542	Cep192	centrosomal protein 192	382.994	230.997	381.336	376.065	381.836	223.088	400.352	379.006	342.848	346.071	344.459
ENSMUSG00000030058	Copg1	coatomer protein complex, subunit gamma 1	345.44	389.988	364.095	354.659	307.774	349.021	320.92	322.026	363.546	324.935	344.24
ENSMUSG00000038274	Fau	Finkel-Biskis-Reilly murine sarcoma virus (FBR-MuSV) ubiquitously expressed (fox derived)	349.781	409.484	300.47	328.03	335.58	418.606	303.3	304.807	346.941	340.573	343.757
ENSMUSG00000074746	Pdzd8	PDZ domain containing 8	331.634	244.856	344.563	341.652	388.135	312.376	398.95	385.34	315.676	371.2	343.438
ENSMUSG00000038014	Fam120a	family with sequence similarity 120, member A	378.405	333.282	368.297	368.957	334.021	302.468	320.79	336.265	362.235	323.386	342.811
ENSMUSG00000035530	Eif1	eukaryotic translation initiation factor 1	317.58	383.718	303.381	308.611	339.772	411.875	336.022	339.99	328.322	356.915	342.619
ENSMUSG00000043733	Ptpn11	protein tyrosine phosphatase, non-receptor type 11	311.256	357.756	329.854	317.194	332.907	387.86	346.921	352.659	329.015	355.087	342.051
ENSMUSG00000028693	Nasp	nuclear autoantigenic sperm protein (histone-binding)	377.248	262.839	372.724	368.301	370.657	261.359	369.783	347.602	345.278	337.35	341.314
ENSMUSG00000054452	Aes	amino-terminal enhancer of split	381.547	438.325	361.666	361.357	264.393	336.806	279.893	298.819	385.724	294.978	340.351
ENSMUSG00000049866	Arl4c	ADP-ribosylation factor-like 4C	243.301	292.754	224.823	219.772	412.498	520.734	390.335	409.026	245.162	433.148	339.155
ENSMUSG00000035168	Tanc1	tetratricopeptide repeat, ankyrin repeat and coiled-coil containing 1	357.924	350.606	393.668	388.683	281.912	298.913	319.518	319.072	372.72	304.854	338.787
ENSMUSG00000025223	Ldb1	LIM domain binding 1	355.216	350.631	336.106	339.521	345.808	347.546	311.292	321.095	345.369	331.435	338.402
ENSMUSG00000024940	Ltbp3	latent transforming growth factor beta binding protein 3	347.115	363.197	316.161	313.302	325.292	388.503	312.434	320.19	334.943	336.605	335.774
ENSMUSG00000056076	Eif3b	eukaryotic translation initiation factor 3, subunit B	301.873	356.34	303.777	295.788	352.329	416.413	324.734	333.417	314.445	356.723	335.584
ENSMUSG00000024335	Brd2	bromodomain containing 2	319.978	358.268	326.116	326.821	317.333	328.77	351.774	353.856	332.796	337.933	335.365
ENSMUSG00000032479	Map4	microtubule-associated protein 4	304.312	350.021	316.161	318.996	324.705	369.481	348.842	346.883	322.372	347.478	334.925
ENSMUSG00000036777	Anln	anillin, actin binding protein	374.789	284.262	396.234	388.99	317.211	251.186	332.519	332.459	361.069	308.344	334.706
ENSMUSG00000021218	Gdi2	guanosine diphosphate (GDP) dissociation inhibitor 2	312.269	303.49	328.045	328.358	350.952	347.433	361.271	336.877	318.04	349.133	333.587
ENSMUSG00000046432	Bex3	brain expressed X-linked 3	322.21	381.229	290.17	295.297	339.489	387.936	325.098	327.216	322.226	344.935	333.58
ENSMUSG00000061477	Rps7	ribosomal protein S7	320.618	416.585	289.481	299.107	331.368	412.31	303.274	292.458	331.448	334.852	333.15
ENSMUSG00000047215	Rpl9	ribosomal protein L9	316.506	406.825	298.403	302.097	332.502	399.262	304.701	303.849	330.958	335.079	333.018
ENSMUSG00000036752	Tubb4b	tubulin, beta 4B class IVB	321.445	400.724	346.854	347.961	282.175	359.308	300.523	302.811	354.246	311.204	332.725
ENSMUSG00000016921	Srsf6	serine/arginine-rich splicing factor 6	345.399	304.905	343.236	335.384	351.316	307.876	335.789	337.302	332.231	333.071	332.651
ENSMUSG00000003810	Mast2	microtubule associated serine/threonine kinase 2	289.968	313.933	289.291	280.753	352.268	438.007	339.162	356.81	293.486	371.562	332.524
ENSMUSG00000041133	Smc1a	structural maintenance of chromosomes 1A	375.243	277.503	379.114	390.67	332.198	236.513	341.083	326.896	355.633	309.173	332.403
ENSMUSG00000005410	Mcm5	minichromosome maintenance complex component 5	343.25	372.176	311.958	316.866	325.677	371.655	299.926	317.635	336.062	328.723	332.393
ENSMUSG00000031835	Mbtps1	membrane-bound transcription factor peptidase, site 1	327.335	398.382	346.492	345.339	289.405	364.583	295.982	291.181	354.387	310.288	332.337
ENSMUSG00000057406	Whsc1	Wolf-Hirschhorn syndrome candidate 1 (human)	327.501	293.046	335.193	337.002	350.709	309.105	363.036	340.097	323.185	340.737	331.961
ENSMUSG00000024908	Ppp6r3	protein phosphatase 6, regulatory subunit 3	363.731	281.481	368.383	374.221	332.097	266.938	334.491	331.474	346.954	316.25	331.602
ENSMUSG00000018501	Ncor1	nuclear receptor co-repressor 1	361.21	261.887	379.062	370.575	328.735	239.765	359.014	350.183	343.184	319.424	331.304
ENSMUSG00000034160	Ogt	O-linked N-acetylglucosamine (GlcNAc) transferase (UDP-N-acetylglucosamine:polypeptide-N-acetylglucosaminyl transferase)	411.639	233.803	403.055	394.541	344.937	198.336	340.615	323.33	360.759	301.805	331.282
ENSMUSG00000031865	Dctn1	dynactin 1	346.867	401.627	335.692	340.382	288.494	346.771	293.309	295.572	356.142	306.037	331.089
ENSMUSG00000036046	5031439G07Rik	RIKEN cDNA 5031439G07 gene	280.874	346.556	261.182	268.073	362.151	467.751	324.319	333.443	289.171	371.916	330.544
ENSMUSG00000001847	Rac1	RAS-related C3 botulinum substrate 1	305.655	309.663	310.528	309.451	347.327	346.109	353.071	359.791	308.824	351.575	330.199
ENSMUSG00000021134	Srsf5	serine/arginine-rich splicing factor 5	384.296	246.564	372.586	371.21	373.857	225.603	335.581	331.82	343.664	316.715	330.19
ENSMUSG00000022673	Mcm4	minichromosome maintenance complex component 4	339.137	298.463	337.398	344.56	339.853	315.987	331.17	334.721	329.89	330.433	330.161
ENSMUSG00000026640	Plxna2	plexin A2	336.016	282.871	364.939	376.536	336.087	307.705	324.397	310.502	340.09	319.673	329.882
ENSMUSG00000028796	Phc2	polyhomeotic-like 2 (Drosophila)	290.981	342.823	283.504	287.84	347.509	444.285	313.031	327.748	301.287	358.143	329.715
ENSMUSG00000018965	Ywhah	tyrosine 3-monooxygenase/tryptophan 5-monooxygenase activation protein, eta polypeptide	300.798	354.291	288.62	281.634	341.98	390.735	333.687	342.865	306.336	352.317	329.326
ENSMUSG00000007670	Khsrp	KH-type splicing regulatory protein	345.668	378.008	344.718	353.901	295.541	323.305	294.451	294.854	355.574	302.038	328.806
ENSMUSG00000053907	Mat2a	methionine adenosyltransferase II, alpha	302.927	292.998	318.486	317.05	379.305	331.625	342.276	342.466	307.865	348.918	328.392
ENSMUSG00000030201	Lrp6	low density lipoprotein receptor-related protein 6	420.32	287.068	419.486	419.183	278.935	218.342	297.695	284.315	386.514	269.821	328.168
ENSMUSG00000032340	Neo1	neogenin	307.226	311.957	338.999	344.437	317.292	316.952	345.131	342.918	325.655	330.573	328.114
ENSMUSG00000029822	Osbpl3	oxysterol binding protein-like 3	226.498	203.644	231.953	229.564	436.254	395.121	437.148	463.904	222.915	433.107	328.011
ENSMUSG00000004535	Tax1bp1	Tax1 (human T cell leukemia virus type I) binding protein 1	332.998	206.035	345.476	338.149	369.28	250.865	383.614	394.921	305.665	349.67	327.667
ENSMUSG00000015749	Anp32e	acidic (leucine-rich) nuclear phosphoprotein 32 family, member E	325.496	323.4	363.974	358.612	312.634	291.746	327.277	317.768	342.871	312.356	327.614
ENSMUSG00000032555	Topbp1	topoisomerase (DNA) II binding protein 1	361.623	245.93	356.723	360.169	345.058	262.891	347.025	338.713	331.111	323.422	327.267
ENSMUSG00000031503	Col4a2	collagen, type IV, alpha 2	314.17	364.515	303.932	313.855	300.686	375.21	319.441	325.619	324.118	330.239	327.178
ENSMUSG00000029840	Mtpn	myotrophin	327.666	264.352	340.188	336.633	359.822	297.249	357.068	333.417	317.21	336.889	327.049
ENSMUSG00000058013	Sept11	septin 11	351.455	363.88	345.407	350.398	300.22	293.07	309.995	300.389	352.785	300.918	326.852
ENSMUSG00000035152	Ap2b1	adaptor-related protein complex 2, beta 1 subunit	303.051	368.15	320.673	313.015	301.293	346.204	330.313	330.143	326.222	326.988	326.605
ENSMUSG00000071415	Rpl23	ribosomal protein L23	331.076	364.441	292.168	305.579	345.565	356.774	315.574	299.99	323.316	329.476	326.396
ENSMUSG00000045482	Trrap	transformation/transcription domain-associated protein	325.909	310.932	349.885	346.465	293.678	296.039	343.652	342.173	333.298	318.885	326.092
ENSMUSG00000032231	Anxa2	annexin A2	313.963	402.945	316.092	309.492	273.75	375.513	300.264	313.483	335.623	315.752	325.688
ENSMUSG00000022234	Cct5	chaperonin containing Tcp1, subunit 5 (epsilon)	308.921	360.098	293.408	300.192	336.35	381.791	310.228	314.441	315.655	335.703	325.679
ENSMUSG00000046364	Rpl27a	ribosomal protein L27A	316.258	385.133	288.069	300.807	327.398	384.911	301.406	294.561	322.566	327.069	324.818
ENSMUSG00000032875	Arhgef17	Rho guanine nucleotide exchange factor (GEF) 17	352.839	383.522	353.416	348.411	277.841	317.595	280.179	277.768	359.547	288.345	323.946
ENSMUSG00000004044	Ptrf	polymerase I and transcript release factor	315.286	412.778	298.231	306.481	287.198	378.406	285.81	301.241	333.194	313.164	323.179
ENSMUSG00000011752	Pgam1	phosphoglycerate mutase 1	337.359	441.253	311.407	313.22	276.18	360.934	276.546	266.297	350.81	294.989	322.9
ENSMUSG00000031246	Sh3bgrl	SH3-binding domain glutamic acid-rich protein like	313.819	240.269	331.593	337.555	366.404	262.929	374.532	354.681	305.809	339.637	322.723
ENSMUSG00000089715	Cbx6	chromobox 6	344.924	388.5	346.698	344.929	278.023	293.391	284.227	292.858	356.263	287.125	321.694
ENSMUSG00000008683	Rps15a	ribosomal protein S15A	307.019	380.301	297.679	301.093	323.571	370.559	301.431	291.261	321.523	321.705	321.614
ENSMUSG00000030062	Rpn1	ribophorin I	309.747	394.014	311.148	321.25	293.84	376.761	285.706	279.976	334.04	309.071	321.555
ENSMUSG00000032531	Amotl2	angiomotin-like 2	375.14	376.275	356.843	360.866	284.322	297.343	262.351	259.005	367.281	275.755	321.518
ENSMUSG00000039911	Spsb1	splA/ryanodine receptor domain and SOCS box containing 1	264.754	317.081	240.789	251.871	367.498	459.695	315.911	350.982	268.623	373.522	321.073
ENSMUSG00000041638	Gcn1l1	GCN1 general control of amino-acid synthesis 1-like 1 (yeast)	300.157	325.913	319.381	316.129	305.607	349.229	316.742	334.96	315.395	326.635	321.015
ENSMUSG00000021508	Cxcl14	chemokine (C-X-C motif) ligand 14	217.094	269.915	231.006	233.537	364.197	462.872	371.703	417.037	237.888	403.952	320.92
ENSMUSG00000028600	Podn	podocan	356.291	328.939	351.366	353.614	319.642	293.94	282.333	280.695	347.553	294.152	320.852
ENSMUSG00000025921	Rdh10	retinol dehydrogenase 10 (all-trans)	164.391	193.079	159.062	158.218	441.378	571.92	418.594	454.35	168.687	471.561	320.124
ENSMUSG00000064356	mt-Atp8	mitochondrially encoded ATP synthase 8	300.385	359.391	314.473	333.335	321.829	296.719	341.783	289.371	326.896	312.426	319.661
ENSMUSG00000024695	Zfp91	zinc finger protein 91	352.612	324.791	364.904	360.108	295.197	270.303	293.517	285.672	350.604	286.172	318.388
ENSMUSG00000068039	Tcp1	t-complex protein 1	299.207	315.348	299.35	297.427	334.203	340.134	330.417	330.543	302.833	333.824	318.329
ENSMUSG00000025702	March8	membrane-associated ring finger (C3HC4) 8	271.491	294.828	279.457	274.976	352.876	381.526	339.396	348.187	280.188	355.496	317.842
ENSMUSG00000025980	Hspd1	heat shock protein 1 (chaperonin)	299.496	280.749	318.09	311.704	354.354	298.572	340.33	332.459	302.51	331.429	316.969
ENSMUSG00000004936	Map2k1	mitogen-activated protein kinase kinase 1	257.334	308.443	270.741	277.721	354.253	459.166	292.297	312.658	278.56	354.594	316.577
ENSMUSG00000032050	Rdx	radixin	391.674	285.897	367.298	363.201	304.979	241.864	294.399	283.144	352.018	281.096	316.557
ENSMUSG00000026276	Sept2	septin 2	319.275	218.772	325.599	321.311	367.579	275.295	358.754	342.838	296.239	336.117	316.178
ENSMUSG00000028656	Cap1	CAP, adenylate cyclase-associated protein 1 (yeast)	329.423	396.21	304.741	314.347	298.417	345.277	265.854	272.738	336.18	295.572	315.876
ENSMUSG00000038587	Akap12	A kinase (PRKA) anchor protein (gravin) 12	380.886	325.108	367.884	367.625	291.309	216.659	297.202	280.269	360.376	271.36	315.868
ENSMUSG00000056851	Pcbp2	poly(rC) binding protein 2	308.445	355.901	318.848	310.557	301.01	327.9	301.847	301.587	323.438	308.086	315.762
ENSMUSG00000001416	Cct3	chaperonin containing Tcp1, subunit 3 (gamma)	287.798	343.286	292.788	297.304	318.406	357.058	313.55	315.107	305.294	326.03	315.662
ENSMUSG00000023830	Igf2r	insulin-like growth factor 2 receptor	286	312.811	331.145	333.561	296.655	317.406	317.987	326.71	315.879	314.69	315.284
ENSMUSG00000020745	Pafah1b1	platelet-activating factor acetylhydrolase, isoform 1b, subunit 1	333.205	258.105	336.554	334.769	335.661	260.509	331.248	330.889	315.658	314.577	315.117
ENSMUSG00000021186	Fbln5	fibulin 5	121.588	135.982	173.013	168.46	419.101	495.017	491.539	509.387	149.761	478.761	314.261
ENSMUSG00000039952	Dag1	dystroglycan 1	341.638	414.779	333.712	334.318	255.26	317.217	268.008	248.838	356.112	272.331	314.221
ENSMUSG00000040998	Npnt	nephronectin	399.838	393.478	413.648	421.006	230.025	208.414	228.643	214.187	406.992	220.317	313.655
ENSMUSG00000013076	Amotl1	angiomotin-like 1	235.55	249.858	238.602	234.459	379.588	380.032	393.942	389.732	239.617	385.824	312.72
ENSMUSG00000040010	Slc7a5	solute carrier family 7 (cationic amino acid transporter, y+ system), member 5	339.736	400.163	314.025	320.41	288.554	401.929	209.128	227.814	343.584	281.856	312.72
ENSMUSG00000029328	Hnrnpdl	heterogeneous nuclear ribonucleoprotein D-like	325.827	229.899	335.779	327.129	368.713	266.295	330.599	317.262	304.658	320.717	312.688
ENSMUSG00000026796	Fam129b	family with sequence similarity 129, member B	227.014	263.205	242.718	232.718	363.225	413.633	362.361	393.91	241.414	383.282	312.348
ENSMUSG00000037487	Ubr5	ubiquitin protein ligase E3 component n-recognin 5	333.122	249.98	360.65	342.655	316.806	230.651	340.875	319.551	321.602	301.971	311.786
ENSMUSG00000005103	Wdr1	WD repeat domain 1	254.564	290.436	245.44	238.822	359.093	386.858	357.638	360.35	257.315	365.985	311.65
ENSMUSG00000041734	Kirrel	kin of IRRE like (Drosophila)	282.053	298.976	279.095	280.835	332.218	349.343	328.782	341.374	285.239	337.929	311.584
ENSMUSG00000031955	Bcar1	breast cancer anti-estrogen resistance 1	313.798	344.043	287.07	289.5	324.826	357.341	283.111	292.166	308.603	314.361	311.482
ENSMUSG00000038759	Nup205	nucleoporin 205	322.293	346.068	328.855	328.931	292.342	296.681	290.896	283.835	331.537	290.939	311.238
ENSMUSG00000031229	Atrx	alpha thalassemia/mental retardation syndrome X-linked	369.188	174.217	378.098	372.931	347.752	149.437	364.619	332.193	323.608	298.5	311.054
ENSMUSG00000001507	Itga3	integrin alpha 3	307.577	341.042	311.941	312.114	269.153	329.11	299.719	314.548	318.168	303.132	310.65
ENSMUSG00000059495	Arhgef12	Rho guanine nucleotide exchange factor (GEF) 12	365.405	310.639	379.889	377.56	272.474	216.867	285.94	271.859	358.373	261.785	310.079
ENSMUSG00000025369	Smarcc2	SWI/SNF related, matrix associated, actin dependent regulator of chromatin, subfamily c, member 2	322.727	309.004	328.493	314.51	305.951	276.903	307.504	313.457	318.684	300.954	309.819
ENSMUSG00000028809	Srrm1	serine/arginine repetitive matrix 1	327.79	284.116	324.704	322.397	320.735	265.293	324.838	308.56	314.752	304.856	309.804
ENSMUSG00000027087	Itgav	integrin alpha V	239.043	178.195	248.092	251.686	376.105	303.848	446.075	433.351	229.254	389.845	309.549
ENSMUSG00000014956	Ppp1cb	protein phosphatase 1, catalytic subunit, beta isoform	315.948	272.16	336.433	346.404	314.518	260.641	316.612	306.377	317.736	299.537	308.637
ENSMUSG00000023039	Krt7	keratin 7	291.312	340.505	287.242	292.859	291.511	370.88	291.778	300.23	302.979	313.6	308.29
ENSMUSG00000055204	Ankrd17	ankyrin repeat domain 17	319.151	258.203	330.853	324.691	316.503	263.572	329.846	322.266	308.224	308.047	308.135
ENSMUSG00000028059	Arhgef2	rho/rac guanine nucleotide exchange factor (GEF) 2	279.262	315.397	298.265	303.142	296.514	328.978	325.746	316.757	299.017	316.999	308.008
ENSMUSG00000018326	Ywhab	tyrosine 3-monooxygenase/tryptophan 5-monooxygenase activation protein, beta polypeptide	287.612	318.349	301.124	299.475	303.642	327.768	311.915	313.483	301.64	314.202	307.921
ENSMUSG00000005683	Cs	citrate synthase	298.256	348.776	307.135	305.252	284.241	323.608	292.66	297.675	314.855	299.546	307.2
ENSMUSG00000028790	Khdrbs1	KH domain containing, RNA binding, signal transduction associated 1	272.297	272.038	306.05	296.751	331.307	320.166	327.018	331.527	286.784	327.505	307.144
ENSMUSG00000022037	Clu	clusterin	248.798	241.416	151.311	160.594	409.258	587.993	307.4	350.104	200.53	413.689	307.109
ENSMUSG00000019132	BC005537	cDNA sequence BC005537	285.793	257.446	312.182	316.19	311.034	279.455	346.921	346.883	292.903	321.074	306.988
ENSMUSG00000037706	Cd81	CD81 antigen	290.278	375.08	278.699	288.516	277.274	366.115	284.201	291.846	308.143	304.859	306.501
ENSMUSG00000037805	Rpl10a	ribosomal protein L10A	309.148	351.875	282.643	287.738	311.926	353.125	274.158	279.391	307.851	304.65	306.25
ENSMUSG00000045302	Preb	prolactin regulatory element binding	275.79	264.181	234.124	237.02	407.111	368.384	326.11	331.128	252.779	358.183	305.481
ENSMUSG00000059291	Rpl11	ribosomal protein L11	295.528	351.509	282.299	287.758	302.083	369.765	285.057	269.73	304.274	306.659	305.466
ENSMUSG00000037266	Rsrp1	arginine/serine rich protein 1	366.501	234.657	330.818	336.756	341.17	245.192	290.896	296.424	317.183	293.42	305.302
ENSMUSG00000032115	Hyou1	hypoxia up-regulated 1	289.369	364.905	314.921	314.756	271.056	344.597	264.194	277.954	320.988	289.45	305.219
ENSMUSG00000035342	Lzts2	leucine zipper, putative tumor suppressor 2	365.777	350.558	342.944	354.618	281.021	278.869	226.022	239.497	353.474	256.352	304.913
ENSMUSG00000052337	Immt	inner membrane protein, mitochondrial	300.095	296.755	300.366	302.343	311.419	314.04	308.749	304.355	299.89	309.641	304.765
ENSMUSG00000007564	Ppp2r1a	protein phosphatase 2, regulatory subunit A, alpha	291.725	355.389	292.168	295.87	289.365	348.586	276.079	286.843	308.788	300.218	304.503
ENSMUSG00000025001	Hells	helicase, lymphoid specific	346.081	215.698	343.633	344.11	335.479	210.286	328.419	311.194	312.38	296.345	304.363
ENSMUSG00000019179	Mdh2	malate dehydrogenase 2, NAD (mitochondrial)	294.019	352.656	301.176	300.295	285.739	349.589	273.172	277.129	312.036	296.407	304.222
ENSMUSG00000030516	Tjp1	tight junction protein 1	291.89	227.629	297.266	297.365	346.537	273.631	346.766	349.891	278.538	329.206	303.872
ENSMUSG00000027002	Nckap1	NCK-associated protein 1	318.717	243.807	328.011	325.449	315.551	236.438	331.896	326.045	303.996	302.482	303.239
ENSMUSG00000060860	Ube2s	ubiquitin-conjugating enzyme E2S	308.859	390.696	307.221	316.006	259.715	337.43	248.131	256.477	330.695	275.438	303.067
ENSMUSG00000066357	Wdr6	WD repeat domain 6	313.385	358.219	344.89	329.382	257.751	306.665	251.66	248.812	336.469	266.222	301.345
ENSMUSG00000068735	Trp53i11	transformation related protein 53 inducible protein 11	283.933	338.406	254.551	256.971	306.052	422.142	273.276	275.133	283.465	319.151	301.308
ENSMUSG00000049517	Rps23	ribosomal protein S23	282.735	352.29	264.679	271.023	300.443	366.796	284.72	287.348	292.682	309.827	301.254
ENSMUSG00000025794	Rpl14	ribosomal protein L14	292.448	378.984	267.383	270.04	280.535	367.76	273.432	268.133	302.214	297.465	299.839
ENSMUSG00000061048	Cdh3	cadherin 3	290.216	339.578	352.658	351.341	236.506	274.823	277.765	274.627	333.448	265.93	299.689
ENSMUSG00000031633	Slc25a4	solute carrier family 25 (mitochondrial carrier, adenine nucleotide translocator), member 4	311.173	360.684	312.337	317.419	271.846	315.326	258.718	249.956	325.403	273.962	299.682
ENSMUSG00000025967	Eef1b2	eukaryotic translation elongation factor 1 beta 2	286.227	369.883	261.923	266.803	293.293	360.934	282.203	276.064	296.209	303.124	299.666
ENSMUSG00000022010	Tsc22d1	TSC22 domain family, member 1	254.13	331.428	239.532	238.699	335.378	391.245	305.921	299.99	265.947	333.133	299.54
ENSMUSG00000001552	Jup	junction plakoglobin	247.558	288.972	234.416	237.47	312.331	413.312	308.697	352.18	252.104	346.63	299.367
ENSMUSG00000004455	Ppp1cc	protein phosphatase 1, catalytic subunit, gamma isoform	308.714	338.284	300.384	299.004	279.927	319.58	268.553	267.175	311.596	283.809	297.703
ENSMUSG00000060261	Gtf2i	general transcription factor II I	292.924	361.831	307.084	300.602	269.862	309.01	269.955	266.67	315.61	278.874	297.242
ENSMUSG00000001794	Capns1	calpain, small subunit 1	281.474	342.115	268.278	273.133	275.937	348.605	285.706	301.48	291.25	302.932	297.091
ENSMUSG00000040463	Mybbp1a	MYB binding protein (P160) 1a	242.515	299.073	259.649	254.37	322.598	351.385	313.835	331.714	263.902	329.883	296.892
ENSMUSG00000014355	Anapc1	anaphase promoting complex subunit 1	297.884	291.9	317.142	321.741	277.942	277.943	296.138	289.877	307.167	285.475	296.321
ENSMUSG00000040549	Ckap5	cytoskeleton associated protein 5	324.111	220.383	375.876	364.901	272.798	184.476	320.063	300.203	321.318	269.385	295.351
ENSMUSG00000017466	Timp2	tissue inhibitor of metalloproteinase 2	284.615	331.965	291.875	284.481	273.608	293.429	300.912	301.667	298.234	292.404	295.319
ENSMUSG00000025823	Pdia4	protein disulfide isomerase associated 4	277.65	350.582	283.866	291.056	267.776	352.085	276.131	261.959	300.789	289.487	295.138
ENSMUSG00000028173	Wls	wntless homolog (Drosophila)	289.39	284.824	298.282	291.159	299.45	287.34	307.063	301.587	290.914	298.86	294.887
ENSMUSG00000003435	Supt5	suppressor of Ty 5	299.744	327.89	296.267	294.313	286.914	308.878	269.955	272.791	304.554	284.634	294.594
ENSMUSG00000038119	Cdon	cell adhesion molecule-related/down-regulated by oncogenes	333.866	342.774	341.221	344.868	238.066	282.481	239.879	233.376	340.682	248.45	294.566
ENSMUSG00000034462	Pkd2	polycystic kidney disease 2	312.248	215.112	302.76	293.453	327.095	235.057	333.609	336.477	280.893	308.06	294.476
ENSMUSG00000026341	Actr3	ARP3 actin-related protein 3	263.162	258.642	277.751	277.332	324.867	306.457	328.912	313.377	269.222	318.403	293.813
ENSMUSG00000001175	Calm1	calmodulin 1	271.636	325.669	286.76	283.682	294.468	334.991	271.719	279.63	291.937	295.202	293.569
ENSMUSG00000059070	Rpl18	ribosomal protein L18	309.582	350.265	262.577	266.947	292.321	353.843	248.676	261.187	297.343	289.007	293.175
ENSMUSG00000073702	Rpl31	ribosomal protein L31	293.275	355.999	268.485	270.47	287.076	342.063	267.567	257.062	297.057	288.442	292.75
ENSMUSG00000056394	Lig1	ligase I, DNA, ATP-dependent	310.285	339.651	295.613	292.675	282.742	308.972	257.265	254.294	309.556	275.818	292.687
ENSMUSG00000030654	Arl6ip1	ADP-ribosylation factor-like 6 interacting protein 1	278.291	350.704	303.863	311.376	246.085	300.388	276.961	271.194	311.059	273.657	292.358
ENSMUSG00000020737	Hn1	hematological and neurological expressed sequence 1	254.998	313.518	256.687	260.208	300.422	348.341	295.723	307.415	271.353	312.975	292.164
ENSMUSG00000025613	Cct8	chaperonin containing Tcp1, subunit 8 (theta)	285.091	252.884	287.535	293.084	321.201	279.115	311.785	304.089	279.648	304.047	291.848
ENSMUSG00000015222	Map2	microtubule-associated protein 2	378.55	247.516	387.708	390.526	248.556	160.575	263.389	257.86	351.075	232.595	291.835
ENSMUSG00000032232	Cgnl1	cingulin-like 1	305.428	279.821	298.713	303.715	304.452	276.506	284.694	278.832	296.919	286.121	291.52
ENSMUSG00000035901	Dennd5a	DENN/MADD domain containing 5A	274.488	296.17	279.939	279.852	281.567	319.883	297.824	300.655	282.612	299.982	291.297
ENSMUSG00000020821	Kif1c	kinesin family member 1C	287.323	340.798	284.779	285.956	269.882	318.729	265.232	274.893	299.714	282.184	290.949
ENSMUSG00000024660	Incenp	inner centromere protein	285.566	338.699	305.792	314.654	252.89	288.343	271.486	270.156	311.178	270.719	290.948
ENSMUSG00000008575	Nfib	nuclear factor I/B	293.75	214.356	329.647	327.456	302.225	191.245	340.46	328.387	291.302	290.579	290.941
ENSMUSG00000022360	Atad2	ATPase family, AAA domain containing 2	350.649	188.833	326.65	331.819	327.317	183.247	312.252	299.431	299.488	280.562	290.025
ENSMUSG00000022150	Dab2	disabled 2, mitogen-responsive phosphoprotein	301.439	243.612	326.891	331.799	297.627	220.838	304.286	292.458	300.935	278.802	289.869
ENSMUSG00000025764	Jade1	jade family PHD finger 1	266.242	210.671	286.071	285.608	325.049	294.412	335.374	313.403	262.148	317.06	289.604
ENSMUSG00000028333	Anp32b	acidic (leucine-rich) nuclear phosphoprotein 32 family, member B	258.285	353.12	271.792	261.826	285.395	321.679	283.915	276.384	286.256	291.843	289.049
ENSMUSG00000020460	Rps27a	ribosomal protein S27A	261.674	347.142	255.309	268.381	293.597	344.937	282.047	258.712	283.126	294.823	288.975
ENSMUSG00000029687	Ezh2	enhancer of zeste 2 polycomb repressive complex 2 subunit	305.262	236.78	304.19	300.09	313.566	245.438	307.763	293.337	286.58	290.026	288.303
ENSMUSG00000071072	Ptges3	prostaglandin E synthase 3 (cytosolic)	263.762	250.59	277.321	273.952	303.177	289.628	324.579	318.007	266.406	308.848	287.627
ENSMUSG00000030432	Rpl28	ribosomal protein L28	288.646	338.919	255.068	261.15	277.233	356.604	252.127	268.213	285.945	288.544	287.245
ENSMUSG00000030084	Plxna1	plexin A1	284.45	319.813	294.08	292.367	254.794	295.396	272.082	284.315	297.678	276.647	287.162
ENSMUSG00000024576	Csnk1a1	casein kinase 1, alpha 1	286.041	263.961	296.422	286.796	295.602	283.975	298.11	285.752	283.305	290.86	287.082
ENSMUSG00000026605	Cenpf	centromere protein F	316.113	193.86	357.601	353.061	274.52	167.817	325.928	306.244	305.159	268.627	286.893
ENSMUSG00000064210	Ano6	anoctamin 6	266.779	297.463	272.602	279.585	286.813	324.043	286.433	279.285	279.107	294.143	286.625
ENSMUSG00000024560	Cxxc1	CXXC finger 1 (PHD domain)	314.253	322.937	295.354	292.019	278.307	285.733	247.949	254.853	306.141	266.711	286.426
ENSMUSG00000029390	Tmed2	transmembrane p24 trafficking protein 2	256.363	311.517	266.384	263.301	287.805	341.174	285.109	276.41	274.391	297.625	286.008
ENSMUSG00000003429	Rps11	ribosomal protein S11	270.355	344.506	237.637	249.597	294.995	344.653	262.351	279.976	275.524	295.494	285.509
ENSMUSG00000031422	Morf4l2	mortality factor 4 like 2	268.556	276.576	280.438	274.423	295.197	305.19	290.377	292.059	274.999	295.706	285.352
ENSMUSG00000001517	Foxm1	forkhead box M1	293.44	339.675	310.132	307.976	241.61	264.196	263.908	261.826	312.806	257.885	285.345
ENSMUSG00000019877	Serinc1	serine incorporator 1	281.804	221.993	278.148	275.632	313.282	259.469	326.058	325.619	264.394	306.107	285.251
ENSMUSG00000021823	Vcl	vinculin	288.459	294.193	269.243	266.803	299.491	318.975	275.041	262.039	279.675	288.886	284.281
ENSMUSG00000028676	Srsf10	serine/arginine-rich splicing factor 10	299.165	187.906	304.104	297.816	335.904	204.217	330.729	310.343	272.248	295.298	283.773
ENSMUSG00000022403	St13	suppression of tumorigenicity 13	283.995	299.952	290.135	290.831	285.962	261.246	282.877	272.498	291.228	275.646	283.437
ENSMUSG00000031960	Aars	alanyl-tRNA synthetase	267.895	330.964	286.398	286.243	264.576	300.671	265.335	264.807	292.875	273.847	283.361
ENSMUSG00000029810	Tmem176b	transmembrane protein 176B	339.405	373.884	317.556	324.937	228.567	238.971	226.229	215.039	338.946	227.202	283.074
ENSMUSG00000030103	Bhlhe40	basic helix-loop-helix family, member e40	216.391	264.083	195.439	196.195	316.462	400.87	326.187	348.241	218.027	347.94	282.984
ENSMUSG00000029775	Klhdc10	kelch domain containing 10	310.781	320.448	317.866	310.086	253.984	254.061	251.426	244.208	314.795	250.92	282.857
ENSMUSG00000036990	Otud4	OTU domain containing 4	353.087	235.316	338.724	337.678	301.658	187.312	260.301	246.23	316.201	248.875	282.538
ENSMUSG00000028788	Ptp4a2	protein tyrosine phosphatase 4a2	270.313	287.849	277.734	276.595	280.008	288.551	286.977	290.17	278.123	286.426	282.275
ENSMUSG00000024759	Atl3	atlastin GTPase 3	303.092	242.05	293.46	302.445	299.855	241.808	292.738	281.227	285.262	278.907	282.084
ENSMUSG00000024480	Ap3s1	adaptor-related protein complex 3, sigma 1 subunit	306.75	280.114	289.016	287.697	279.259	256.462	285.317	271.806	290.894	273.211	282.053
ENSMUSG00000026131	Dst	dystonin	291.477	172.973	316.23	305.825	279.117	183.19	355.277	349.571	271.626	291.789	281.707
ENSMUSG00000029086	Prom1	prominin 1	327.17	326.743	335.434	328.788	246.632	224.657	238.244	224.141	329.534	233.419	281.476
ENSMUSG00000029447	Cct6a	chaperonin containing Tcp1, subunit 6a (zeta)	247.021	296.658	250.607	250.867	289.709	344.975	291.648	279.71	261.288	301.511	281.399
ENSMUSG00000001642	Akr1b3	aldo-keto reductase family 1, member B3 (aldose reductase)	237.348	279.041	237.499	236.262	317.009	359.799	290.896	292.698	247.538	315.101	281.319
ENSMUSG00000025508	Rplp2	ribosomal protein, large P2	280.358	334.38	245.577	258.446	278.408	350.912	246.781	254.507	279.69	282.652	281.171
ENSMUSG00000029505	Ep400	E1A binding protein p400	280.957	265.474	294.717	284.317	271.34	252.226	298.785	297.435	281.366	279.947	280.656
ENSMUSG00000030268	Bcat1	branched chain aminotransferase 1, cytosolic	278.167	375.251	278.94	278.192	252.708	348.038	217.199	216.263	302.637	258.552	280.595
ENSMUSG00000006676	Usp19	ubiquitin specific peptidase 19	280.585	297.097	301.899	285.034	259.837	272.308	271.382	276.144	291.154	269.918	280.536
ENSMUSG00000035247	Hectd1	HECT domain containing 1	282.032	198.862	300.315	303.552	302.123	220.743	320.946	315.133	271.19	289.736	280.463
ENSMUSG00000029169	Dhx15	DEAH (Asp-Glu-Ala-His) box polypeptide 15	288.749	205.059	291.462	292.961	316.746	235.246	308.23	303.29	269.558	290.878	280.218
ENSMUSG00000024002	Brd4	bromodomain containing 4	283.251	298.048	283.659	277.189	271.036	270.511	279.997	277.368	285.537	274.728	280.133
ENSMUSG00000063358	Mapk1	mitogen-activated protein kinase 1	284.781	283.359	281.386	283.682	283.917	274.652	272.368	272.099	283.302	275.759	279.53
ENSMUSG00000025162	Csnk1d	casein kinase 1, delta	272.339	313.616	279.87	277.742	255.948	306.193	266.892	263.263	285.892	273.074	279.483
ENSMUSG00000032637	Atxn2l	ataxin 2-like	324.277	273.38	293.597	285.321	288.676	241.864	253.684	267.335	294.144	262.89	278.517
ENSMUSG00000017221	Psmd3	proteasome (prosome, macropain) 26S subunit, non-ATPase, 3	256.301	305.295	269.57	270.286	263.462	327.106	255.838	277.209	275.363	280.904	278.133
ENSMUSG00000038456	Dennd2a	DENN/MADD domain containing 2A	259.835	316.593	271	264.878	254.936	332.703	261.184	262.198	278.076	277.755	277.916
ENSMUSG00000002222	Rmnd5a	required for meiotic nuclear division 5 homolog A	302.844	241.025	297.886	295.092	281.446	240.049	285.732	278.193	284.212	271.355	277.783
ENSMUSG00000040850	Psme4	proteasome (prosome, macropain) activator subunit 4	267.523	200.765	307.79	305.313	287.339	211.705	328.86	312.339	270.348	285.061	277.704
ENSMUSG00000022587	Ly6e	lymphocyte antigen 6 complex, locus E	274.033	366.735	239.273	248.982	255.705	328.959	253.84	252.405	282.256	272.727	277.492
ENSMUSG00000079215	Zfp664	zinc finger protein 664	257.727	261.643	254.034	252.71	295.643	303.716	296.008	298.074	256.529	298.36	277.444
ENSMUSG00000021577	Sdha	succinate dehydrogenase complex, subunit A, flavoprotein (Fp)	291.932	335.82	280.662	283.252	262.206	290.99	235.934	235.159	297.916	256.072	276.994
ENSMUSG00000024665	Fads2	fatty acid desaturase 2	235.509	293.852	256.084	255.701	263.624	307.214	294.062	309.385	260.286	293.571	276.929
ENSMUSG00000034832	Tet3	tet methylcytosine dioxygenase 3	305.696	282.286	327.098	332.065	246.187	215.675	258.64	245.804	311.786	241.577	276.682
ENSMUSG00000034926	Dhcr24	24-dehydrocholesterol reductase	319.998	429.663	330.939	329.32	217.226	272.497	161.407	148.478	352.48	199.902	276.191
ENSMUSG00000024974	Smc3	structural maintenance of chromosomes 3	338.413	176.023	346.13	340.156	292.058	150.194	286.043	278.885	300.181	251.795	275.988
ENSMUSG00000003534	Ddr1	discoidin domain receptor family, member 1	271.078	304.88	268.83	274.26	256.434	297.022	256.097	274.042	279.762	270.899	275.33
ENSMUSG00000040952	Rps19	ribosomal protein S19	270.148	339.236	249.728	256.111	272.312	329.867	251.4	231.273	278.806	271.213	275.009
ENSMUSG00000025228	Actr1a	ARP1 actin-related protein 1A, centractin alpha	259.504	309.077	262.646	259.224	253.64	312.149	265.361	272.445	272.613	275.899	274.256
ENSMUSG00000048537	Phldb1	pleckstrin homology like domain, family B, member 1	270.396	282.286	281.575	276.513	262.307	281.46	266.685	272.072	277.692	270.631	274.162
ENSMUSG00000029106	Add1	adducin 1 (alpha)	273.537	317.203	278.113	277.127	241.427	289.78	254.644	255.944	286.495	260.449	273.472
ENSMUSG00000020167	Tcf3	transcription factor 3	258.636	277.308	252.966	257.811	271.198	311.771	270.318	282.931	261.68	284.054	272.867
ENSMUSG00000053398	Phgdh	3-phosphoglycerate dehydrogenase	280.296	318.008	287.621	285.075	276.747	254.212	236.921	242.797	292.75	252.669	272.71
ENSMUSG00000045767	B230219D22Rik	RIKEN cDNA B230219D22 gene	309.21	185.002	312.819	314.695	289.81	184.93	297.254	285.246	280.432	264.31	272.371
ENSMUSG00000021377	Dek	DEK oncogene (DNA binding)	318.841	209.012	308.014	311.52	288.635	186.594	283.111	272.365	286.847	257.676	272.261
ENSMUSG00000037242	Clic4	chloride intracellular channel 4 (mitochondrial)	254.42	300.879	259.649	257.668	259.553	302.07	263.675	276.57	268.154	275.467	271.81
ENSMUSG00000001472	Tcf25	transcription factor 25 (basic helix-loop-helix)	273.331	292.022	263.146	263.075	272.474	288.494	255.526	260.469	272.893	269.241	271.067
ENSMUSG00000026434	Nucks1	nuclear casein kinase and cyclin-dependent kinase substrate 1	283.024	230.997	317.263	315.023	261.275	204.273	276.805	274.467	286.577	254.205	270.391
ENSMUSG00000034220	Gpc1	glypican 1	205.189	244.49	224.254	225.487	279.218	355.318	303.715	325.273	224.855	315.881	270.368
ENSMUSG00000033228	Scaf11	SR-related CTD-associated factor 11	279.49	198.349	279.732	278.418	290.418	221.424	308.853	302.359	258.997	280.763	269.88
ENSMUSG00000038943	Prc1	protein regulator of cytokinesis 1	288.48	257.812	308.806	302.445	244.344	237.704	261.054	258.34	289.386	250.36	269.873
ENSMUSG00000000838	Fmr1	fragile X mental retardation syndrome 1	328.018	188.931	342.134	339.357	280.373	151.442	272.757	254.56	299.61	239.783	269.696
ENSMUSG00000032803	Cdv3	carnitine deficiency-associated gene expressed in ventricle 3	269.383	241.245	278.75	282.002	272.373	261.643	267.982	282.585	267.845	271.146	269.495
ENSMUSG00000020114	Cand1	cullin associated and neddylation disassociated 1	254.854	260.375	269.57	271.31	266.641	278.945	274.677	276.277	264.027	274.135	269.081
ENSMUSG00000003226	Ranbp2	RAN binding protein 2	279.593	187.418	296.095	293.166	297.729	194.025	306.829	297.196	264.068	273.944	269.006
ENSMUSG00000030224	Strap	serine/threonine kinase receptor associated protein	245.987	260.009	258.495	255.742	289.891	286.887	280.853	274.148	255.058	282.945	269.002
ENSMUSG00000026496	Parp1	poly (ADP-ribose) polymerase family, member 1	264.485	320.887	276.029	274.198	247.989	290.063	243.538	231.965	283.9	253.389	268.644
ENSMUSG00000036565	Ttyh3	tweety family member 3	247.806	275.82	245.061	246.483	266.621	311.166	271.434	282.531	253.792	282.938	268.365
ENSMUSG00000020099	Unc5b	unc-5 netrin receptor B	132.583	160.968	141.373	143.306	351.944	471.041	357.353	387.23	144.558	391.892	268.225
ENSMUSG00000071646	Mta2	metastasis-associated gene family, member 2	235.447	267.67	236.724	240.973	297	319.75	265.413	279.125	245.204	290.322	267.763
ENSMUSG00000000751	Rpa1	replication protein A1	266.428	304.636	262.353	262.645	257.69	296.833	241.877	247.8	274.016	261.05	267.533
ENSMUSG00000003847	Nfat5	nuclear factor of activated T cells 5	307.04	139.862	294.338	291.671	324.32	143.197	321.127	313.829	258.228	275.618	266.923
ENSMUSG00000027715	Ccna2	cyclin A2	285.049	265.962	308.479	306.194	239.119	236.04	250.57	241.413	291.421	241.786	266.603
ENSMUSG00000052833	Sae1	SUMO1 activating enzyme subunit 1	261.323	312.835	267.555	269.057	259.857	288.38	229.265	244.554	277.692	255.514	266.603
ENSMUSG00000029050	Ski	ski sarcoma viral oncogene homolog (avian)	235.963	275.234	238.068	239.171	265.811	313.132	272.757	288.865	247.109	285.141	266.125
ENSMUSG00000052957	Gas1	growth arrest specific 1	323.409	353.827	299.023	301.401	204.021	235.776	201.421	208.625	319.415	212.461	265.938
ENSMUSG00000051853	Arf3	ADP-ribosylation factor 3	263.245	316.885	254.362	250.375	257.548	283.048	250.959	250.462	271.217	260.504	265.861
ENSMUSG00000032178	Ilf3	interleukin enhancer binding factor 3	266.634	284.482	279.078	268.893	259.735	263.629	249.143	255.039	274.772	256.887	265.829
ENSMUSG00000015733	Capza2	capping protein (actin filament) muscle Z-line, alpha 2	267.73	211.843	272.688	272.969	291.653	235.492	291	281.307	256.307	274.863	265.585
ENSMUSG00000054693	Adam10	a disintegrin and metallopeptidase domain 10	273.331	198.276	289.205	281.654	275.755	208.433	301.146	292.991	260.617	269.581	265.099
ENSMUSG00000029512	Ulk1	unc-51 like kinase 1	272.173	282.432	272.998	264.714	252.404	268.583	246.6	258.286	273.079	256.468	264.774
ENSMUSG00000036275	9530068E07Rik	RIKEN cDNA 9530068E07 gene	248.86	310.224	258.099	260.945	238.268	295.415	255.708	249.637	269.532	259.757	264.644
ENSMUSG00000035621	Midn	midnolin	242.536	277.747	247.145	247.999	264.171	319.013	242.967	271.62	253.857	274.443	264.15
ENSMUSG00000061787	Rps17	ribosomal protein S17	257.065	315.47	248.798	249.966	268.039	310.239	230.2	232.71	267.825	260.297	264.061
ENSMUSG00000075706	Gpx4	glutathione peroxidase 4	275.356	303.709	250.297	263.915	251.635	299.518	229.525	237.235	273.319	254.478	263.899
ENSMUSG00000018770	Atp5g3	ATP synthase, H+ transporting, mitochondrial F0 complex, subunit C3 (subunit 9)	268.06	336.064	263.869	267.623	238.855	285.941	220.806	229.277	283.904	243.72	263.812
ENSMUSG00000031015	Swap70	SWA-70 protein	231.334	225.824	227.854	227.372	312.594	331.02	279.4	275.053	228.096	299.517	263.806
ENSMUSG00000019471	Cdc37	cell division cycle 37	263.1	304.1	253.707	261.6	249.609	297.211	233.962	244.367	270.627	256.287	263.457
ENSMUSG00000055302	Mrfap1	Morf4 family associated protein 1	249.025	339.48	247.954	260.351	235.676	289.383	243.019	236.436	274.203	251.128	262.666
ENSMUSG00000001910	Nacc1	nucleus accumbens associated 1, BEN and BTB (POZ) domain containing	267.027	306.954	271.534	267.95	240.921	270.058	232.743	241.174	278.366	246.224	262.295
ENSMUSG00000066324	Impad1	inositol monophosphatase domain containing 1	272.132	227.581	292.547	292.777	257.103	211.326	277.22	266.67	271.259	253.08	262.169
ENSMUSG00000038502	Ptov1	prostate tumor over expressed gene 1	272.587	286.532	256.635	256.541	248.495	293.694	234.922	247.428	268.074	256.135	262.104
ENSMUSG00000001435	Col18a1	collagen, type XVIII, alpha 1	220.256	295.608	282.057	286.427	192.376	269.339	276.701	273.323	271.087	252.935	262.011
ENSMUSG00000060373	Hnrnpc	heterogeneous nuclear ribonucleoprotein C	246.938	310.273	254.275	260.617	255.665	299.272	237.985	228.213	268.026	255.283	261.655
ENSMUSG00000015120	Ube2i	ubiquitin-conjugating enzyme E2I	253.097	262.961	243.39	253.694	264.738	282.292	268.423	264.035	253.285	269.872	261.579
ENSMUSG00000028034	Fubp1	far upstream element (FUSE) binding protein 1	283.024	194.177	288.379	288.148	285.172	193.873	286.381	273.27	263.432	259.674	261.553
ENSMUSG00000043131	Mob1a	MOB kinase activator 1A	275.542	233.656	268.502	270.368	267.735	243.812	264.842	259.377	262.017	258.942	260.479
ENSMUSG00000000826	Dnajc5	DnaJ heat shock protein family (Hsp40) member C5	241.192	268.549	245.595	244.107	274.459	285.034	259.782	264.221	249.861	270.874	260.367
ENSMUSG00000039735	Fnbp1l	formin binding protein 1-like	234.992	144.059	259.374	251.277	323.611	183.398	346.61	339.378	222.425	298.249	260.337
ENSMUSG00000007880	Arid1a	AT rich interactive domain 1A (SWI-like)	273.889	270.232	286.932	282.166	240.151	227.55	252.049	249.371	278.305	242.28	260.293
ENSMUSG00000038429	Usp5	ubiquitin specific peptidase 5 (isopeptidase T)	248.86	287.8	264.282	266.558	239.868	268.866	250.518	248.253	266.875	251.876	259.376
ENSMUSG00000027469	Tpx2	TPX2, microtubule-associated	264.01	274.136	297.886	283.846	227.109	243.774	246.444	237.261	279.969	238.647	259.308
ENSMUSG00000022390	Zc3h7b	zinc finger CCCH type containing 7B	249.79	303.392	259.012	255.844	244.87	279.096	238.685	239.284	267.01	250.484	258.747
ENSMUSG00000056999	Ide	insulin degrading enzyme	255.784	215.503	268.537	266.394	258.885	223.844	287.081	291.128	251.554	265.234	258.394
ENSMUSG00000078578	Ube2d3	ubiquitin-conjugating enzyme E2D 3	254.688	241.952	260.063	261.334	265.325	254.496	272.238	255.013	254.509	261.768	258.139
ENSMUSG00000023118	Sympk	symplekin	266.262	295.706	260.321	263.731	233.995	274.444	231.679	236.25	271.505	244.092	257.799
ENSMUSG00000030541	Idh2	isocitrate dehydrogenase 2 (NADP+), mitochondrial	276.431	312.323	259.374	269.917	228.162	266.957	226.593	222.411	279.511	236.031	257.771
ENSMUSG00000023015	Racgap1	Rac GTPase-activating protein 1	258.016	310.273	288.499	285.546	215.18	250.752	225.555	227.015	285.584	229.625	257.604
ENSMUSG00000022601	Zbtb11	zinc finger and BTB domain containing 11	248.86	286.458	242.787	245.09	250.764	297.74	247.456	240.615	255.799	259.144	257.471
ENSMUSG00000017421	Zfp207	zinc finger protein 207	276.038	215.063	270.655	266.517	278.854	224.09	266.14	258.127	257.068	256.803	256.935
ENSMUSG00000031708	Tecr	trans-2,3-enoyl-CoA reductase	266.324	306.515	261.768	258.016	241.407	265.519	223.141	228.399	273.156	239.617	256.386
ENSMUSG00000030655	Smg1	SMG1 homolog, phosphatidylinositol 3-kinase-related kinase (C. elegans)	279.841	167.166	283.47	275.099	288.696	167.004	305.168	280.642	251.394	260.378	255.886
ENSMUSG00000032504	Pdcd6ip	programmed cell death 6 interacting protein	256.115	235.511	259.873	260.924	265.082	239.066	263.104	267.335	253.106	258.647	255.876
ENSMUSG00000072825	Cep170b	centrosomal protein 170B	236.542	250.59	225.253	232.923	262.834	283.729	269.539	284.847	236.327	275.237	255.782
ENSMUSG00000022312	Eif3h	eukaryotic translation initiation factor 3, subunit H	262.025	314.348	232.349	239.662	247.442	291.425	230.848	221.16	262.096	247.719	254.908
ENSMUSG00000030275	Etnk1	ethanolamine kinase 1	302.514	219.797	301.417	294.682	244.303	180.713	251.842	243.542	279.602	230.1	254.851
ENSMUSG00000011179	Odc1	ornithine decarboxylase, structural 1	195.889	250.932	209.58	203.221	279.704	347.395	272.835	275.931	214.905	293.966	254.436
ENSMUSG00000033417	Cacul1	CDK2 associated, cullin domain 1	242.701	217.113	254.654	251.973	273.73	238.688	278.518	278.06	241.61	267.249	254.43
ENSMUSG00000056342	Usp34	ubiquitin specific peptidase 34	272.504	179.244	280.645	274.341	270.753	179.711	300.056	275.825	251.684	256.586	254.135
ENSMUSG00000025290	Rps24	ribosomal protein S24	251.03	313.543	214.213	230.117	257.427	320.942	223.764	221.666	252.226	255.95	254.088
ENSMUSG00000048758	Rpl29	ribosomal protein L29	257.127	300.635	231.35	240.318	247.402	298.875	220.468	232.71	257.358	249.864	253.611
ENSMUSG00000031696	Vps35	VPS35 retromer complex component	287.922	213.233	270.362	270.081	269.801	201.475	261.261	252.884	260.4	246.355	253.377
ENSMUSG00000032349	Elovl5	ELOVL family member 5, elongation of long chain fatty acids (yeast)	261.612	306.1	255.757	254.021	250.217	282.84	210.166	205.564	269.373	237.197	253.285
ENSMUSG00000040481	Bptf	bromodomain PHD finger transcription factor	274.881	202.448	290.29	288.352	253.194	183.417	266.347	263.503	263.993	241.615	252.804
ENSMUSG00000015133	Lrrk1	leucine-rich repeat kinase 1	180.037	211.818	177.802	174.544	299.835	361.671	298.94	317.528	186.05	319.494	252.772
ENSMUSG00000060938	Rpl26	ribosomal protein L26	252.353	293.12	228.698	232.575	250.298	294.639	233.677	236.596	251.686	253.803	252.744
ENSMUSG00000024835	Coro1b	coronin, actin binding protein 1B	267.399	295.706	245.663	255.844	242.44	269.528	219.171	223.476	266.153	238.654	252.403
ENSMUSG00000005161	Prdx2	peroxiredoxin 2	218.355	282.457	229.473	232.78	241.367	301.144	253.944	257.648	240.766	263.525	252.146
ENSMUSG00000027189	Trim44	tripartite motif-containing 44	266.469	209.573	275.202	267.111	264.758	218.758	256.85	257.701	254.589	249.517	252.053
ENSMUSG00000030678	Maz	MYC-associated zinc finger protein (purine-binding transcription factor)	286.475	296.755	265.643	260.228	231.889	239.009	213.099	223.209	277.275	226.801	252.038
ENSMUSG00000020422	Tns3	tensin 3	266.49	277.089	271.568	270.429	228.425	235.322	226.203	232.87	271.394	230.705	251.05
ENSMUSG00000007458	M6pr	mannose-6-phosphate receptor, cation dependent	233.504	257.52	226.028	232.431	258.338	283.483	255.786	260.602	237.371	264.552	250.961
ENSMUSG00000013663	Pten	phosphatase and tensin homolog	307.928	236.999	333.729	331.348	215.666	165.037	214.811	201.652	302.501	199.292	250.897
ENSMUSG00000038733	Wdr26	WD repeat domain 26	272.194	194.738	282.367	280.876	257.082	188.711	269.539	261.56	257.544	244.223	250.884
ENSMUSG00000018474	Chd3	chromodomain helicase DNA binding protein 3	291.456	292.095	284.124	284.317	207.566	217.945	216.394	209.743	287.998	212.912	250.455
ENSMUSG00000028757	Ddost	dolichyl-di-phosphooligosaccharide-protein glycotransferase	250.39	311.883	246.628	241.465	221.195	285.015	225.191	221.426	262.591	238.207	250.399
ENSMUSG00000024736	Tmem132a	transmembrane protein 132A	225.774	240.537	219.242	221.309	244.161	345.296	248.468	254.8	226.716	273.181	249.948
ENSMUSG00000002718	Cse1l	chromosome segregation 1-like (S. cerevisiae)	264.795	195.397	269.88	263.075	268.383	212.121	271.382	252.99	248.287	251.219	249.753
ENSMUSG00000035885	Cox8a	cytochrome c oxidase subunit VIIIa	259.587	321.351	239.687	259.532	219.676	277.3	207.727	212.883	270.039	229.397	249.718
ENSMUSG00000041688	Amot	angiomotin	253.386	182.587	260.424	263.854	285.739	193.647	280.334	275.505	240.063	258.806	249.435
ENSMUSG00000076431	Sox4	SRY (sex determining region Y)-box 4	202.709	160.529	201.347	200.947	286.266	310.901	310.151	321.84	191.383	307.289	249.336
ENSMUSG00000034525	Ice1	interactor of little elongation complex ELL subunit 1	223.521	185.905	238.895	235.565	279.502	237.912	292.09	300.442	220.972	277.487	249.229
ENSMUSG00000027907	S100a11	S100 calcium binding protein A11	258.223	285.556	259.598	259.532	222.167	230.632	232.302	245.645	265.727	232.687	249.207
ENSMUSG00000032253	Phip	pleckstrin homology domain interacting protein	295.797	174.169	296.732	288.742	250.581	148.208	280.827	258.552	263.86	234.542	249.201
ENSMUSG00000019189	Rnf145	ring finger protein 145	249.728	290.216	266.298	263.301	205.54	255.781	233.573	228.266	267.386	230.79	249.088
ENSMUSG00000030189	Ybx3	Y box protein 3	236.17	272.062	229.576	229.912	254.369	290.101	232.976	245.166	241.93	255.653	248.792
ENSMUSG00000019820	Utrn	utrophin	239.208	171.558	273.928	263.096	259.229	206.94	287.107	285.698	236.947	259.744	248.345
ENSMUSG00000031065	Cdk16	cyclin-dependent kinase 16	246.215	286.873	249.418	240.666	238.774	259.412	229.395	235.665	255.793	240.811	248.302
ENSMUSG00000024812	Tjp2	tight junction protein 2	197.356	220.187	206.72	204.184	270.348	306.817	290.896	289.078	207.112	289.285	248.198
ENSMUSG00000012017	Scarf2	scavenger receptor class F, member 2	256.693	229.118	224.823	220.776	272.089	278.415	235.104	268.133	232.852	263.436	248.144
ENSMUSG00000027642	Rpn2	ribophorin II	240.572	297.756	242.77	245.398	218.927	285.355	221.143	232.231	256.624	239.414	248.019
ENSMUSG00000041740	Rnf10	ring finger protein 10	241.316	290.192	242.822	237.941	228.101	270.682	236.972	234.733	253.068	242.622	247.845
ENSMUSG00000032777	Gtf3c1	general transcription factor III C 1	239.105	286.141	255.257	252.895	220.709	258.429	237.621	232.444	258.35	237.301	247.825
ENSMUSG00000041431	Ccnb1	cyclin B1	243.383	255.372	278.613	278.479	215.282	234.017	236.817	238.566	263.962	231.17	247.566
ENSMUSG00000032437	Stt3b	STT3, subunit of the oligosaccharyltransferase complex, homolog B (S. cerevisiae)	250.431	272.16	258.891	262.276	229.782	256.235	225.243	223.396	260.94	233.664	247.302
ENSMUSG00000053080	2700081O15Rik	RIKEN cDNA 2700081O15 gene	249.811	223.189	254.913	249.269	261.437	237.704	247.171	254.374	244.295	250.171	247.233
ENSMUSG00000022536	Glyr1	glyoxylate reductase 1 homolog (Arabidopsis)	242.246	258.325	251.623	244.64	246.693	247.84	244.835	240.428	249.209	244.949	247.079
ENSMUSG00000037236	Matr3	matrin 3	259.132	186.637	271.568	266.66	268.646	190.489	270.292	262.092	245.999	247.88	246.94
ENSMUSG00000032959	Pebp1	phosphatidylethanolamine binding protein 1	254.647	308.516	235.674	241.67	225.934	275.749	216.576	214.241	260.127	233.125	246.626
ENSMUSG00000021660	Btf3	basic transcription factor 3	228.502	282.481	229.938	232.636	245.336	284.012	244.783	224.487	243.389	249.655	246.522
ENSMUSG00000026918	Brd3	bromodomain containing 3	219.471	238.073	229.111	231.653	252.607	272.743	261.106	266.217	229.577	263.168	246.372
ENSMUSG00000019818	Cd164	CD164 antigen	311.029	232.485	281.627	288.373	230.673	187.388	221.221	218.046	278.378	214.332	246.355
ENSMUSG00000024515	Smad4	SMAD family member 4	256.28	254.25	236.897	236.385	237.255	257.824	241.28	248.386	245.953	246.186	246.07
ENSMUSG00000020349	Ppp2ca	protein phosphatase 2 (formerly 2A), catalytic subunit, alpha isoform	238.134	273.599	236.018	238.187	231.666	278.226	235.597	233.642	246.485	244.783	245.634
ENSMUSG00000040711	Sh3pxd2b	SH3 and PX domains 2B	176.399	224.555	194.388	192.631	256.151	314.286	304.442	301.028	196.993	293.976	245.485
ENSMUSG00000020097	Sgpl1	sphingosine phosphate lyase 1	229.019	255.494	229.938	227.249	251.493	263.156	255.864	251.047	235.425	255.39	245.408
ENSMUSG00000039361	Picalm	phosphatidylinositol binding clathrin assembly protein	248.653	185.734	241.151	238.413	283.269	212.442	279.971	273.084	228.488	262.191	245.34
ENSMUSG00000031672	Got2	glutamatic-oxaloacetic transaminase 2, mitochondrial	243.776	295.145	240.014	243.779	225.955	266.427	219.067	226.137	255.679	234.396	245.037
ENSMUSG00000020571	Pdia6	protein disulfide isomerase associated 6	244.892	301.513	250.607	246.934	221.945	279.399	207.52	204.021	260.986	228.221	244.604
ENSMUSG00000033763	Mtss1l	metastasis suppressor 1-like	275.563	275.649	245.095	249.597	236.263	231.219	212.139	229.81	261.476	227.357	244.417
ENSMUSG00000027893	Ahcyl1	S-adenosylhomocysteine hydrolase-like 1	242.639	247.467	244.113	241.055	241.488	245.646	249.065	243.595	243.819	244.949	244.384
ENSMUSG00000067276	Capn6	calpain 6	265.25	248.662	316.057	311.54	199.465	175.853	228.409	204.234	285.377	201.99	243.684
ENSMUSG00000052429	Prmt1	protein arginine N-methyltransferase 1	228.461	270.257	228.526	231.899	251.513	284.674	219.742	233.11	239.786	247.26	243.523
ENSMUSG00000028906	Epb41	erythrocyte membrane protein band 4.1	228.068	244.588	246.129	244.291	245.093	256.859	240.19	241.706	240.769	245.962	243.366
ENSMUSG00000068267	Cenpb	centromere protein B	231.706	273.551	226.097	233.189	236.506	287.889	219.456	237.182	241.136	245.258	243.197
ENSMUSG00000054874	Pcnx3	pecanex homolog 3	264.134	261.351	258.926	252.301	228.304	227.777	223.868	228.426	259.178	227.094	243.136
ENSMUSG00000028312	Smc2	structural maintenance of chromosomes 2	269.466	171.802	281.058	278.295	253.295	158.041	276.234	256.477	250.155	236.012	243.084
ENSMUSG00000059119	Nap1l4	nucleosome assembly protein 1-like 4	233.256	264.059	231.299	226.962	245.296	275.087	231.445	235.931	238.894	246.94	242.917
ENSMUSG00000017707	Serinc3	serine incorporator 3	250.638	216.088	229.008	233.947	251.412	253.89	257.888	249.823	232.42	253.253	242.837
ENSMUSG00000053644	Aldh7a1	aldehyde dehydrogenase family 7, member A1	264.237	302.587	265.075	266.947	201.591	233.771	199.501	207.986	274.711	210.712	242.712
ENSMUSG00000020929	Eftud2	elongation factor Tu GTP binding domain containing 2	227.386	275.576	241.013	235.873	234.4	266.711	225.269	234.334	244.962	240.178	242.57
ENSMUSG00000022816	Fstl1	follistatin-like 1	183.715	205.938	176.648	173.909	262.551	324.043	300.549	310.103	185.052	299.311	242.182
ENSMUSG00000008690	Ncaph2	non-SMC condensin II complex, subunit H2	254.606	283.115	246.146	239.457	218.36	265.179	211.101	216.795	255.831	227.859	241.845
ENSMUSG00000021365	Nedd9	neural precursor cell expressed, developmentally down-regulated gene 9	167.553	166.336	172.738	176.633	287.522	336.315	303.507	322.692	170.815	312.509	241.662
ENSMUSG00000038991	Txndc5	thioredoxin domain containing 5	231.768	290.289	230.541	227.945	227.089	283.918	215.538	226.03	245.136	238.144	241.64
ENSMUSG00000038406	Scaf1	SR-related CTD-associated factor 1	245.987	256.788	241.788	237.266	235.696	245.949	223.686	244.261	245.457	237.398	241.428
ENSMUSG00000019997	Ctgf	connective tissue growth factor	82.7949	86.6451	54.0312	53.6474	357.959	430.141	406.112	459.726	69.2797	413.484	241.382
ENSMUSG00000062270	Morf4l1	mortality factor 4 like 1	237.824	250.834	238.343	243.493	235.98	247.235	238.374	237.687	242.623	239.819	241.221
ENSMUSG00000039703	Nploc4	NPL4 homolog, ubiquitin recognition factor	209.901	259.203	233.348	229.605	220.79	268.205	250.622	257.914	233.014	249.383	241.199
ENSMUSG00000045636	Mtus1	mitochondrial tumor suppressor 1	180.615	139.862	195.663	187.059	299.916	220.459	341.083	361.601	175.8	305.765	240.782
ENSMUSG00000002052	Supt6	suppressor of Ty 6	237.204	257.983	250.279	248.675	227.15	238.896	233.547	232.338	248.535	232.983	240.759
ENSMUSG00000024098	Twsg1	twisted gastrulation BMP signaling modulator 1	253.779	230.362	249.16	243.062	240.273	239.293	235.338	234.148	244.091	237.263	240.677
ENSMUSG00000028800	Hdac1	histone deacetylase 1	230.776	287.239	238.102	235.463	225.691	275.087	212.71	219.936	247.895	233.356	240.626
ENSMUSG00000093930	Hmgcs1	3-hydroxy-3-methylglutaryl-Coenzyme A synthase 1	287.157	222.701	307.997	295.727	271.259	198.147	174.563	164.26	278.395	202.057	240.226
ENSMUSG00000052609	Plekhg3	pleckstrin homology domain containing, family G (with RhoGef domain) member 3	217.259	229.386	218.381	217.765	261.194	297.948	232.509	245.033	220.698	259.171	239.934
ENSMUSG00000028382	Ptbp3	polypyrimidine tract binding protein 3	210.191	158.626	214.712	213.484	291.167	210.173	316.404	303.317	199.253	280.265	239.759
ENSMUSG00000022982	Sod1	superoxide dismutase 1, soluble	222.405	274.575	229.456	226.02	217.368	255.479	237.258	254.8	238.114	241.226	239.67
ENSMUSG00000019978	Epb41l2	erythrocyte membrane protein band 4.1 like 2	214.924	181.513	226.803	226.163	271.279	247.707	277.376	271.513	212.351	266.969	239.66
ENSMUSG00000000568	Hnrnpd	heterogeneous nuclear ribonucleoprotein D	214.696	233.827	232.367	231.694	259.735	246.648	254.696	243.489	228.146	251.142	239.644
ENSMUSG00000026842	Abl1	c-abl oncogene 1, non-receptor tyrosine kinase	236.397	255.982	244.509	242.202	227.899	247.764	229.94	232.231	244.773	234.459	239.616
ENSMUSG00000052144	Ppp4r2	protein phosphatase 4, regulatory subunit 2	238.175	164.555	248.988	248.142	267.026	189.449	282.8	277.608	224.965	254.221	239.593
ENSMUSG00000024750	Zfand5	zinc finger, AN1-type domain 5	256.983	193.542	255.085	248.634	228.203	184.306	272.29	277.448	238.561	240.562	239.561
ENSMUSG00000074227	Spint2	serine protease inhibitor, Kunitz type 2	240.841	269.207	231.419	226.45	228.486	282.311	217.744	218.605	241.979	236.786	239.383
ENSMUSG00000021111	Papola	poly (A) polymerase alpha	254.895	187.296	263.886	254.472	250.359	189.789	258.329	252.644	240.137	237.78	238.959
ENSMUSG00000032423	Syncrip	synaptotagmin binding, cytoplasmic RNA interacting protein	228.73	171.533	244.423	241.444	278.752	199.13	281.814	264.008	221.533	255.926	238.729
ENSMUSG00000059263	Usp47	ubiquitin specific peptidase 47	251.878	186.003	256.015	251.297	250.683	192.531	257.187	256.343	236.298	239.186	237.742
ENSMUSG00000037364	Srrt	serrate RNA effector molecule homolog (Arabidopsis)	250.865	243.148	255.533	248.204	243.615	210.589	224.101	225.365	249.437	225.918	237.677
ENSMUSG00000025220	Mgea5	meningioma expressed antigen 5 (hyaluronidase)	267.172	199.447	276.322	274.628	212.467	187.369	243.434	238.246	254.392	220.379	237.386
ENSMUSG00000024097	Srsf7	serine/arginine-rich splicing factor 7	222.509	206.084	230.799	227.966	269.295	238.536	251.738	251.127	221.839	252.674	237.257
ENSMUSG00000005312	Ubqln1	ubiquilin 1	211.204	237.585	219.673	216.372	238.369	263.231	253.788	257.408	221.208	253.199	237.204
ENSMUSG00000019777	Hdac2	histone deacetylase 2	240.118	210.915	243.097	235.873	247.442	226.283	247.482	245.831	232.501	241.76	237.13
ENSMUSG00000020267	Hint1	histidine triad nucleotide binding protein 1	244.086	303.441	221.877	228.027	212.224	279.191	202.2	203.542	249.358	224.289	236.823
ENSMUSG00000038482	Tfdp1	transcription factor Dp 1	245.14	240.537	239.756	245.889	237.478	233.28	225.736	226.722	242.831	230.804	236.817
ENSMUSG00000027288	Zfp106	zinc finger protein 106	237.906	199.276	263.18	254.738	235.676	201.758	248.676	250.036	238.775	234.037	236.406
ENSMUSG00000016319	Slc25a5	solute carrier family 25 (mitochondrial carrier, adenine nucleotide translocator), member 5	234.785	282.066	227.647	223.357	231.443	265.255	210.452	216.183	241.964	230.833	236.399
ENSMUSG00000013787	Ehmt2	euchromatic histone lysine N-methyltransferase 2	256.425	289.289	250.848	245.766	200.417	225.13	210.659	209.37	260.582	211.394	235.988
ENSMUSG00000062078	Qk	quaking	216.184	161.603	222.187	219.834	269.153	198.657	299.874	296.796	204.952	266.12	235.536
ENSMUSG00000032228	Tcf12	transcription factor 12	226.415	166.58	233.676	225.385	266.439	206.656	284.123	272.871	213.014	257.522	235.268
ENSMUSG00000015937	H2afy	H2A histone family, member Y	234.269	243.49	227.578	231.059	234.785	256.065	223.972	227.228	234.099	235.512	234.806
ENSMUSG00000034120	Srsf2	serine/arginine-rich splicing factor 2	217.425	220.358	226.786	227.577	249.893	241.184	240.813	253.283	223.036	246.293	234.665
ENSMUSG00000018765	Fxr2	fragile X mental retardation, autosomal homolog 2	229.122	245.93	226.287	230.096	238.207	258.372	217.822	229.783	232.859	236.046	234.452
ENSMUSG00000023169	Slc38a1	solute carrier family 38, member 1	200.642	194.177	212.06	211.415	266.398	246.8	280.127	263.769	204.573	264.273	234.423
ENSMUSG00000029686	Cul1	cullin 1	243.28	186.857	247.971	244.414	247.159	199.792	253.087	252.059	230.631	238.024	234.327
ENSMUSG00000016933	Plcg1	phospholipase C, gamma 1	230.094	241.879	225.098	223.705	235.392	243.566	232.976	235.558	230.194	236.873	233.534
ENSMUSG00000022568	Scrib	scribbled planar cell polarity	239.064	242.27	231.816	229.092	238.633	241.656	214.318	229.277	235.56	230.971	233.266
ENSMUSG00000022391	Rangap1	RAN GTPase activating protein 1	228.461	283.262	236.449	236.979	202.705	262.664	207.675	207.827	246.288	220.218	233.253
ENSMUSG00000025246	Tbl1x	transducin (beta)-like 1 X-linked	243.177	218.138	251.21	254.923	224.881	201.248	239.697	229.597	241.862	223.856	232.859
ENSMUSG00000031715	Smarca5	SWI/SNF related, matrix associated, actin dependent regulator of chromatin, subfamily a, member 5	229.598	175.877	234.795	234.725	260.262	200.775	265.335	259.244	218.749	246.404	232.577
ENSMUSG00000033047	Eif3l	eukaryotic translation initiation factor 3, subunit L	215.73	253.738	217.106	218.011	239.706	264.385	220.417	229.73	226.146	238.559	232.353
ENSMUSG00000058600	Rpl30	ribosomal protein L30	223.356	260.765	218.019	217.027	229.661	276.411	221.039	211.899	229.792	234.752	232.272
ENSMUSG00000022865	Cxadr	coxsackie virus and adenovirus receptor	232.388	183.416	232.315	227.986	254.389	198.828	272.913	254.001	219.026	245.033	232.03
ENSMUSG00000007080	Pole	polymerase (DNA directed), epsilon	236.583	238.805	243.39	239.826	226.704	215.543	233.962	221.4	239.651	224.402	232.027
ENSMUSG00000027479	Mapre1	microtubule-associated protein, RP/EB family, member 1	231.685	226.141	235.381	234.213	232.699	225.867	239.749	228.745	231.855	231.765	231.81
ENSMUSG00000029381	Shroom3	shroom family member 3	264.423	279.773	258.581	258.466	191.668	237.024	183.205	179.51	265.311	197.851	231.581
ENSMUSG00000034377	Tulp4	tubby like protein 4	214.841	168.581	225.047	231.796	270.449	192.153	282.047	265.499	210.066	252.537	231.302
ENSMUSG00000029777	Gars	glycyl-tRNA synthetase	195.227	249.224	200.572	202.75	239.503	286.735	231.834	244.447	211.943	250.63	231.287
ENSMUSG00000021427	Ssr1	signal sequence receptor, alpha	228.75	222.627	244.268	248.142	225.347	226.529	227.553	226.802	235.947	226.558	231.252
ENSMUSG00000020402	Vdac1	voltage-dependent anion channel 1	222.571	291.119	221.24	221.042	209.49	263.213	207.909	212.963	238.993	223.394	231.193
ENSMUSG00000031885	Cbfb	core binding factor beta	203.308	182.294	199.814	197.998	272.413	250.165	274.859	267.282	195.853	266.18	231.017
ENSMUSG00000018417	Myo1b	myosin IB	215.874	178.365	245.319	245.439	252.465	198.847	260.768	250.462	221.249	240.635	230.942
ENSMUSG00000013593	Ndufs2	NADH dehydrogenase (ubiquinone) Fe-S protein 2	236.108	269.744	236.862	230.342	212.365	236.664	204.224	212.298	243.264	216.388	229.826
ENSMUSG00000045216	Hs6st1	heparan sulfate 6-O-sulfotransferase 1	184.583	210.452	184.932	191.709	247.868	313.832	246.6	256.45	192.919	266.187	229.553
ENSMUSG00000020473	Aebp1	AE binding protein 1	254.44	263.034	222.962	220.059	229.661	247.48	196.309	200.854	240.124	218.576	229.35
ENSMUSG00000022564	Grina	glutamate receptor, ionotropic, N-methyl D-aspartate-associated protein 1 (glutamate binding)	248.178	252.274	225.667	236.262	221.884	212.763	215.72	221.426	240.595	217.948	229.272
ENSMUSG00000038095	Sbno1	strawberry notch homolog 1 (Drosophila)	235.447	163.115	243.941	248.818	249.974	178.973	260.353	251.899	222.83	235.3	229.065
ENSMUSG00000029147	Ppm1g	protein phosphatase 1G (formerly 2C), magnesium-dependent, gamma isoform	215.296	257.861	216.71	217.498	231.484	263.326	216.368	212.777	226.841	230.989	228.915
ENSMUSG00000010205	Raver1	ribonucleoprotein, PTB-binding 1	235.033	276.113	238.481	239.539	200.032	226.113	200.539	213.309	247.292	209.998	228.645
ENSMUSG00000037373	Ctbp1	C-terminal binding protein 1	219.967	250.2	215.918	216.024	218.056	274.785	209.414	224.141	225.527	231.599	228.563
ENSMUSG00000023022	Lima1	LIM domain and actin binding 1	209.302	219.846	206.6	208.363	258.865	228.288	249.506	247.721	211.028	246.095	228.561
ENSMUSG00000020863	Luc7l3	LUC7-like 3 (S. cerevisiae)	261.695	154.014	258.736	262.768	256.455	145.675	256.487	232.178	234.303	222.698	228.501
ENSMUSG00000009013	Dynll1	dynein light chain LC8-type 1	245.574	289.386	228.75	231.018	207.363	237.005	194.207	194.254	248.682	208.207	228.445
ENSMUSG00000000441	Raf1	v-raf-leukemia viral oncogene 1	241.254	252.054	245.026	246.278	207.262	215.959	212.735	206.496	246.153	210.613	228.383
ENSMUSG00000006304	Arpc2	actin related protein 2/3 complex, subunit 2	212.444	241.172	211.044	210.657	229.742	255.914	226.696	237.368	218.829	237.43	228.129
ENSMUSG00000024073	Birc6	baculoviral IAP repeat-containing 6	238.774	168.337	256.652	250.805	236.587	166.871	258.044	247.508	228.642	227.252	227.947
ENSMUSG00000035325	Sec31a	Sec31 homolog A (S. cerevisiae)	196.943	238.561	213.989	213.074	223.302	257.181	236.765	238.592	215.642	238.96	227.301
ENSMUSG00000015291	Gdi1	guanosine diphosphate (GDP) dissociation inhibitor 1	256.011	251.859	259.563	240.584	215.504	195.916	200.695	195.398	252.004	201.878	226.941
ENSMUSG00000042688	Mapk6	mitogen-activated protein kinase 6	180.119	134.665	190.341	185.892	297.243	224.695	289.495	310.928	172.754	280.59	226.672
ENSMUSG00000037608	Bclaf1	BCL2-associated transcription factor 1	237.803	148.012	255.946	243.308	259.897	163.336	259.315	245.432	221.267	231.995	226.631
ENSMUSG00000039126	Prune2	prune homolog 2	77.69	48.532	78.6957	75.4424	390.869	237.534	454.664	448.601	70.09	382.917	226.504
ENSMUSG00000017677	Wsb1	WD repeat and SOCS box-containing 1	237.41	137.666	267.4	259.921	245.761	145.826	268.086	249.078	225.599	227.188	226.394
ENSMUSG00000032116	Stt3a	STT3, subunit of the oligosaccharyltransferase complex, homolog A (S. cerevisiae)	220.173	248.638	223.1	218.113	213.824	251.886	219.119	215.252	227.506	225.02	226.263
ENSMUSG00000039831	Arhgap29	Rho GTPase activating protein 29	300.509	202.961	275.478	280.732	221.519	163.808	189.978	174.533	264.92	187.46	226.19
ENSMUSG00000028868	Wasf2	WAS protein family, member 2	193.739	232.558	201.708	203.795	223.767	260.149	244.68	248.732	207.95	244.332	226.141
ENSMUSG00000068740	Celsr2	cadherin, EGF LAG seven-pass G-type receptor 2	200.002	201.204	233.486	235.053	213.662	231.975	244.731	248.439	217.436	234.702	226.069
ENSMUSG00000030451	Herc2	HECT and RLD domain containing E3 ubiquitin protein ligase 2	217.28	201.692	246.077	237.47	225.064	196.899	240.112	240.721	225.63	225.699	225.664
ENSMUSG00000028484	Psip1	PC4 and SFRS1 interacting protein 1	249.521	176.267	255.774	246.586	231.261	160.518	241.825	240.269	232.037	218.468	225.253
ENSMUSG00000020198	Ap3d1	adaptor-related protein complex 3, delta 1 subunit	243.156	271.867	237.586	236.569	210.887	219.155	190.652	189.862	247.294	202.639	224.967
ENSMUSG00000022710	Usp7	ubiquitin specific peptidase 7	208.248	181.123	221.326	213.791	252.667	217.018	251.868	253.443	206.122	243.749	224.935
ENSMUSG00000052146	Rps10	ribosomal protein S10	227.965	264.474	200.365	206.417	221.965	274.879	198.281	202.158	224.805	224.321	224.563
ENSMUSG00000007817	Zmiz1	zinc finger, MIZ-type containing 1	203.908	222.432	203.448	199.718	227.615	285.733	215.927	236.41	207.377	241.421	224.399
ENSMUSG00000029998	Pcyox1	prenylcysteine oxidase 1	206.863	252.176	220.861	216.331	214.593	258.013	214.215	210.94	224.058	224.44	224.249
ENSMUSG00000033420	Antxr1	anthrax toxin receptor 1	228.172	239.342	226.907	228.99	210.036	266.938	196.413	196.942	230.853	217.582	224.217
ENSMUSG00000030530	Furin	furin (paired basic amino acid cleaving enzyme)	170.777	203.986	172.669	173.786	234.481	326.576	238.192	273.163	180.304	268.103	224.204
ENSMUSG00000071337	Tia1	cytotoxic granule-associated RNA binding protein 1	263.824	133.664	267.245	260.986	247.179	126.917	254.177	235.532	231.43	215.951	223.69
ENSMUSG00000025364	Pa2g4	proliferation-associated 2G4	196.653	242.88	198.505	202.32	235.129	265.727	225.217	219.989	210.089	236.516	223.303
ENSMUSG00000021957	Tkt	transketolase	220.132	269.866	209.338	215.901	200.963	245.987	205.651	217.807	228.809	217.602	223.206
ENSMUSG00000085438	1700020I14Rik	RIKEN cDNA 1700020I14 gene	270.169	144.669	280.628	271.556	233.569	124.024	239.23	220.255	241.755	204.27	223.012
ENSMUSG00000022812	Gsk3b	glycogen synthase kinase 3 beta	251.506	198.422	264.472	265.8	205.804	172.223	216.861	206.682	245.05	200.393	222.721
ENSMUSG00000039100	March6	membrane-associated ring finger (C3HC4) 6	253.469	222.017	237.878	241.506	210.441	207.299	205.21	203.515	238.718	206.616	222.667
ENSMUSG00000028849	Map7d1	MAP7 domain containing 1	190.908	225.604	183.244	181.549	234.805	298.081	227.734	237.9	195.326	249.63	222.478
ENSMUSG00000033565	Rbfox2	RNA binding protein, fox-1 homolog (C. elegans) 2	202.647	213.77	217.124	216.966	224.051	219.344	241.202	242.904	212.627	231.875	222.251
ENSMUSG00000055531	Cpsf6	cleavage and polyadenylation specific factor 6	234.868	165.287	235.26	235.381	250.683	172.204	245.224	236.623	217.699	226.183	221.941
ENSMUSG00000032855	Pkd1	polycystic kidney disease 1 homolog	210.666	229.24	207.943	212.152	216.963	244.436	225.762	226.855	215	228.504	221.752
ENSMUSG00000028960	Ube4b	ubiquitination factor E4B	216.205	239.024	227.837	229.256	201.166	210.986	222.7	224.939	228.081	214.948	221.514
ENSMUSG00000030591	Psmd8	proteasome (prosome, macropain) 26S subunit, non-ATPase, 8	211.328	241.952	181.625	189.845	250.035	272.421	208.039	215.811	206.188	236.576	221.382
ENSMUSG00000038612	Mcl1	myeloid cell leukemia sequence 1	184.873	186.466	176.699	185.093	264.292	279.436	244.991	244.74	183.283	258.365	220.824
ENSMUSG00000037072	Selenof	selenoprotein F	198.266	243.124	195.422	204.88	223.605	254.666	218.756	227.441	210.423	231.117	220.77
ENSMUSG00000035545	Leng8	leukocyte receptor cluster (LRC) member 8	280.502	175.023	264.73	250.785	251.331	130.566	203.082	207.348	242.76	198.082	220.421
ENSMUSG00000031818	Cox4i1	cytochrome c oxidase subunit IV isoform 1	223.645	266.914	211.922	206.027	207.343	252.699	201.473	192.976	227.127	213.623	220.375
ENSMUSG00000074480	Mex3a	mex3 RNA binding family member A	178.652	208.012	192.717	193.123	238.369	248.104	248.728	254.347	193.126	247.387	220.257
ENSMUSG00000052997	Uba2	ubiquitin-like modifier activating enzyme 2	216.143	231.655	212.68	215.839	219.919	239.69	214.189	210.648	219.079	221.111	220.095
ENSMUSG00000031812	Map1lc3b	microtubule-associated protein 1 light chain 3 beta	213.353	241.147	193.579	195.171	229.944	269.207	209.647	207.72	210.812	229.13	219.971
ENSMUSG00000037071	Scd1	stearoyl-Coenzyme A desaturase 1	234	291.9	284.572	280.589	162.707	186.594	164.988	153.268	272.765	166.889	219.827
ENSMUSG00000031785	Adgrg1	adhesion G protein-coupled receptor G1	135.56	153.087	144.646	139.721	267.593	330.226	292.219	295.386	143.253	296.356	219.805
ENSMUSG00000040084	Bub1b	BUB1B, mitotic checkpoint serine/threonine kinase	221.744	261.253	243.734	240.809	184.741	203.687	201.032	197.527	241.885	196.747	219.316
ENSMUSG00000024969	Mark2	MAP/microtubule affinity regulating kinase 2	240.366	251.322	248.04	248.061	195.515	200.303	182.141	188.718	246.947	191.669	219.308
ENSMUSG00000024104	Fam21	family with sequence similarity 21	236.273	190.004	242.735	238.085	233.934	177.839	218.808	214.533	226.775	211.278	219.026
ENSMUSG00000014867	Surf4	surfeit gene 4	197.707	245.905	203.31	202.832	208.821	271.135	204.483	217.966	212.439	225.602	219.02
ENSMUSG00000007041	Clic1	chloride intracellular channel 1	193.512	228.361	189.152	194.003	225.914	262.626	226.359	231.486	201.257	236.596	218.927
ENSMUSG00000040249	Lrp1	low density lipoprotein receptor-related protein 1	200.498	262.717	223.1	227.331	171.375	255.8	205.158	204.021	228.411	209.089	218.75
ENSMUSG00000021097	Clmn	calmin	258.719	220.578	284.021	281.47	183.405	156.093	193.118	170.7	261.197	175.829	218.513
ENSMUSG00000054008	Ndst1	N-deacetylase/N-sulfotransferase (heparan glucosaminyl) 1	213.952	239.415	215.694	224.156	205.277	222.123	212.035	213.974	223.304	213.352	218.328
ENSMUSG00000017119	Nbr1	neighbor of Brca1 gene 1	241.42	215.112	238.016	240.584	202.138	200.511	213.229	195.451	233.783	202.832	218.308
ENSMUSG00000036057	Ptpn23	protein tyrosine phosphatase, non-receptor type 23	222.984	217.284	218.622	210.042	231.423	198.071	217.406	230.368	217.233	219.317	218.275
ENSMUSG00000015653	Steap2	six transmembrane epithelial antigen of prostate 2	254.585	187.833	248.282	244.414	206.026	157.946	223.842	221.479	233.778	202.324	218.051
ENSMUSG00000030002	Dusp11	dual specificity phosphatase 11 (RNA/RNP complex 1-interacting)	233.938	188.931	225.942	223.377	225.003	182.509	233.158	230.475	218.047	217.786	217.917
ENSMUSG00000037470	Uggt1	UDP-glucose glycoprotein glucosyltransferase 1	214.738	228.069	223.651	229.768	202.908	226.888	212.346	203.489	224.057	211.408	217.732
ENSMUSG00000053110	Yap1	yes-associated protein 1	220.587	233.51	213.954	213.996	217.125	226.359	210.166	205.485	220.512	214.784	217.648
ENSMUSG00000027404	Snrpb	small nuclear ribonucleoprotein B	209.55	233.998	209.7	204.532	215.91	260.83	201.707	202.557	214.445	220.251	217.348
ENSMUSG00000020321	Mdh1	malate dehydrogenase 1, NAD (soluble)	219.223	274.478	221.498	219.875	184.782	230.16	190.445	191.113	233.768	199.125	216.447
ENSMUSG00000020456	Ogdh	oxoglutarate (alpha-ketoglutarate) dehydrogenase (lipoamide)	222.405	256.446	231.678	230.055	185.207	208.15	193.533	203.622	235.146	197.628	216.387
ENSMUSG00000034021	Pds5b	PDS5 cohesin associated factor B	225.01	152.257	228.44	218.154	246.936	175.21	253.684	231.38	205.965	226.803	216.384
ENSMUSG00000041313	Slc7a1	solute carrier family 7 (cationic amino acid transporter, y+ system), member 1	181.835	209.817	202.104	199.37	232.334	242.583	230.693	231.3	198.282	234.227	216.255
ENSMUSG00000008604	Ubqln4	ubiquilin 4	213.394	249.224	216.211	221.554	200.68	222.218	199.813	205.538	225.096	207.062	216.079
ENSMUSG00000061032	Rrp1	ribosomal RNA processing 1 homolog (S. cerevisiae)	217.321	247.174	212.387	211.497	201.53	239.293	197.451	200.614	222.095	209.722	215.908
ENSMUSG00000026701	Prdx6	peroxiredoxin 6	155.173	203.278	172.876	167.047	212.325	248.823	275.845	289.69	174.593	256.671	215.632
ENSMUSG00000020075	Ddx21	DEAD (Asp-Glu-Ala-Asp) box polypeptide 21	172.782	144.376	194.474	194.905	272.616	213.822	268.579	262.385	176.634	254.351	215.492
ENSMUSG00000002028	Kmt2a	lysine (K)-specific methyltransferase 2A	216.246	145.059	227.733	221.759	232.739	151.782	268.657	259.165	202.7	228.086	215.393
ENSMUSG00000017760	Ctsa	cathepsin A	247.393	259.984	217.003	225.917	209.652	202.59	176.276	183.129	237.574	192.912	215.243
ENSMUSG00000026229	Psmd1	proteasome (prosome, macropain) 26S subunit, non-ATPase, 1	191.755	203.815	218.588	207.83	207.707	221.462	231.471	235.425	205.497	224.016	214.757
ENSMUSG00000033444	Specc1l	sperm antigen with calponin homology and coiled-coil domains 1-like	209.447	225.458	217.933	221.8	201.692	222.256	211.775	206.336	218.659	210.515	214.587
ENSMUSG00000079523	Tmsb10	thymosin, beta 10	193.347	229.069	185.018	187.08	224.395	254.344	213.54	229.064	198.628	230.336	214.482
ENSMUSG00000020841	Cpd	carboxypeptidase D	234.889	193.811	256.239	255.148	194.948	170.029	208.584	201.599	235.022	193.79	214.406
ENSMUSG00000037331	Larp1	La ribonucleoprotein domain family, member 1	209.571	216.649	211.939	208.301	218.421	214.673	217.043	218.02	211.615	217.039	214.327
ENSMUSG00000007739	Cct4	chaperonin containing Tcp1, subunit 4 (delta)	201.386	201.18	205.291	202.955	221.519	229.176	226.022	226.243	202.703	225.74	214.222
ENSMUSG00000018340	Anxa6	annexin A6	233.793	295.389	203.155	198.551	177.592	257.256	169.322	178.658	232.722	195.707	214.215
ENSMUSG00000002524	Puf60	poly-U binding splicing factor 60	210.067	249.638	206.152	207.461	200.032	242.167	199.268	198.379	218.33	209.961	214.145
ENSMUSG00000021939	Ctsb	cathepsin B	240.221	286.873	196.472	195.826	203.758	246.743	171.034	171.845	229.848	198.345	214.097
ENSMUSG00000029701	Rbm28	RNA binding motif protein 28	241.668	182.318	250.211	247.323	217.732	152.803	213.929	206.656	230.38	197.78	214.08
ENSMUSG00000032525	Nktr	natural killer tumor recognition sequence	255.391	148.89	255.292	240.727	235.635	136.031	223.505	215.678	225.075	202.712	213.894
ENSMUSG00000040054	Baz2a	bromodomain adjacent to zinc finger domain, 2A	208.558	204.62	216.314	211.702	219.049	207.488	223.634	219.723	210.298	217.473	213.886
ENSMUSG00000070738	Dgkd	diacylglycerol kinase, delta	219.161	239.634	201.192	200.722	216.517	244.209	194.052	195.185	215.177	212.491	213.834
ENSMUSG00000022263	Trio	triple functional domain (PTPRF interacting)	202.482	163.53	193.544	187.285	245.417	211.705	249.143	255.758	186.71	240.506	213.608
ENSMUSG00000010095	Slc3a2	solute carrier family 3 (activators of dibasic and neutral amino acid transport), member 2	220.339	249.492	212.422	211.62	194.179	228.401	191.016	201.12	223.468	203.679	213.573
ENSMUSG00000031701	Dnaja2	DnaJ heat shock protein family (Hsp40) member A2	188.407	190.2	195.249	202.258	229.438	226.378	236.168	239.763	194.029	232.937	213.483
ENSMUSG00000027405	Nop56	NOP56 ribonucleoprotein	196.467	207.402	190.737	189.661	248.333	239.463	215.097	220.521	196.067	230.854	213.46
ENSMUSG00000042506	Usp22	ubiquitin specific peptidase 22	176.564	216.332	185.897	181.201	208.983	251.413	244.005	241.546	189.999	236.487	213.243
ENSMUSG00000034707	Gns	glucosamine (N-acetyl)-6-sulfatase	221.207	246.442	219.707	217.191	211.92	215.127	189.225	184.753	226.137	200.256	213.196
ENSMUSG00000032096	Arcn1	archain 1	224.576	199.862	226.493	220.079	216.173	195.897	211.594	210.807	217.753	208.618	213.185
ENSMUSG00000052534	Pbx1	pre B cell leukemia homeobox 1	247.041	235.047	244.975	251.277	189.055	177.177	186.267	174.559	244.585	181.765	213.175
ENSMUSG00000046879	Irgm1	immunity-related GTPase family M member 1	120.555	102.408	115.572	123.231	318.771	315.59	297.331	311.7	115.441	310.848	213.145
ENSMUSG00000030605	Mfge8	milk fat globule-EGF factor 8 protein	215.13	242.001	209.063	211.804	196.305	232.902	196.309	201.226	219.5	206.686	213.093
ENSMUSG00000021709	Erbin	Erbb2 interacting protein	220.463	146.914	235.88	233.415	232.537	146.998	251.634	235.079	209.168	216.562	212.865
ENSMUSG00000029817	Tra2a	transformer 2 alpha homolog (Drosophila)	217.383	152.696	204.567	208.711	248.961	178.898	242.915	247.242	195.839	229.504	212.672
ENSMUSG00000020869	Lrrc59	leucine rich repeat containing 59	184.749	232.802	189.393	184.745	215.039	265.652	209.725	218.871	197.922	227.322	212.622
ENSMUSG00000030583	Sipa1l3	signal-induced proliferation-associated 1 like 3	194.008	214.331	202.173	214.569	218.988	232.088	208.402	215.864	206.27	218.836	212.553
ENSMUSG00000003402	Prkcsh	protein kinase C substrate 80K-H	204.28	254.152	202.397	206.417	190.797	241.373	194.155	206.815	216.812	208.285	212.548
ENSMUSG00000032402	Smad3	SMAD family member 3	171.418	199.325	177.905	176.469	215.626	260.509	244.576	254.534	181.279	243.811	212.545
ENSMUSG00000003031	Cdkn1b	cyclin-dependent kinase inhibitor 1B	249.356	190.858	241.271	252.915	200.396	168.271	198.178	199.017	233.6	191.466	212.533
ENSMUSG00000024507	Hsd17b4	hydroxysteroid (17-beta) dehydrogenase 4	222.777	250.468	219.122	222.497	189.784	221.613	187.538	186.27	228.716	196.301	212.509
ENSMUSG00000022994	Adcy6	adenylate cyclase 6	244.768	225.482	231.971	226.307	210.441	179.711	191.535	189.144	232.132	192.708	212.42
ENSMUSG00000055053	Nfic	nuclear factor I/C	213.332	252.347	212.938	218.83	177.086	214.409	198.022	206.256	224.362	198.943	211.653
ENSMUSG00000024527	Afg3l2	AFG3-like AAA ATPase 2	203.432	214.819	211.888	206.191	215.687	218.55	214.552	207.827	209.083	214.154	211.618
ENSMUSG00000028745	Capzb	capping protein (actin filament) muscle Z-line, beta	202.998	248.906	185.57	190.316	210.178	258.901	194.986	201.04	206.948	216.276	211.612
ENSMUSG00000025650	Col7a1	collagen, type VII, alpha 1	99.3911	95.8684	134.294	120.814	328.593	270.133	321.932	321.281	112.592	310.485	211.538
ENSMUSG00000071655	Ubxn1	UBX domain protein 1	210.914	253.079	199.228	206.15	199.303	233.147	194.804	194.839	217.343	205.523	211.433
ENSMUSG00000025348	Itga7	integrin alpha 7	226.725	246.979	202.759	204.532	214.31	234.887	179.183	181.692	220.249	202.518	211.383
ENSMUSG00000019087	Atp6ap1	ATPase, H+ transporting, lysosomal accessory protein 1	218.334	248.516	211.181	209.059	201.368	225.924	186.5	187.999	221.773	200.448	211.11
ENSMUSG00000067288	Rps28	ribosomal protein S28	225.898	251.542	193.182	196.933	214.512	239.803	181.881	184.38	216.889	205.144	211.016
ENSMUSG00000053841	Txlna	taxilin alpha	205.623	230.704	203.62	206.847	203.009	222.237	204.769	210.515	211.699	210.132	210.915
ENSMUSG00000028249	Sdcbp	syndecan binding protein	222.922	201.302	225.236	222.23	207.809	185.383	215.746	206.682	217.923	203.905	210.914
ENSMUSG00000010608	Rbm25	RNA binding motif protein 25	224.555	143.79	238.86	231.53	240.678	133.611	240.657	233.163	209.684	212.027	210.856
ENSMUSG00000031592	Pcm1	pericentriolar material 1	228.895	145.84	243.562	244.21	220.183	134.537	243.927	225.365	215.627	206.003	210.815
ENSMUSG00000024900	Cpt1a	carnitine palmitoyltransferase 1a, liver	166.313	173.729	164.78	158.32	234.177	229.006	269.617	287.748	165.786	255.137	210.461
ENSMUSG00000049354	Dcaf7	DDB1 and CUL4 associated factor 7	202.006	256.763	219.414	219.916	184.296	222.407	191.249	187.414	224.525	196.341	210.433
ENSMUSG00000061136	Prpf40a	pre-mRNA processing factor 40A	209.798	155.356	220.551	223.193	230.633	166.323	244.161	231.46	202.225	218.144	210.184
ENSMUSG00000047501	Cldn4	claudin 4	74.2385	92.3791	79.7119	80.8092	277.031	351.858	331.325	393.777	81.7847	338.498	210.141
ENSMUSG00000005370	Msh6	mutS homolog 6	211.162	197.812	209.08	207.011	216.254	212.102	217.406	206.682	206.266	213.111	209.689
ENSMUSG00000017978	Cadps2	Ca2+-dependent activator protein for secretion 2	252.126	222.652	220.534	224.668	205.277	198.033	180.532	172.164	229.995	189.002	209.498
ENSMUSG00000034341	Wbp2	WW domain binding protein 2	218.52	256.714	219.087	219.854	188.204	204.784	179.727	188.478	228.544	190.299	209.421
ENSMUSG00000002102	Psmc3	proteasome (prosome, macropain) 26S subunit, ATPase 3	196.736	232.461	199.021	205.638	199.728	241.94	195.609	202.77	208.464	210.012	209.238
ENSMUSG00000029632	Ndufa4	NADH dehydrogenase (ubiquinone) 1 alpha subcomplex, 4	195.868	238.732	205.739	209.182	198.108	230.632	197.737	196.995	212.38	205.868	209.124
ENSMUSG00000040204	2810417H13Rik	RIKEN cDNA 2810417H13 gene	232.016	195.787	220.81	219.465	212.629	192.058	203.445	196.117	217.019	201.062	209.041
ENSMUSG00000059552	Trp53	transformation related protein 53	178.011	194.177	181.987	181.242	233.995	237.667	233.028	230.635	183.854	233.831	208.843
ENSMUSG00000002981	Clptm1	cleft lip and palate associated transmembrane protein 1	200.188	242.831	197.575	199.145	195.718	243.037	186.63	202.664	209.934	207.012	208.473
ENSMUSG00000006930	Hap1	huntingtin-associated protein 1	249.935	238.512	222.859	218.646	198.776	203.214	169.27	166.496	232.488	184.439	208.463
ENSMUSG00000036529	Sbf1	SET binding factor 1	220.442	230.606	214.023	209.592	193.997	211.648	192.988	193.668	218.666	198.075	208.37
ENSMUSG00000035150	Eif2s3x	eukaryotic translation initiation factor 2, subunit 3, structural gene X-linked	202.957	189.931	210.475	215.491	224.962	198.468	213.306	209.929	204.714	211.667	208.19
ENSMUSG00000036180	Gatad2a	GATA zinc finger domain containing 2A	182.847	220.749	193.475	193.901	207.505	240.163	211.464	215.066	197.743	218.549	208.146
ENSMUSG00000018042	Cyb5r3	cytochrome b5 reductase 3	228.213	267.133	193.94	197.506	191.506	224.374	180.169	181.293	221.698	194.335	208.017
ENSMUSG00000020496	Rnf187	ring finger protein 187	220.566	264.889	206.617	213.648	187.779	224.393	172.072	173.468	226.43	189.428	207.929
ENSMUSG00000079641	Rpl39	ribosomal protein L39	176.544	263.254	184.106	186.117	200.214	263.005	196.439	193.162	202.505	213.205	207.855
ENSMUSG00000024359	Hspa9	heat shock protein 9	194.69	213.38	204.722	191.361	217.428	219.079	212.554	206.789	201.038	213.963	207.5
ENSMUSG00000045328	Cenpe	centromere protein E	226.787	152.55	262.526	259.429	186.685	134.915	231.86	205.006	225.323	189.617	207.47
ENSMUSG00000030447	Cyfip1	cytoplasmic FMR1 interacting protein 1	188.944	205.279	196.817	195.417	206.249	229.952	214.811	221.134	196.614	218.036	207.325
ENSMUSG00000021109	Hif1a	hypoxia inducible factor 1, alpha subunit	197.273	149.11	208.477	203.692	249.387	181.715	232.924	233.163	189.638	224.297	206.968
ENSMUSG00000027006	Dnajc10	DnaJ heat shock protein family (Hsp40) member C10	217.466	180.61	216.641	215.88	204.649	189.657	219.508	211.127	207.649	206.235	206.942
ENSMUSG00000031400	G6pdx	glucose-6-phosphate dehydrogenase X-linked	181.38	240.61	179.455	180.197	188.832	244.474	209.44	230.661	195.411	218.352	206.881
ENSMUSG00000025862	Stag2	stromal antigen 2	243.776	169.264	227.458	225.241	222.147	152.69	217.925	196.489	216.435	197.313	206.874
ENSMUSG00000004677	Myo9b	myosin IXb	178.404	185.93	179.851	174.462	226.704	233.715	232.224	242.664	179.662	233.827	206.744
ENSMUSG00000079254	Itprip	inositol 1	91.8267	107.507	76.9216	79.4777	307.409	402.193	276.961	310.955	88.9333	324.38	206.656
ENSMUSG00000020923	Ubtf	upstream binding transcription factor, RNA polymerase I	197.211	227.654	200.52	194.843	198.614	236.022	194.571	203.382	205.057	208.147	206.602
ENSMUSG00000026185	Igfbp5	insulin-like growth factor binding protein 5	135.022	164.457	177.457	178.169	237.579	237.742	260.223	261.693	163.777	249.309	206.543
ENSMUSG00000028367	Txn1	thioredoxin 1	190.081	211.94	202.983	206.232	193.024	208.528	218.782	220.548	202.809	210.221	206.515
ENSMUSG00000022895	Ets2	E26 avian leukemia oncogene 2, 3' domain	145.769	190.907	152.121	153.957	226.967	344.275	207.078	226.669	160.689	251.248	205.968
ENSMUSG00000022185	Acin1	apoptotic chromatin condensation inducer 1	219.946	219.236	210.94	205.433	207.991	204.5	188.758	190.501	213.889	197.938	205.913
ENSMUSG00000036097	Fam178a	family with sequence similarity 178, member A	250.121	158.992	244.975	248.573	202.34	131.568	208.765	201.386	225.665	186.015	205.84
ENSMUSG00000029571	Tmem106b	transmembrane protein 106B	272.587	199.74	255.171	252.587	182.493	126.558	184.866	168.545	245.021	165.615	205.318
ENSMUSG00000009927	Rps25	ribosomal protein S25	187.932	250.004	176.803	177.739	205.014	265.009	194.389	184.3	198.119	212.178	205.149
ENSMUSG00000025060	Slk	STE20-like kinase	221.186	141.399	219.38	217.724	236.749	148.114	229.473	226.297	199.922	210.158	205.04
ENSMUSG00000028580	Pum1	pumilio RNA-binding family member 1	198.472	188.467	200.158	198.428	210.198	205.729	212.372	223.875	196.381	213.044	204.713
ENSMUSG00000026615	Eprs	glutamyl-prolyl-tRNA synthetase	215.44	190.736	225.804	224.996	204.953	176.175	202.122	196.383	214.244	194.908	204.576
ENSMUSG00000054604	Cggbp1	CGG triplet repeat binding protein 1	193.016	160.407	197.247	197.854	219.697	188.125	246.133	234.094	187.131	222.012	204.572
ENSMUSG00000053646	Plxnb1	plexin B1	185.41	176.511	203.379	193.553	217.489	213.558	218.808	225.951	189.713	218.951	204.332
ENSMUSG00000019942	Cdk1	cyclin-dependent kinase 1	198.844	239.39	203.482	211.538	185.329	231.654	184.321	179.669	213.314	195.243	204.278
ENSMUSG00000005625	Psmd4	proteasome (prosome, macropain) 26S subunit, non-ATPase, 4	186.464	221.944	194.405	188.616	198.695	236.929	199.008	207.64	197.857	210.568	204.213
ENSMUSG00000052296	Ppp6r1	protein phosphatase 6, regulatory subunit 1	204.693	221.505	206.445	208.977	192.255	219.703	192.495	186.749	210.405	197.8	204.103
ENSMUSG00000039953	Clstn1	calsyntenin 1	217.342	261.277	204.137	207.748	174.392	220.459	168.128	178.977	222.626	185.489	204.058
ENSMUSG00000032458	Copb2	coatomer protein complex, subunit beta 2 (beta prime)	188.779	221.115	203.138	202.771	200.619	225.754	194.882	194.972	203.951	204.057	204.004
ENSMUSG00000025332	Kdm5c	lysine (K)-specific demethylase 5C	208.269	229.093	213.524	213.238	183.384	199.83	198.359	185.444	216.031	191.754	203.893
ENSMUSG00000005732	Ranbp1	RAN binding protein 1	178.445	209.744	179.231	181.037	223.626	239.406	209.362	207.241	187.114	219.909	203.512
ENSMUSG00000005609	Ctr9	CTR9 homolog, Paf1/RNA polymerase II complex component	242.453	234.559	227.975	230.731	164.61	190.186	170.23	165.298	233.929	172.581	203.255
ENSMUSG00000031441	Atp11a	ATPase, class VI, type 11A	223.397	181.879	212.077	207.4	206.593	173.244	209.336	212.111	206.188	200.321	203.255
ENSMUSG00000039515	Ptpa	protein phosphatase 2 protein activator	206.967	247.76	204.809	205.679	189.663	211.345	177.366	182.198	216.304	190.143	203.223
ENSMUSG00000029528	Pxn	paxillin	194.318	221.139	194.354	194.475	195.029	229.649	195.479	200.668	201.071	205.206	203.139
ENSMUSG00000032035	Ets1	E26 avian leukemia oncogene 1, 5' domain	127.851	122.172	145.438	149.021	252.445	260.225	269.539	295.652	136.12	269.465	202.793
ENSMUSG00000024789	Jak2	Janus kinase 2	254.916	196.763	260.235	261.047	166.899	153.465	165.455	162.743	243.24	162.141	202.69
ENSMUSG00000032324	Tspan3	tetraspanin 3	190.04	234.047	199.469	193.327	191.121	224.676	193.118	194.307	204.221	200.805	202.513
ENSMUSG00000038375	Trp53inp2	transformation related protein 53 inducible nuclear protein 2	178.879	230.923	193.734	195.314	197.541	237.421	195.531	190.474	199.713	205.242	202.477
ENSMUSG00000016528	Mapkapk2	MAP kinase-activated protein kinase 2	169.62	220.358	173.616	171.676	212.264	256.878	201.888	212.67	183.818	220.925	202.371
ENSMUSG00000037149	Ddx1	DEAD (Asp-Glu-Ala-Asp) box polypeptide 1	197.749	180.293	204.895	203.283	212.082	199.849	212.865	205.99	196.555	207.697	202.126
ENSMUSG00000039159	Ube2h	ubiquitin-conjugating enzyme E2H	208.703	232.558	212.525	220.878	173.035	200.794	187.72	179.19	218.666	185.185	201.926
ENSMUSG00000032199	Polr2m	polymerase (RNA) II (DNA directed) polypeptide M	197.108	216.918	207.461	206.519	185.673	214.598	190.626	196.303	207.002	196.8	201.901
ENSMUSG00000030660	Pik3c2a	phosphatidylinositol 3-kinase, C2 domain containing, alpha polypeptide	205.747	100.358	204.206	207.871	250.5	113.586	267.515	263.503	179.546	223.776	201.661
ENSMUSG00000025283	Sat1	spermidine/spermine N1-acetyl transferase 1	168.545	168.264	148.573	153.179	254.47	250.09	229.525	240.615	159.64	243.675	201.658
ENSMUSG00000022500	Litaf	LPS-induced TN factor	154.946	180.439	145.18	151.049	240.84	260.187	241.021	238.113	157.903	245.04	201.472
ENSMUSG00000032905	Atg12	autophagy related 12	212.94	223.603	209.338	215.491	186.402	197.145	179.286	186.615	215.343	187.362	201.353
ENSMUSG00000063316	Rpl27	ribosomal protein L27	194.008	235.34	186.999	170.979	204.669	248.672	187.331	182.81	196.832	205.87	201.351
ENSMUSG00000030824	Nucb1	nucleobindin 1	208.496	253.347	203.93	202.177	169.694	217.321	175.498	178.605	216.987	185.279	201.133
ENSMUSG00000020994	Pnn	pinin	219.326	129.76	224.358	229.953	236.385	132.268	220.157	216.662	200.849	201.368	201.109
ENSMUSG00000037513	Samd4b	sterile alpha motif domain containing 4B	187.415	211.647	189.996	189.435	188.549	218.739	204.821	218.233	194.623	207.585	201.104
ENSMUSG00000013629	Cad	carbamoyl-phosphate synthetase 2, aspartate transcarbamylase, and dihydroorotase	191.59	237.268	197.712	198.571	191.87	223.731	182.348	185.578	206.285	195.882	201.083
ENSMUSG00000030894	Tpp1	tripeptidyl peptidase I	234.351	217.967	224.409	226.204	195.414	158.06	174.512	176.396	225.733	176.095	200.914
ENSMUSG00000030180	Kdm5a	lysine (K)-specific demethylase 5A	210.211	137.91	212.439	206.765	232.942	152.047	227.89	225.631	191.831	209.627	200.729
ENSMUSG00000021703	Serinc5	serine incorporator 5	167.202	147.816	152.224	162.786	248.759	321.036	194.259	207.374	157.507	242.857	200.182
ENSMUSG00000029071	Dvl1	dishevelled segment polarity protein 1	207.628	196.251	199.865	198.94	216.578	209.644	184.087	188.372	200.671	199.67	200.171
ENSMUSG00000027193	Api5	apoptosis inhibitor 5	200.374	158.87	209.941	207.195	221.155	178.765	214.059	209.397	194.095	205.844	199.969
ENSMUSG00000005125	Ndrg1	N-myc downstream regulated gene 1	244.665	241.684	179.576	189.067	188.306	195.329	186.085	174.719	213.748	186.11	199.929
ENSMUSG00000029547	Ints1	integrator complex subunit 1	203.536	221.31	214.196	210.268	176.033	194.895	182.66	194.546	212.327	187.033	199.68
ENSMUSG00000024943	Smc5	structural maintenance of chromosomes 5	230.507	119.122	230.231	222.169	221.155	121.736	237.647	213.788	200.507	198.581	199.544
ENSMUSG00000028851	Nudc	nudC nuclear distribution protein	203.267	226.434	181.315	191.914	193.652	227.626	184.347	187.228	200.733	198.213	199.473
ENSMUSG00000042548	Asxl1	additional sex combs like 1	209.571	207.597	213.179	210.841	187.151	184.135	193.118	188.319	210.297	188.181	199.239
ENSMUSG00000038762	Abcf1	ATP-binding cassette, sub-family F (GCN20), member 1	195.31	223.628	196.748	193.266	188.285	219.419	187.876	188.984	202.238	196.141	199.19
ENSMUSG00000055024	Ep300	E1A binding protein p300	208.785	158.43	239.842	230.608	189.359	139.983	212.424	212.191	209.416	188.489	198.953
ENSMUSG00000026509	Capn2	calpain 2	156.909	180.195	161.508	159.59	199.87	241.373	239.697	252.218	164.551	233.289	198.92
ENSMUSG00000036112	Metap2	methionine aminopeptidase 2	201.717	190.956	204.567	201.91	200.558	186.348	203.523	200.907	199.788	197.834	198.811
ENSMUSG00000024913	Lrp5	low density lipoprotein receptor-related protein 5	213.766	240.366	213.128	213.422	168.296	199.868	168.543	172.803	220.171	177.378	198.774
ENSMUSG00000003131	Pafah1b2	platelet-activating factor acetylhydrolase, isoform 1b, subunit 2	193.202	200.936	202.363	200.005	195.961	192.399	202.278	202.557	199.126	198.299	198.713
ENSMUSG00000060636	Rpl35a	ribosomal protein L35A	188.159	246.637	181.35	183.454	191.749	235.492	184.398	174.799	199.9	196.61	198.255
ENSMUSG00000002957	Ap2a2	adaptor-related protein complex 2, alpha 2 subunit	184.294	219.797	190.53	190.296	180.002	220.686	202.952	196.276	196.229	199.979	198.104
ENSMUSG00000032254	Kif23	kinesin family member 23	204.9	160.993	231.971	230.219	186.523	150.723	209.518	208.705	207.02	188.867	197.944
ENSMUSG00000070327	Rnf213	ring finger protein 213	269.962	205.157	280.731	293.207	144.034	121.982	142.178	126.202	262.264	133.599	197.932
ENSMUSG00000001864	Aif1l	allograft inflammatory factor 1-like	165.114	219.455	193.665	189.435	195.941	244.133	188.187	187.334	191.918	203.899	197.908
ENSMUSG00000028273	Pdlim5	PDZ and LIM domain 5	196.054	144.669	206.273	201.746	222.714	146.28	236.35	227.414	187.185	208.189	197.687
ENSMUSG00000021670	Hmgcr	3-hydroxy-3-methylglutaryl-Coenzyme A reductase	201.428	217.991	225.098	209.96	198.796	221.291	154.037	152.177	213.619	181.576	197.598
ENSMUSG00000040852	Plekhh2	pleckstrin homology domain containing, family H (with MyTH4 domain) member 2	227.717	164.775	224.943	222.189	203.11	143.84	202.252	191.273	209.906	185.119	197.512
ENSMUSG00000032332	Col12a1	collagen, type XII, alpha 1	113.073	108.678	151.742	145.354	220.162	231.578	298.785	309.278	129.712	264.951	197.331
ENSMUSG00000001467	Cyp51	cytochrome P450, family 51	218.334	242.148	205.721	204.532	216.639	215.543	141.581	131.844	217.684	176.402	197.043
ENSMUSG00000021279	Cdc42bpb	CDC42 binding protein kinase beta	190.515	212.013	190.616	184.212	189.339	215.562	192.391	201.493	194.339	199.696	197.018
ENSMUSG00000020580	Rock2	Rho-associated coiled-coil containing protein kinase 2	218.003	146.889	214.798	208.711	199.485	130.131	233.132	224.247	197.1	196.749	196.925
ENSMUSG00000020536	Llgl1	lethal giant larvae homolog 1 (Drosophila)	188.779	208.89	174.891	176.326	200.315	227.966	198.904	199.124	187.221	206.577	196.899
ENSMUSG00000000563	Atp5f1	ATP synthase, H+ transporting, mitochondrial F0 complex, subunit B1	205.727	219.455	201.484	207.769	186.989	198.809	176.691	175.784	208.609	184.568	196.588
ENSMUSG00000044712	Slc38a6	solute carrier family 38, member 6	200.766	182.953	190.582	194.126	201.996	205.276	198.749	197.447	192.107	200.867	196.487
ENSMUSG00000036309	Skp1a	S-phase kinase-associated protein 1A	182.703	175.657	194.061	193.409	207.323	198.26	210.478	207.161	186.458	205.806	196.132
ENSMUSG00000025781	Atp5c1	ATP synthase, H+ transporting, mitochondrial F1 complex, gamma polypeptide 1	194.359	238.39	191.667	194.413	184.762	222.937	174.148	168.146	204.707	187.498	196.103
ENSMUSG00000037852	Cpe	carboxypeptidase E	229.019	226.849	184.726	184.11	187.82	217.604	168.465	167.986	206.176	185.469	195.822
ENSMUSG00000010097	Nxf1	nuclear RNA export factor 1	211.638	184.417	208.925	208.916	200.923	171.693	188.654	191.273	203.474	188.136	195.805
ENSMUSG00000056429	Tgoln1	trans-golgi network protein	193.677	149.451	195.37	198.633	219.656	175.626	217.406	215.811	184.283	207.125	195.704
ENSMUSG00000018567	Gabarap	gamma-aminobutyric acid receptor associated protein	212.34	251.834	184.691	200.517	180.103	195.916	172.643	167.427	212.346	179.022	195.684
ENSMUSG00000052533	Nup188	nucleoporin 188	186.857	220.187	193.01	196.912	180.266	206.807	186.448	193.056	199.242	191.644	195.443
ENSMUSG00000002055	Spag5	sperm associated antigen 5	192.975	198.691	221.929	217.621	178.18	174.435	192.365	187.015	207.804	182.999	195.401
ENSMUSG00000038127	Ccdc50	coiled-coil domain containing 50	206.409	133.005	206.772	206.13	229.944	138.13	231.783	210.674	188.079	202.633	195.356
ENSMUSG00000020265	Sumo3	small ubiquitin-like modifier 3	196.075	245.246	196.076	199.616	172.711	204.046	170.022	178.152	209.253	181.233	195.243
ENSMUSG00000030216	Wbp11	WW domain binding protein 11	198.307	224.165	200.813	193.696	181.298	197.069	183.776	182.65	204.245	186.198	195.222
ENSMUSG00000025410	Dctn2	dynactin 2	196.24	212.892	198.195	194.29	183.344	212.272	186.708	177.647	200.404	189.993	195.198
ENSMUSG00000026944	Abca2	ATP-binding cassette, sub-family A (ABC1), member 2	219.719	240.513	229.163	228.027	152.783	161.596	163.872	164.42	229.355	160.668	195.012
ENSMUSG00000021395	Spin1	spindlin 1	173.919	168.313	173.771	175.24	204.832	216.337	223.245	222.225	172.811	216.66	194.735
ENSMUSG00000029135	Fosl2	fos-like antigen 2	193.905	216.357	210.01	215.757	167.75	172.695	189.199	191.113	209.007	180.189	194.598
ENSMUSG00000005779	Psmb4	proteasome (prosome, macropain) subunit, beta type 4	179.313	222.115	188.222	185.728	182.898	220.819	186.5	190.634	193.845	195.213	194.529
ENSMUSG00000022797	Tfrc	transferrin receptor	182.393	126.393	183.175	183.372	249.366	184.759	226.515	220.202	168.833	220.211	194.522
ENSMUSG00000029710	Ephb4	Eph receptor B4	149.572	188.687	155.48	157.009	212.912	249.712	217.822	223.688	162.687	226.033	194.36
ENSMUSG00000021486	Prelid1	PRELI domain containing 1	196.529	239.22	186.741	191.136	180.124	213.331	168.024	178.498	203.406	184.994	194.2
ENSMUSG00000045039	Megf8	multiple EGF-like-domains 8	199.588	224.506	210.32	213.463	158.94	198.317	171.631	176.263	211.969	176.288	194.129
ENSMUSG00000032547	Ryk	receptor-like tyrosine kinase	189.978	223.53	198.642	195.069	184.275	212.593	176.043	171.313	201.805	186.056	193.93
ENSMUSG00000024563	Smad2	SMAD family member 2	183.757	169.411	182.176	182.942	219.879	203.12	205.781	204.047	179.571	208.207	193.889
ENSMUSG00000024561	Mbd1	methyl-CpG binding domain protein 1	193.305	188.858	201.174	192.201	199.323	194.592	186.682	194.254	193.884	193.713	193.799
ENSMUSG00000034543	Morc2a	microrchidia 2A	179.003	178.463	188.188	189.046	208.902	190.602	205.521	210.541	183.675	203.892	193.783
ENSMUSG00000035202	Lars2	leucyl-tRNA synthetase, mitochondrial	180.925	207.621	181.212	188.616	183.465	230.16	197.14	179.616	189.594	197.595	193.594
ENSMUSG00000001415	Smg5	Smg-5 homolog, nonsense mediated mRNA decay factor (C. elegans)	191.487	209.061	202.587	201.234	183.506	201.305	175.887	183.236	201.092	185.983	193.538
ENSMUSG00000017776	Crk	v-crk avian sarcoma virus CT10 oncogene homolog	201.304	154.917	203.121	204.102	209.368	170.578	200.487	203.675	190.861	196.027	193.444
ENSMUSG00000021374	Nup153	nucleoporin 153	192.603	150.012	200.261	195.417	214.006	163.109	218.418	213.682	184.573	202.304	193.438
ENSMUSG00000022858	Tra2b	transformer 2 beta homolog (Drosophila)	196.426	155.356	185.415	188.678	219.312	189.505	201.266	210.834	181.469	205.229	193.349
ENSMUSG00000040447	Spns2	spinster homolog 2	201.386	193.494	179.111	179.091	209.388	221.367	183.101	179.563	188.27	198.355	193.313
ENSMUSG00000061589	Dot1l	DOT1-like, histone H3 methyltransferase (S. cerevisiae)	215.564	198.252	203.81	199.637	195.131	178.595	176.562	178.445	204.316	182.183	193.249
ENSMUSG00000032293	Ireb2	iron responsive element binding protein 2	202.192	132.883	217.227	212.664	211.292	135.029	223.531	210.674	191.242	195.131	193.187
ENSMUSG00000022698	Naa50	N(alpha)-acetyltransferase 50, NatE catalytic subunit	190.06	141.033	189.324	192.467	220.426	164.962	225.269	221.559	178.221	208.054	193.138
ENSMUSG00000029622	Arpc1b	actin related protein 2/3 complex, subunit 1B	184.563	198.886	170.395	171.512	207.019	233.771	181.181	194.413	181.339	204.096	192.718
ENSMUSG00000066232	Ipo7	importin 7	198.121	129.687	194.268	191.381	225.529	143.765	234.17	224.806	178.364	207.068	192.716
ENSMUSG00000025212	Sfxn3	sideroflexin 3	151.474	167.019	154.739	154.224	220.466	218.285	232.302	243.143	156.864	228.549	192.706
ENSMUSG00000034290	Nek9	NIMA (never in mitosis gene a)-related expressed kinase 9	192.706	221.676	196.111	195.745	179.82	198.771	180.636	173.734	201.559	183.24	192.4
ENSMUSG00000035696	Rnf38	ring finger protein 38	196.612	133.664	204.843	198.838	215.606	138.451	224.231	226.376	183.489	201.166	192.328
ENSMUSG00000031924	Cyb5b	cytochrome b5 type B	207.318	187.345	208.581	211.169	190.392	170.483	179.468	183.369	203.603	180.928	192.265
ENSMUSG00000026457	Adipor1	adiponectin receptor 1	193.223	226.263	182.194	189.907	173.805	211.478	175.627	183.821	197.896	186.183	192.04
ENSMUSG00000029781	Fkbp9	FK506 binding protein 9	198.038	229.093	194.44	192.016	170.565	207.393	174.174	170.328	203.397	180.615	192.006
ENSMUSG00000068882	Ssb	Sjogren syndrome antigen B	194.917	141.912	201.415	202.914	221.013	149.759	212.658	210.781	185.29	198.553	191.921
ENSMUSG00000031024	St5	suppression of tumorigenicity 5	147.816	156.893	155.876	149.451	223.423	210.91	240.657	249.69	152.509	231.17	191.84
ENSMUSG00000061665	Cd2ap	CD2-associated protein	218.189	100.992	223.927	218.359	224.334	101.257	231.16	215.944	190.367	193.174	191.77
ENSMUSG00000029110	Rnf4	ring finger protein 4	172.968	185.686	175.821	178.128	201.935	215.014	200.332	203.914	178.151	205.299	191.725
ENSMUSG00000001833	Sept7	septin 7	193.781	146.06	205.515	207.175	212.548	148.019	214.993	205.245	188.132	195.201	191.667
ENSMUSG00000021794	Glud1	glutamate dehydrogenase 1	216.846	236.804	177.319	177.186	182.291	220.346	165.014	156.755	202.039	181.101	191.57
ENSMUSG00000031834	Pik3r2	phosphatidylinositol 3-kinase, regulatory subunit, polypeptide 2 (p85 beta)	208.393	218.333	208.305	212.009	164.712	184.589	163.457	172.617	211.76	171.344	191.552
ENSMUSG00000026667	Uhmk1	U2AF homology motif (UHM) kinase 1	187.952	154.331	203.568	199.739	193.855	163.09	219.612	209.982	186.398	196.635	191.516
ENSMUSG00000070493	Chchd2	coiled-coil-helix-coiled-coil-helix domain containing 2	182.847	226.727	174.753	181.508	179.071	224.846	185.644	176.502	191.459	191.516	191.487
ENSMUSG00000012535	Tnpo3	transportin 3	196.24	177.389	199.624	194.946	189.825	183.984	192.235	196.755	192.05	190.7	191.375
ENSMUSG00000022475	Hdac7	histone deacetylase 7	202.213	192.493	182.607	181.467	200.072	182.812	192.573	196.755	189.695	193.053	191.374
ENSMUSG00000033596	Rfwd3	ring finger and WD repeat domain 3	193.615	184.783	195.99	195.151	193.997	184.116	194.83	188.079	192.385	190.256	191.32
ENSMUSG00000037972	Snn	stannin	172.431	196.422	181.281	180.361	191.121	215.94	196.154	196.516	182.624	199.933	191.278
ENSMUSG00000046079	Lrrc8d	leucine rich repeat containing 8D	175.882	202.473	195.146	194.495	180.124	208.717	186.708	185.657	191.999	190.302	191.15
ENSMUSG00000039835	Nhsl1	NHS-like 1	196.529	180.342	189.979	191.156	211.778	195.689	178.767	182.703	189.502	192.234	190.868
ENSMUSG00000037935	Smarce1	SWI/SNF related, matrix associated, actin dependent regulator of chromatin, subfamily e, member 1	177.804	188.418	183.451	175.547	196.589	206.353	195.868	199.949	181.305	199.69	190.498
ENSMUSG00000014349	Ube2z	ubiquitin-conjugating enzyme E2Z	177.866	213.795	174.667	173.601	182.534	224.071	186.812	190.368	184.982	195.946	190.464
ENSMUSG00000074364	Ehd2	EH-domain containing 2	221.248	277.503	206.944	208.445	140.895	187.312	139.531	141.825	228.535	152.391	190.463
ENSMUSG00000028416	Bag1	BCL2-associated athanogene 1	193.016	259.155	182.056	188.821	165.745	221.14	155.516	158.139	205.762	175.135	190.448
ENSMUSG00000064360	mt-Nd3	mitochondrially encoded NADH dehydrogenase 3	190.494	203.912	186.81	191.525	198.837	190.545	186.552	174.32	193.185	187.564	190.374
ENSMUSG00000009073	Nf2	neurofibromatosis 2	198.328	228.435	196.782	198.018	172.448	193.212	168.803	164.499	205.391	174.74	190.066
ENSMUSG00000017548	Suz12	suppressor of zeste 12 homolog (Drosophila)	204.052	143.351	216.366	215.04	198.31	137.544	206.092	197.155	194.702	184.775	189.739
ENSMUSG00000028560	Usp1	ubiquitin specific peptidase 1	208.992	160.138	204.24	210.411	202.259	162.504	186.319	182.597	195.945	183.42	189.683
ENSMUSG00000052707	Tnrc6a	trinucleotide repeat containing 6a	187.084	111.924	187.051	186.875	214.796	144.805	239.386	244.846	168.233	210.958	189.596
ENSMUSG00000021540	Smad5	SMAD family member 5	186.919	156.405	194.423	191.648	196.265	177.158	206.3	207.294	182.349	196.754	189.551
ENSMUSG00000021484	Lman2	lectin, mannose-binding 2	187.787	221.822	178.611	182.84	183.364	220.705	169.114	170.94	192.765	186.031	189.398
ENSMUSG00000032328	Tmem30a	transmembrane protein 30A	212.278	146.523	214.109	217.314	197.419	131.625	201.759	193.934	197.556	181.184	189.37
ENSMUSG00000025810	Nrp1	neuropilin 1	105.447	106.214	118.638	112.047	245.802	290.914	258.485	277.182	110.586	268.096	189.341
ENSMUSG00000056692	D17Wsu92e	DNA segment, Chr 17, Wayne State University 92, expressed	188.8	222.481	185.225	179.46	177.552	203.63	176.821	180.654	193.991	184.664	189.328
ENSMUSG00000060073	Psma3	proteasome (prosome, macropain) subunit, alpha type 3	166.623	189.15	181.798	186.179	183.81	197.258	203.835	205.751	180.937	197.663	189.3
ENSMUSG00000014158	Trpv4	transient receptor potential cation channel, subfamily V, member 4	199.588	202.644	216.366	213.238	161.269	172.336	174.278	171.978	207.959	169.965	188.962
ENSMUSG00000036667	Tcaf1	TRPM8 channel-associated factor 1	188.366	169.85	191.03	192.18	183.141	162.92	214.007	207.481	185.356	191.887	188.622
ENSMUSG00000015714	Cers2	ceramide synthase 2	184.087	205.376	189.893	182.573	180.65	198.393	184.424	183.262	190.483	186.682	188.582
ENSMUSG00000015176	Nolc1	nucleolar and coiled-body phosphoprotein 1	171.418	185.295	170.258	172.024	210.664	215.297	190.341	192.763	174.749	202.266	188.508
ENSMUSG00000025362	Rps26	ribosomal protein S26	184.129	219.114	170.326	172.7	180.65	229.384	169.425	181.878	186.567	190.335	188.451
ENSMUSG00000024870	Rab1b	RAB1B, member RAS oncogene family	206.76	231.265	196.507	198.162	164.327	194.857	155.231	160.188	208.173	168.651	188.412
ENSMUSG00000029068	Ccnl2	cyclin L2	218.892	140.423	211.268	205.618	203.94	139.472	190.497	197.101	194.05	182.753	188.401
ENSMUSG00000040268	Plekha1	pleckstrin homology domain containing, family A (phosphoinositide binding specific) member 1	184.211	122.733	202.432	198.244	205.52	141.458	228.746	223.476	176.905	199.8	188.352
ENSMUSG00000038664	Herc1	HECT and RLD domain containing E3 ubiquitin protein ligase family member 1	197.397	129.175	203.672	200.968	208.497	144.805	216.161	205.698	182.803	193.79	188.297
ENSMUSG00000020532	Acaca	acetyl-Coenzyme A carboxylase alpha	174.932	215.625	212.887	209.1	156.854	184.495	177.158	173.202	203.136	172.927	188.031
ENSMUSG00000052459	Atp6v1a	ATPase, H+ transporting, lysosomal V1 subunit A	215.44	182.294	210.389	214.713	188.306	148.473	172.565	171.366	205.709	170.177	187.943
ENSMUSG00000017929	B4galt5	UDP-Gal:betaGlcNAc beta 1,4-galactosyltransferase, polypeptide 5	196.509	226.434	191.34	191.484	167.162	223.145	153.311	153.135	201.442	174.188	187.815
ENSMUSG00000053510	Nrd1	nardilysin, N-arginine dibasic convertase, NRD convertase 1	193.553	180.976	212.869	208.096	176.397	158.287	189.9	182.437	198.874	176.755	187.815
ENSMUSG00000008393	Carhsp1	calcium regulated heat stable protein 1	158.501	192.176	157.391	156.415	195.414	253.493	190.99	196.356	166.121	209.063	187.592
ENSMUSG00000070509	Rgma	repulsive guidance molecule family member A	233.442	249.736	236.156	238.945	126.334	140.607	135.302	137.407	239.57	134.912	187.241
ENSMUSG00000058355	Abce1	ATP-binding cassette, sub-family E (OABP), member 1	194.029	143.766	199.004	199.739	211.758	147.206	201.629	199.843	184.134	190.109	187.122
ENSMUSG00000027864	Ptgfrn	prostaglandin F2 receptor negative regulator	140.417	163.701	143.199	143.449	205.075	280.892	202.382	217.461	147.691	226.452	187.072
ENSMUSG00000042834	Nrep	neuronal regeneration related protein	106.769	119.707	123.753	119.995	267.047	256.16	257.006	245.884	117.556	256.524	187.04
ENSMUSG00000039982	Dtx4	deltex 4, E3 ubiquitin ligase	231.458	240.049	234.502	234.377	140.45	120.11	150.43	143.528	235.097	138.629	186.863
ENSMUSG00000018849	Wwc1	WW, C2 and coiled-coil domain containing 1	219.863	221.261	208.253	208.834	166.069	165.983	154.738	147.972	214.553	158.69	186.622
ENSMUSG00000019428	Fkbp8	FK506 binding protein 8	202.585	210.305	195.112	190.91	175.871	195.121	158.085	164.313	199.728	173.348	186.538
ENSMUSG00000036402	Gng12	guanine nucleotide binding protein (G protein), gamma 12	207.731	172.924	184.519	191.422	204.366	179.427	178.741	172.138	189.149	183.668	186.409
ENSMUSG00000024308	Tapbp	TAP binding protein	179.107	205.718	184.054	196.441	167.081	196.785	181.44	180.494	191.33	181.45	186.39
ENSMUSG00000020257	Wdr82	WD repeat domain containing 82	186.63	213.136	187.413	188.964	172.954	198.771	171.891	170.674	194.036	178.572	186.304
ENSMUSG00000032193	Ldlr	low density lipoprotein receptor	195.227	237.902	221.705	220.387	163.173	201.607	121.029	128.331	218.805	153.535	186.17
ENSMUSG00000049553	Polr1a	polymerase (RNA) I polypeptide A	163.73	184.173	178.99	172.884	193.146	197.183	198.256	200.375	174.944	197.24	186.092
ENSMUSG00000042029	Ncapg2	non-SMC condensin II complex, subunit G2	225.919	133.811	223.083	221.268	199.87	118.71	188.602	175.73	201.02	170.728	185.874
ENSMUSG00000028962	Slc4a2	solute carrier family 4 (anion exchanger), member 2	194.483	217.772	206.135	198.776	162.484	186.896	159.928	159.815	204.292	167.281	185.786
ENSMUSG00000056091	St3gal5	ST3 beta-galactoside alpha-2,3-sialyltransferase 5	189.254	206.352	180.454	186.301	178.301	211.005	164.988	169.583	190.591	180.969	185.78
ENSMUSG00000034868	Myl12b	myosin, light chain 12B, regulatory	177.618	203.034	183.554	175.384	181.501	217.529	183.023	163.914	184.898	186.492	185.695
ENSMUSG00000033952	Aspm	asp (abnormal spindle)-like, microcephaly associated (Drosophila)	206.677	143.571	237.654	232.636	160.013	120.242	198.956	185.711	205.135	166.231	185.683
ENSMUSG00000075700	Selenot	selenoprotein T	201.262	130.297	205.394	206.417	201.449	134.499	201.447	203.622	185.843	185.254	185.549
ENSMUSG00000028556	Dock7	dedicator of cytokinesis 7	202.461	138.032	201.054	195.273	197.905	134.688	211.957	202.664	184.205	186.804	185.504
ENSMUSG00000038324	Trpc4ap	transient receptor potential cation channel, subfamily C, member 4 associated protein	181.669	212.916	179.007	182.389	176.681	200.737	172.539	177.913	188.995	181.968	185.482
ENSMUSG00000023994	Nfya	nuclear transcription factor-Y alpha	182.021	176.047	175.476	173.704	194.28	199.546	188.914	191.832	176.812	193.643	185.228
ENSMUSG00000066979	Bub3	BUB3 mitotic checkpoint protein	178.135	205.816	180.42	176.182	170.403	218.682	172.513	179.27	185.138	185.217	185.178
ENSMUSG00000004264	Phb2	prohibitin 2	173.154	203.742	168.466	172.577	187.293	221.329	177.133	176.502	179.485	190.564	185.025
ENSMUSG00000019943	Atp2b1	ATPase, Ca++ transporting, plasma membrane 1	241.296	157.284	245.56	243.124	168.62	106.344	167.635	149.409	221.816	148.002	184.909
ENSMUSG00000004364	Cul3	cullin 3	199.278	145.45	202.966	201.48	192.073	148.662	194.493	193.828	187.293	182.264	184.779
ENSMUSG00000044791	Setd2	SET domain containing 2	187.126	121.171	209.786	207.257	198.128	124.402	223.063	205.671	181.335	187.816	184.576
ENSMUSG00000018677	Slc25a39	solute carrier family 25, member 39	198.7	239.927	188.084	191.341	157.704	201.324	147.109	151.033	204.513	164.292	184.403
ENSMUSG00000020649	Rrm2	ribonucleotide reductase M2	172.224	175.999	160.578	161.27	196.447	212.707	195.219	200.375	167.518	201.187	184.352
ENSMUSG00000028936	Rpl22	ribosomal protein L22	182.785	213.599	170.947	175.199	185.167	211.591	165.741	168.492	185.633	182.747	184.19
ENSMUSG00000009291	Pttg1ip	pituitary tumor-transforming 1 interacting protein	186.216	217.43	181.126	182.676	172.529	201.55	163.872	167.693	191.862	176.411	184.137
ENSMUSG00000069662	Marcks	myristoylated alanine rich protein kinase C substrate	207.504	196.324	221.808	220.284	143.629	141.987	171.735	168.917	211.48	156.567	184.024
ENSMUSG00000030016	Zfp638	zinc finger protein 638	216.04	126.759	216.504	218.625	193.713	115.326	197.581	187.281	194.482	173.475	183.978
ENSMUSG00000026554	Dcaf8	DDB1 and CUL4 associated factor 8	187.498	198.032	194.147	186.732	171.111	195.159	171.372	166.096	191.602	175.935	183.768
ENSMUSG00000048376	F2r	coagulation factor II (thrombin) receptor	150.068	145.352	149.417	147.648	204.548	227.72	216.342	228.985	148.121	219.399	183.76
ENSMUSG00000029924	Slc37a3	solute carrier family 37 (glycerol-3-phosphate transporter), member 3	191.797	222.945	190.478	188.186	170.038	193.401	156.113	155.052	198.351	168.651	183.501
ENSMUSG00000003345	Csnk1g2	casein kinase 1, gamma 2	178.445	193.469	160.612	161.987	188.488	233.015	169.841	181.745	173.628	193.272	183.45
ENSMUSG00000042793	Lgr6	leucine-rich repeat-containing G protein-coupled receptor 6	180.037	195.763	178.163	185.257	179.779	223.466	161.277	163.462	184.805	181.996	183.4
ENSMUSG00000040690	Col16a1	collagen, type XVI, alpha 1	136.138	150.696	128.421	126.099	238.511	277.905	193.118	216.024	135.338	231.389	183.364
ENSMUSG00000062867	Impdh2	inosine 5'-phosphate dehydrogenase 2	173.919	214.99	171.894	166.453	182.959	221.764	167.349	167.214	181.814	184.822	183.318
ENSMUSG00000022141	Nipbl	Nipped-B homolog (Drosophila)	215.668	119.073	221.653	217.068	193.976	106.892	203.342	188.026	193.366	173.059	183.212
ENSMUSG00000060657	Marf1	meiosis arrest female 1	197.997	136.3	203.93	208.629	185.207	131.512	204.458	193.109	186.714	178.571	182.643
ENSMUSG00000037416	Dmxl1	Dmx-like 1	206.161	134.421	206.324	199.227	197.723	131.19	196.18	189.277	186.533	178.592	182.563
ENSMUSG00000057751	Megf6	multiple EGF-like-domains 6	61.3625	84.8639	91.338	89.5763	217.854	378.671	265.491	271.114	81.7852	283.282	182.534
ENSMUSG00000014498	Ankrd52	ankyrin repeat domain 52	187.105	182.269	188.222	182.512	185.47	170.389	183.049	181.186	185.027	180.024	182.525
ENSMUSG00000030091	Nup210	nucleoporin 210	180.45	203.254	178.852	176.059	173.461	194.687	179.65	173.309	184.654	180.276	182.465
ENSMUSG00000030662	Ipo5	importin 5	172.369	185.564	162.593	162.991	206.735	211.024	181.362	176.635	170.879	193.939	182.409
ENSMUSG00000033943	Mga	MAX gene associated	200.952	120.781	215.005	211.128	196.953	109.142	209.258	195.371	186.967	177.681	182.324
ENSMUSG00000062901	Klhl24	kelch-like 24	190.515	117.682	186.758	186.24	208.315	135.955	220.858	211.899	170.299	194.257	182.278
ENSMUSG00000024070	Prkd3	protein kinase D3	201.469	155.82	201.57	200.845	186.807	147.679	182.712	180.681	189.926	174.47	182.198
ENSMUSG00000025066	Sfr1	SWI5 dependent recombination repair 1	175.159	184.539	170.171	171.143	182.919	179.654	199.553	194.28	175.253	189.101	182.177
ENSMUSG00000025510	Cd151	CD151 antigen	151.226	189.102	154.601	149.041	173.866	222.729	197.555	218.206	160.992	203.089	182.041
ENSMUSG00000024817	Uhrf2	ubiquitin-like, containing PHD and RING finger domains 2	191.569	158.333	192.614	190.296	182.007	163.619	190.341	187.281	183.203	180.812	182.008
ENSMUSG00000061607	Mdc1	mediator of DNA damage checkpoint 1	192.789	198.276	200.296	199.329	159.75	160.178	177.158	166.868	197.672	165.989	181.83
ENSMUSG00000020538	Srebf1	sterol regulatory element binding transcription factor 1	187.229	211.33	202.638	205.085	147.416	186.102	154.063	160.241	201.571	161.956	181.763
ENSMUSG00000020105	Lrig3	leucine-rich repeats and immunoglobulin-like domains 3	93.4181	105.238	112.541	109.077	231.686	304.718	243.148	254.055	105.068	258.402	181.735
ENSMUSG00000064127	Med14	mediator complex subunit 14	176.461	126.369	182.28	178.722	211.454	149.702	218.756	209.45	165.958	197.341	181.649
ENSMUSG00000035203	Epn1	epsin 1	192.293	215.869	184.915	190.624	162.909	185.818	156.425	163.994	195.925	167.287	181.606
ENSMUSG00000004040	Stat3	signal transducer and activator of transcription 3	171.625	196.397	159.01	162.991	192.397	188.012	189.225	192.63	172.506	190.566	181.536
ENSMUSG00000028063	Lmna	lamin A	166.644	206.743	162.541	163.933	165.178	216.054	181.207	189.942	174.965	188.095	181.53
ENSMUSG00000024795	Kif20b	kinesin family member 20B	211.824	110.826	225.064	226.122	187.232	97.0785	200.98	192.737	193.459	169.507	181.483
ENSMUSG00000027210	Meis2	Meis homeobox 2	247.537	195.641	250.366	249.085	144.601	121.131	128.321	114.652	235.657	127.176	181.417
ENSMUSG00000027803	Wwtr1	WW domain containing transcription regulator 1	183.157	153.404	179.49	187.817	183.526	174.227	193.559	195.984	175.967	186.824	181.395
ENSMUSG00000034593	Myo5a	myosin VA	191.652	127.784	199.435	189.354	204.507	127.824	210.115	198.964	177.056	185.353	181.204
ENSMUSG00000024826	Dpf2	D4, zinc and double PHD fingers family 2	186.671	212.721	184.45	185.666	163.942	188.976	160.239	166.708	192.377	169.966	181.172
ENSMUSG00000028156	Eif4e	eukaryotic translation initiation factor 4E	191.301	173.29	188.532	201.378	184.356	169.897	172.306	168.305	188.625	173.716	181.171
ENSMUSG00000058301	Upf1	UPF1 regulator of nonsense transcripts homolog (yeast)	185.204	198.496	176.424	175.261	173.501	196.086	165.274	178.498	183.846	178.34	181.093
ENSMUSG00000052488	Cherp	calcium homeostasis endoplasmic reticulum protein	197.687	193.835	187.43	192.59	169.694	166.266	169.036	171.951	192.885	169.237	181.061
ENSMUSG00000043969	Emx2	empty spiracles homeobox 2	148.663	166.58	158.373	158.361	201.652	232.864	187.097	193.588	157.994	203.8	180.897
ENSMUSG00000030105	Arl8b	ADP-ribosylation factor-like 8B	185.245	161.115	182.486	183.782	189.197	172.79	184.866	187.68	178.157	183.633	180.895
ENSMUSG00000001089	Luzp1	leucine zipper protein 1	176.978	155.673	185.38	182.43	187.475	167.779	200.643	190.661	175.115	186.64	180.877
ENSMUSG00000025579	Gaa	glucosidase, alpha, acid	213.973	238.341	197.781	197.67	145.006	170.521	142.671	140.654	211.941	149.713	180.827
ENSMUSG00000024927	Rela	v-rel reticuloendotheliosis viral oncogene homolog A (avian)	172.328	188.077	165.487	163.093	182.635	198.563	185.177	191.14	172.246	189.379	180.812
ENSMUSG00000046897	Zfp740	zinc finger protein 740	187.663	196.714	186.586	183.761	174.635	176.08	174.641	165.484	188.681	172.71	180.696
ENSMUSG00000037916	Ndufv1	NADH dehydrogenase (ubiquinone) flavoprotein 1	188.014	204.108	174.391	175.506	173.906	200.908	159.539	167.826	185.505	175.545	180.525
ENSMUSG00000025224	Gbf1	golgi-specific brefeldin A-resistance factor 1	193.367	223.921	214.247	212.275	142.455	154.845	154.971	147.467	210.953	149.935	180.444
ENSMUSG00000028530	Jak1	Janus kinase 1	183.653	160.675	186.241	186.24	178.787	168.517	190.548	188.452	179.203	181.576	180.389
ENSMUSG00000020088	Sar1a	secretion associated Ras related GTPase 1A	173.712	214.234	172.479	177.944	169.674	201.872	168.076	165.032	184.592	176.163	180.378
ENSMUSG00000004865	Srpk1	serine/arginine-rich protein specific kinase 1	177.102	152.062	175.287	175.834	200.437	174.114	196.725	191.353	170.071	190.657	180.364
ENSMUSG00000026965	Anapc2	anaphase promoting complex subunit 2	171.067	206.572	175.597	174.503	168.661	197.693	171.034	177.567	181.935	178.739	180.337
ENSMUSG00000030161	Gabarapl1	gamma-aminobutyric acid (GABA) A receptor-associated protein-like 1	233.628	231.607	183.83	190.828	148.571	162.277	143.372	147.813	209.973	150.508	180.241
ENSMUSG00000046330	Rpl37a	ribosomal protein L37a	183.033	218.016	161.456	170.631	175.101	211.402	159.305	162.69	183.284	177.125	180.204
ENSMUSG00000032249	Anp32a	acidic (leucine-rich) nuclear phosphoprotein 32 family, member A	176.316	184.807	173.392	174.667	185.005	183.663	182.712	180.335	177.296	182.928	180.112
ENSMUSG00000025068	Gsto1	glutathione S-transferase omega 1	40.6328	52.8752	41.6989	42.791	308.807	364.375	269.825	318.992	44.4995	315.5	180
ENSMUSG00000034820	Cpsf7	cleavage and polyadenylation specific factor 7	189.296	179.293	189.152	192.426	180.103	161.048	173.474	175.039	187.542	172.416	179.979
ENSMUSG00000046718	Bst2	bone marrow stromal cell antigen 2	221.703	247.198	185.415	195.683	148.206	189.827	125.596	125.377	212.5	147.252	179.876
ENSMUSG00000042772	Smg7	Smg-7 homolog, nonsense mediated mRNA decay factor (C. elegans)	177.536	148.036	184.794	185.359	195.009	162.201	193.325	190.661	173.931	185.299	179.615
ENSMUSG00000026878	Rab14	RAB14, member RAS oncogene family	185.989	174.071	185.191	190.234	178.848	165.756	180.376	176.422	183.871	175.351	179.611
ENSMUSG00000038644	Pold1	polymerase (DNA directed), delta 1, catalytic subunit	198.989	201.594	187.223	189.784	166.089	182.774	155.75	153.402	194.398	164.504	179.451
ENSMUSG00000020661	Dnmt3a	DNA methyltransferase 3A	151.556	149.646	144.456	153.773	213.601	209.87	207.156	205.431	149.858	209.015	179.436
ENSMUSG00000020680	Taf15	TATA-box binding protein associated factor 15	192.747	135.299	215.832	207.318	187.577	119.618	187.512	188.984	187.799	170.923	179.361
ENSMUSG00000031029	Eif3f	eukaryotic translation initiation factor 3, subunit F	183.571	215.795	160.147	159.345	170.504	217.075	157.515	170.381	179.714	178.869	179.292
ENSMUSG00000039275	Foxk2	forkhead box K2	181.442	206.011	176.303	185.83	167.709	195.67	158.916	162.317	187.397	171.153	179.275
ENSMUSG00000031563	Wwc2	WW, C2 and coiled-coil domain containing 2	154.285	155.502	160.802	159.877	195.84	204.878	200.176	202.318	157.616	200.803	179.21
ENSMUSG00000060802	B2m	beta-2 microglobulin	208.372	165.385	194.595	200.476	174.352	146.639	176.665	166.522	192.207	166.045	179.126
ENSMUSG00000035198	Tubg1	tubulin, gamma 1	186.547	212.599	177.113	178.333	168.276	199.13	161.07	148.824	188.648	169.325	178.986
ENSMUSG00000026750	Psmb7	proteasome (prosome, macropain) subunit, beta type 7	162.345	205.401	172.066	169.402	169.815	206.013	171.06	175.757	177.304	180.661	178.982
ENSMUSG00000024054	Smchd1	SMC hinge domain containing 1	185.927	132.2	194.026	190.03	199.343	144.805	195.323	189.836	175.546	182.327	178.936
ENSMUSG00000025234	Arih1	ariadne RBR E3 ubiquitin protein ligase 1	174.787	145.986	179.627	182	193.085	156.509	201.603	197.208	170.6	187.101	178.851
ENSMUSG00000021488	Nsd1	nuclear receptor-binding SET-domain protein 1	189.812	139.496	209.425	202.156	172.448	124.307	199.294	193.216	185.222	172.316	178.769
ENSMUSG00000033955	Tnks1bp1	tankyrase 1 binding protein 1	164.102	185.637	164.091	166.985	176.904	192.985	187.435	191.619	170.204	187.235	178.72
ENSMUSG00000036940	Kdm1a	lysine (K)-specific demethylase 1A	155.297	171.485	157.891	155.289	183.891	210.097	194.804	198.565	159.99	196.839	178.415
ENSMUSG00000064339	mt-Rnr2	mitochondrially encoded 16S rRNA	173.547	214.575	178.956	183.577	159.689	158.741	182.245	174.4	187.664	168.769	178.216
ENSMUSG00000062397	Zfp706	zinc finger protein 706	176.936	197.251	178.99	177.883	177.653	184.589	167.375	163.941	182.765	173.39	178.077
ENSMUSG00000042626	Shc1	src homology 2 domain-containing transforming protein C1	154.409	170.777	155.273	150.926	190.574	204.595	187.097	209.636	157.846	197.976	177.911
ENSMUSG00000032300	1700017B05Rik	RIKEN cDNA 1700017B05 gene	179.975	218.016	177.371	181.467	148.064	219.401	142.775	154.945	189.207	166.296	177.752
ENSMUSG00000031751	Amfr	autocrine motility factor receptor	166.995	202.839	165.487	169.361	172.003	205.068	166.208	173.468	176.17	179.187	177.679
ENSMUSG00000036241	Ube2r2	ubiquitin-conjugating enzyme E2R 2	169.021	202.522	175.718	171.02	161.876	197.201	167.765	176.263	179.57	175.776	177.673
ENSMUSG00000031119	Gpc4	glypican 4	197.273	223.286	195.18	196.461	147.295	172.885	138.649	149.782	203.05	152.153	177.602
ENSMUSG00000039001	Rps21	ribosomal protein S21	189.42	208.573	158.855	169.628	174.433	214.049	152.221	152.63	181.619	173.333	177.476
ENSMUSG00000024513	Mbd2	methyl-CpG binding domain protein 2	179.375	193.396	167.467	170.979	173.562	181.81	174.823	177.673	177.804	176.967	177.386
ENSMUSG00000032194	Kank2	KN motif and ankyrin repeat domains 2	182.579	201.204	182.021	177.534	154.403	197.391	157.047	166.895	185.835	168.934	177.384
ENSMUSG00000026083	Eif5b	eukaryotic translation initiation factor 5B	176.42	127.515	183.744	181.221	195.799	139.983	208.661	205.192	167.225	187.409	177.317
ENSMUSG00000032741	Tpcn1	two pore channel 1	193.843	228.947	197.557	196.482	152.479	190.073	128.269	130.327	204.207	150.287	177.247
ENSMUSG00000056579	Tug1	taurine upregulated gene 1	194.69	141.79	195.818	190.869	187.799	134.48	186.552	185.604	180.792	173.609	177.2
ENSMUSG00000032220	Myo1e	myosin IE	155.235	172.631	155.497	158.587	182.574	197.712	196.569	198.219	160.488	193.769	177.128
ENSMUSG00000030172	Erc1	ELKS/RAB6-interacting/CAST family member 1	167.491	178.39	175.528	174.257	166.291	177.063	193.429	183.741	173.917	180.131	177.024
ENSMUSG00000034928	Rnf44	ring finger protein 44	168.835	159.943	166.951	165.367	194.219	176.439	184.58	199.763	165.274	188.75	177.012
ENSMUSG00000031826	Usp10	ubiquitin specific peptidase 10	165.321	198.178	180.023	180.832	167.669	190.697	159.928	173.415	181.089	172.927	177.008
ENSMUSG00000006299	Aamp	angio-associated migratory protein	180.14	205.669	169	169.074	169.35	200.17	161.355	160.135	180.971	172.752	176.862
ENSMUSG00000024767	Otub1	OTU domain, ubiquitin aldehyde binding 1	172.018	202.888	171.739	169.505	172.975	191.491	164.054	170.142	179.037	174.665	176.851
ENSMUSG00000047213	Ythdf3	YTH domain family 3	196.591	133.615	195.904	190.214	193.895	122.171	191.535	188.904	179.081	174.126	176.604
ENSMUSG00000034312	Iqsec1	IQ motif and Sec7 domain 1	210.894	215.21	199.469	202.013	143.406	145.164	144.488	150.607	206.896	145.916	176.406
ENSMUSG00000042650	Alkbh5	alkB homolog 5, RNA demethylase	198.266	219.895	185.552	187.223	150.13	170.389	153.259	146.163	197.734	154.985	176.359
ENSMUSG00000020671	Rab10	RAB10, member RAS oncogene family	167.595	166.605	173.909	167.825	183.891	177.385	184.917	188.399	168.983	183.648	176.316
ENSMUSG00000090862	Rps13	ribosomal protein S13	168.69	207.816	158.907	156.968	172.853	222.691	160.68	160.853	173.096	179.269	176.182
ENSMUSG00000038437	Mllt6	myeloid/lymphoid or mixed-lineage leukemia; translocated to, 6	190.164	182.489	175.011	179.562	176.195	167.193	161.9	176.556	181.807	170.461	176.134
ENSMUSG00000037552	Plekhg2	pleckstrin homology domain containing, family G (with RhoGef domain) member 2	162.159	156.918	164.264	163.462	193.673	175.494	199.527	192.816	161.701	190.378	176.039
ENSMUSG00000032289	Thsd4	thrombospondin, type I, domain containing 4	207.793	231.094	158.063	167.968	173.562	211.364	125.519	132.829	191.23	160.818	176.024
ENSMUSG00000062006	Rpl34	ribosomal protein L34	166.479	211.891	154.084	161.905	178.929	218.115	162.211	153.588	173.59	178.211	175.9
ENSMUSG00000037119	Fam91a1	family with sequence similarity 91, member A1	175.18	147.426	178.663	171.614	190.047	169.765	187.331	186.403	168.221	183.386	175.804
ENSMUSG00000021242	Npc2	Niemann-Pick type C2	171.749	205.596	160.009	159.795	178.423	199.792	166.908	163.781	174.287	177.226	175.757
ENSMUSG00000039840	Epg5	ectopic P-granules autophagy protein 5 homolog (C. elegans)	190.515	184.002	199.624	193.614	168.215	138.773	167.246	163.249	191.939	159.371	175.655
ENSMUSG00000033542	Arhgef5	Rho guanine nucleotide exchange factor (GEF) 5	152.238	158.552	157.719	148.795	189.804	182.15	206.611	208.652	154.326	196.804	175.565
ENSMUSG00000038658	Ric1	RAB6A GEF complex partner 1	162.655	123.611	171.119	171.41	200.518	150.572	215.538	208.785	157.199	193.853	175.526
ENSMUSG00000022332	Khdrbs3	KH domain containing, RNA binding, signal transduction associated 3	173.568	205.303	173.237	174.154	171.962	185.478	158.838	160.454	181.566	169.183	175.374
ENSMUSG00000054408	Spcs3	signal peptidase complex subunit 3 homolog (S. cerevisiae)	141.223	110.63	138.824	137.304	215.018	180.013	236.142	242.717	131.995	218.473	175.234
ENSMUSG00000054405	Dnajc8	DnaJ heat shock protein family (Hsp40) member C8	173.092	201.253	168.949	170.59	170.322	187.823	166.986	162.637	178.471	171.942	175.206
ENSMUSG00000039585	Myo9a	myosin IXa	232.698	148.231	238.963	232.759	153.026	84.5041	165.196	144.646	213.163	136.843	175.003
ENSMUSG00000069094	Pde7a	phosphodiesterase 7A	140.809	96.454	141.58	134.375	229.236	173.093	237.18	245.352	128.304	221.215	174.76
ENSMUSG00000030779	Rbbp6	retinoblastoma binding protein 6	189.957	136.763	193.389	202.443	181.157	126.614	187.279	180.015	180.638	168.766	174.702
ENSMUSG00000059409	Ppp2r5d	protein phosphatase 2, regulatory subunit B', delta	169.641	208.109	176.441	176.49	158.15	186.348	158.604	162.078	182.67	166.295	174.483
ENSMUSG00000030138	Bms1	BMS1, ribosome biogenesis factor	177.763	132.42	188.549	184.97	191.971	139.567	193.611	186.988	170.926	178.034	174.48
ENSMUSG00000001280	Sp1	trans-acting transcription factor 1	182.351	154.502	195.508	188.002	173.035	140.456	185.047	176.928	180.091	168.867	174.479
ENSMUSG00000019889	Ptprk	protein tyrosine phosphatase, receptor type, K	165.445	161.09	170.361	169.546	167.021	188.163	185.696	188.079	166.61	182.24	174.425
ENSMUSG00000041219	Arhgap11a	Rho GTPase activating protein 11A	188.614	144.498	219.208	214.262	163.679	119.542	174.849	169.849	191.645	156.98	174.313
ENSMUSG00000053470	Kdm3a	lysine (K)-specific demethylase 3A	197.211	146.548	178.594	182.225	181.805	140.531	189.433	177.753	176.145	172.38	174.262
ENSMUSG00000040669	Phc1	polyhomeotic-like 1 (Drosophila)	172.39	184.758	173.806	171.922	164.833	175.475	174.096	176.449	175.719	172.713	174.216
ENSMUSG00000028478	Clta	clathrin, light polypeptide (Lca)	170.013	210.281	158.029	165.613	171.557	201.796	156.295	160.082	175.984	172.432	174.208
ENSMUSG00000020152	Actr2	ARP2 actin-related protein 2	168.008	109.923	176.114	177.145	204.386	140.966	209.051	207.188	157.797	190.398	174.098
ENSMUSG00000021493	Pdlim7	PDZ and LIM domain 7	112.598	114.974	116.071	116.779	219.697	237.591	227.605	247.348	115.105	233.06	174.083
ENSMUSG00000029202	Pds5a	PDS5 cohesin associated factor A	182.889	112.119	192.562	188.678	189.055	125.045	207.883	193.828	169.062	178.953	174.007
ENSMUSG00000029578	Wipi2	WD repeat domain, phosphoinositide interacting 2	164.412	182.831	161.422	163.708	178.949	193.741	171.865	174.24	168.093	179.699	173.896
ENSMUSG00000021678	F2rl1	coagulation factor II (thrombin) receptor-like 1	166.499	187.418	149.021	153.22	192.7	202.534	169.633	169.769	164.039	183.659	173.849
ENSMUSG00000037643	Prkci	protein kinase C, iota	204.176	168.337	215.78	205.761	157.603	128.278	163.898	146.881	198.514	149.165	173.839
ENSMUSG00000029144	Gtf3c2	general transcription factor IIIC	179.789	178.439	181.591	176.326	173.987	167.514	165.533	166.629	179.036	168.416	173.726
ENSMUSG00000028149	Rap1gds1	RAP1, GTP-GDP dissociation stimulator 1	160.878	186.491	148.469	150.598	187.941	219.741	165.014	169.822	161.609	185.63	173.619
ENSMUSG00000023505	Cdca3	cell division cycle associated 3	175.552	219.602	196.834	197.219	137.27	171.05	145.811	145.178	197.302	149.827	173.565
ENSMUSG00000028780	Sema3c	sema domain, immunoglobulin domain (Ig), short basic domain, secreted, (semaphorin) 3C	220.587	165.409	226.511	228.478	136.865	107.497	157.255	145.045	210.246	136.666	173.456
ENSMUSG00000024960	Plcb3	phospholipase C, beta 3	161.229	183.123	152.672	153.814	165.947	191.699	185.592	192.79	162.71	184.007	173.358
ENSMUSG00000059743	Fdps	farnesyl diphosphate synthetase	176.213	230.582	180.471	173.438	175.202	202.382	127.595	119.389	190.176	156.142	173.159
ENSMUSG00000033684	Qsox1	quiescin Q6 sulfhydryl oxidase 1	206.822	221.407	164.35	167.845	167.162	181.167	133.771	141.425	190.106	155.881	172.994
ENSMUSG00000032966	Fkbp1a	FK506 binding protein 1a	158.956	200.984	152.328	152.708	173.825	207.393	169.503	168.146	166.244	179.717	172.98
ENSMUSG00000012405	Rpl15	ribosomal protein L15	174.126	219.87	147.212	153.343	173.805	219.287	148.432	147.28	173.638	172.201	172.919
ENSMUSG00000038611	Phrf1	PHD and ring finger domains 1	169.682	178.268	172.066	160.922	171.334	188.541	168.621	173.096	170.234	175.398	172.816
ENSMUSG00000021131	Erh	enhancer of rudimentary homolog (Drosophila)	161.58	184.026	160.905	163.237	173.704	205.313	165.351	167.8	167.437	178.042	172.74
ENSMUSG00000028180	Zranb2	zinc finger, RAN-binding domain containing 2	196.075	127.149	204.533	203.467	175.304	110.201	191.093	174.08	182.806	162.67	172.738
ENSMUSG00000004319	Clcn3	chloride channel, voltage-sensitive 3	156.124	109.459	158.649	155.473	200.275	150.156	227.293	223.449	144.926	200.293	172.61
ENSMUSG00000034243	Golgb1	golgi autoantigen, golgin subfamily b, macrogolgin 1	187.601	115.681	192.459	186.834	186.868	112.149	204.172	194.813	170.644	174.5	172.572
ENSMUSG00000018846	Pank3	pantothenate kinase 3	193.491	137.3	193.337	192.18	178.828	135.691	178.586	171.126	179.077	166.058	172.567
ENSMUSG00000034317	Trim59	tripartite motif-containing 59	169.951	160.456	188.067	192.324	161.188	153.068	181.57	173.655	177.699	167.37	172.535
ENSMUSG00000041168	Lonp1	lon peptidase 1, mitochondrial	185.183	207.865	181.97	178.866	159.122	172.639	145.656	145.817	188.471	155.808	172.14
ENSMUSG00000059273	Zc3h4	zinc finger CCCH-type containing 4	169.661	188.76	175.166	179.439	162.342	171.353	162.315	167.294	178.257	165.826	172.041
ENSMUSG00000055762	Eef1d	eukaryotic translation elongation factor 1 delta (guanine nucleotide exchange protein)	159.989	190.834	160.509	159.652	176.053	198.62	163.405	167.267	167.746	176.336	172.041
ENSMUSG00000027706	Sec62	SEC62 homolog (S. cerevisiae)	212.423	131.468	198.453	204.532	171.355	116.252	171.008	169.636	186.719	157.063	171.891
ENSMUSG00000022781	Pak2	p21 protein (Cdc42/Rac)-activated kinase 2	160.671	147.694	166.348	169.546	184.194	165.907	188.55	190.98	161.065	182.408	171.736
ENSMUSG00000023025	Larp4	La ribonucleoprotein domain family, member 4	173.506	115.071	182.021	185.4	200.579	129.451	193.403	193.881	164	179.328	171.664
ENSMUSG00000017774	Myo1c	myosin IC	171.976	192.347	158.528	155.555	171.881	184.287	167.946	169.37	169.602	173.371	171.486
ENSMUSG00000020483	Dynll2	dynein light chain LC8-type 2	180.512	211.281	175.735	179.48	154.788	177.215	146.019	146.216	186.752	156.059	171.406
ENSMUSG00000041697	Cox6a1	cytochrome c oxidase subunit VIa polypeptide 1	186.051	211.647	161.835	168.542	162.261	195.67	140.777	144.433	182.019	160.785	171.402
ENSMUSG00000020936	Nmt1	N-myristoyltransferase 1	152.445	189.297	167.743	166.719	165.157	191.377	165.17	172.324	169.051	173.507	171.279
ENSMUSG00000021193	Pitrm1	pitrilysin metallepetidase 1	159.1	165.58	168.156	169.566	182.372	169.632	174.745	180.787	165.601	176.884	171.242
ENSMUSG00000000938	Hoxa10	homeobox A10	177.205	182.44	166.968	175.896	167.831	167.817	162.134	168.678	175.627	166.615	171.121
ENSMUSG00000002496	Tsc2	tuberous sclerosis 2	181.979	196.91	192.373	186.26	149.968	157.852	151.935	150.634	189.381	152.597	170.989
ENSMUSG00000014769	Psmb1	proteasome (prosome, macropain) subunit, beta type 1	158.315	193.396	161.094	164.998	160.256	196.937	164.729	166.016	169.451	171.984	170.718
ENSMUSG00000046691	Chtf8	CTF8, chromosome transmission fidelity factor 8	166.892	197.398	160.027	158.73	165.056	191.51	160.706	164.952	170.762	170.556	170.659
ENSMUSG00000021178	Psmc1	protease (prosome, macropain) 26S subunit, ATPase 1	154.305	185.124	160.802	160.983	161.532	192.247	174.434	175.331	165.304	175.886	170.595
ENSMUSG00000017291	Taok1	TAO kinase 1	179.189	111.192	194.509	191.463	186.604	115.042	200.513	185.844	169.088	172.001	170.545
ENSMUSG00000024614	Tmx3	thioredoxin-related transmembrane protein 3	181.442	132.322	188.79	192.938	175.243	122.757	188.213	182.357	173.873	167.143	170.508
ENSMUSG00000049313	Sorl1	sortilin-related receptor, LDLR class A repeats-containing	215.275	217.772	224.116	232.063	111.509	123.097	123.52	116.488	222.306	118.654	170.48
ENSMUSG00000033295	Ptprf	protein tyrosine phosphatase, receptor type, F	176.027	194.494	182.194	181.262	139.761	167.42	159.616	160.774	183.494	156.893	170.193
ENSMUSG00000057193	Slc44a2	solute carrier family 44, member 2	166.045	181.513	164.556	166.555	163.618	180.259	169.685	168.305	169.667	170.467	170.067
ENSMUSG00000031545	Gpat4	glycerol-3-phosphate acyltransferase 4	154.719	181.318	157.064	155.903	170.322	200.908	165.948	174.16	162.251	177.834	170.043
ENSMUSG00000021244	Ylpm1	YLP motif containing 1	177.515	141.912	181.591	179.439	170.16	136.258	186.293	186.749	170.114	169.865	169.989
ENSMUSG00000028932	Psmc2	proteasome (prosome, macropain) 26S subunit, ATPase 2	148.87	170.094	156.806	157.972	166.089	203.271	174.356	181.665	158.435	181.345	169.89
ENSMUSG00000055491	Pprc1	peroxisome proliferative activated receptor, gamma, coactivator-related 1	158.315	157.406	158.476	156.088	184.539	171.788	174.771	197.181	157.571	182.07	169.82
ENSMUSG00000039286	Fndc3b	fibronectin type III domain containing 3B	131.219	104.774	134.931	134.948	209.935	178.349	233.054	231.3	126.468	213.16	169.814
ENSMUSG00000027699	Ect2	ect2 oncogene	186.547	137.861	207.375	202.115	152.317	121.301	181.051	168.625	183.475	155.823	169.649
ENSMUSG00000019970	Sgk1	serum/glucocorticoid regulated kinase 1	134.299	151.281	95.575	99.0194	225.185	260.679	186.085	205.059	120.044	219.252	169.648
ENSMUSG00000035357	Pdzrn3	PDZ domain containing RING finger 3	162.2	135.153	135.431	136.73	202.887	207.658	178.093	198.884	142.379	196.881	169.63
ENSMUSG00000071054	Safb	scaffold attachment factor B	179.458	181.171	183.709	178.702	160.763	159.535	147.576	165.883	180.76	158.439	169.6
ENSMUSG00000045427	Hnrnph2	heterogeneous nuclear ribonucleoprotein H2	188.655	125.222	193.441	191.341	185.45	117.519	180.272	174.852	174.665	164.523	169.594
ENSMUSG00000017802	Fam134c	family with sequence similarity 134, member C	177.639	202.326	157.632	156.518	168.418	187.993	152.117	152.47	173.529	165.249	169.389
ENSMUSG00000030835	Nomo1	nodal modulator 1	167.76	208.914	175.58	175.343	146.647	180.656	149.029	151.06	181.899	156.848	169.374
ENSMUSG00000032042	Srpr	signal recognition particle receptor ('docking protein')	156.041	183.953	151.759	151.766	174.696	199.244	165.792	171.579	160.88	177.828	169.354
ENSMUSG00000020608	Smc6	structural maintenance of chromosomes 6	186.96	121.025	182.59	183.843	189.44	125.726	182.504	181.958	168.605	169.907	169.256
ENSMUSG00000029836	Cbx3	chromobox 3	174.146	129.833	179.231	179.194	185.389	131.474	192.287	182.198	165.601	172.837	169.219
ENSMUSG00000023055	Calcoco1	calcium binding and coiled coil domain 1	165.094	178.365	152.844	158.505	164.003	193.476	171.398	169.45	163.702	174.582	169.142
ENSMUSG00000047735	Samd9l	sterile alpha motif domain containing 9-like	261.364	168.874	252.14	254.943	110.253	78.51	124.74	101.904	234.33	103.852	169.091
ENSMUSG00000041815	Poldip3	polymerase (DNA-directed), delta interacting protein 3	167.181	190.004	166.675	173.356	158.98	184.74	155.049	156.595	174.304	163.841	169.073
ENSMUSG00000009112	Bcl2l13	BCL2-like 13 (apoptosis facilitator)	176.812	197.202	173.048	176.674	152.803	175.815	151.961	148.185	180.934	157.191	169.063
ENSMUSG00000074698	Csnk2a1	casein kinase 2, alpha 1 polypeptide	168.173	148.988	173.341	173.929	169.694	159.27	179.598	178.259	166.108	171.705	168.906
ENSMUSG00000048874	Phf3	PHD finger protein 3	187.663	126.295	182.745	182.758	178.261	124.61	187.123	181.612	169.865	167.901	168.883
ENSMUSG00000021012	Zc3h14	zinc finger CCCH type containing 14	179.086	143.156	178.646	184.192	168.58	143.254	179.079	174.719	171.27	166.408	168.839
ENSMUSG00000030867	Plk1	polo-like kinase 1	156.103	214.697	182.676	181.713	133.888	185.308	142.334	151.06	183.797	153.147	168.472
ENSMUSG00000027433	Xrn2	5'-3' exoribonuclease 2	162.056	124.807	160.681	163.749	191.688	160.045	194.363	190.129	152.823	184.056	168.44
ENSMUSG00000031540	Kat6a	K(lysine) acetyltransferase 6A	190.412	143.229	195.904	194.782	164.104	124.572	165.429	169.05	181.082	155.789	168.435
ENSMUSG00000037313	Tacc3	transforming, acidic coiled-coil containing protein 3	154.45	188.052	180.265	169.894	152.398	172.393	166.675	163.222	173.165	163.672	168.419
ENSMUSG00000029763	Exoc4	exocyst complex component 4	192.045	198.178	193.062	190.972	137.25	152.614	143.398	139.829	193.564	143.273	168.418
ENSMUSG00000043535	Setx	senataxin	175.696	119.512	180.385	174.462	188.063	120.828	200.928	186.908	162.514	174.182	168.348
ENSMUSG00000047045	Tmem164	transmembrane protein 164	169.351	192.444	169.276	168.89	156.084	180.467	155.023	154.865	174.99	161.61	168.3
ENSMUSG00000021500	Ddx46	DEAD (Asp-Glu-Ala-Asp) box polypeptide 46	169.331	113.925	177.647	170.713	205.115	127.673	192.573	189.091	157.904	178.613	168.258
ENSMUSG00000038886	Man2a2	mannosidase 2, alpha 2	200.146	200.204	197.454	197.445	136.014	140.683	142.126	130.94	198.812	137.441	168.126
ENSMUSG00000061306	Slc38a10	solute carrier family 38, member 10	172.968	200.765	182.728	180.074	142.232	185.232	138	142.942	184.134	152.102	168.118
ENSMUSG00000031691	Tnpo2	transportin 2 (importin 3, karyopherin beta 2b)	172.658	175.559	181.35	168.112	164.59	163.752	161.9	156.489	174.42	161.683	168.051
ENSMUSG00000030168	Adipor2	adiponectin receptor 2	170.571	204.791	163.471	164.752	155.862	196.388	143.398	143.688	175.896	159.834	167.865
ENSMUSG00000022142	Nup155	nucleoporin 155	183.984	137.373	175.011	180.668	183.283	133.611	177.366	171.605	169.259	166.466	167.863
ENSMUSG00000000711	Rab5b	RAB5B, member RAS oncogene family	171.046	196.348	168.742	167.866	155.74	168.422	158.916	154.839	176.001	159.479	167.74
ENSMUSG00000034022	Cpsf1	cleavage and polyadenylation specific factor 1	175.593	189.712	181.143	179.583	156.246	161.804	149.911	147.307	181.508	153.817	167.662
ENSMUSG00000026837	Col5a1	collagen, type V, alpha 1	109.766	143.693	123.788	122.31	177.228	264.782	196.335	203.196	124.889	210.385	167.637
ENSMUSG00000013921	Clip3	CAP-GLY domain containing linker protein 3	156.475	198.691	166.244	162.151	144.743	174.246	171.112	167.347	170.89	164.362	167.626
ENSMUSG00000074748	Atxn7l3b	ataxin 7-like 3B	151.742	192.152	154.033	158.423	160.763	195.348	166.96	161.572	164.087	171.161	167.624
ENSMUSG00000020044	Timp3	tissue inhibitor of metalloproteinase 3	63.8633	65.8073	77.8862	80.6658	216.699	304.132	251.271	280.349	72.0556	263.113	167.584
ENSMUSG00000030102	Itpr1	inositol 1,4,5-trisphosphate receptor 1	181.442	153.453	192.425	187.285	155.072	141.628	164.78	164.579	178.651	156.515	167.583
ENSMUSG00000032737	Inppl1	inositol polyphosphate phosphatase-like 1	180.223	198.813	178.99	185.851	143.305	153.522	147.809	151.938	185.969	149.144	167.556
ENSMUSG00000054364	Rhob	ras homolog family member B	84.7584	99.0892	79.4535	78.8632	221.924	314.248	216.083	244.687	85.5411	249.235	167.388
ENSMUSG00000028195	Cyr61	cysteine rich protein 61	114.499	128.638	92.9226	88.2243	238.693	236.267	213.903	225.951	106.071	228.704	167.387
ENSMUSG00000027966	Col11a1	collagen, type XI, alpha 1	195.021	159.699	202.122	201.173	139.133	125.385	158.682	157.287	189.504	145.122	167.313
ENSMUSG00000001783	Rtcb	RNA 2',3'-cyclic phosphate and 5'-OH ligase	167.409	194.836	175.666	177.391	153.573	174.7	149.263	145.551	178.825	155.771	167.298
ENSMUSG00000030751	Psma1	proteasome (prosome, macropain) subunit, alpha type 1	151.763	153.062	171.015	174.851	159.102	160.972	181.648	185.87	162.673	171.898	167.285
ENSMUSG00000031274	Col4a5	collagen, type IV, alpha 5	185.038	185.905	210.561	209.448	124.248	134.102	150.249	137.966	197.738	136.641	167.19
ENSMUSG00000025651	Uqcrc1	ubiquinol-cytochrome c reductase core protein 1	157.819	194.787	159.424	164.035	160.378	193.93	151.728	155.158	169.016	165.298	167.157
ENSMUSG00000020790	Ankfy1	ankyrin repeat and FYVE domain containing 1	176.502	160.065	190.289	188.719	158.13	146.847	158.475	158.219	178.894	155.417	167.156
ENSMUSG00000028953	Abcf2	ATP-binding cassette, sub-family F (GCN20), member 2	149.862	178.561	148.848	149.307	172.752	194.951	166.882	174.32	156.645	177.226	166.935
ENSMUSG00000041530	Ago1	argonaute RISC catalytic subunit 1	158.521	171.192	172.858	164.793	160.925	158.589	173.707	174.001	166.841	166.805	166.823
ENSMUSG00000037475	Thoc2	THO complex 2	197.294	98.3084	196.817	191.648	190.392	86.2059	198.697	175.118	171.017	162.603	166.81
ENSMUSG00000029190	D5Ertd579e	DNA segment, Chr 5, ERATO Doi 579, expressed	173.857	143.278	186.844	183.925	156.287	137.506	177.755	174.506	171.976	161.514	166.745
ENSMUSG00000032745	Gpbp1	GC-rich promoter binding protein 1	174.932	134.494	183.33	183.208	175.101	132.268	179.779	170.78	168.991	164.482	166.737
ENSMUSG00000030849	Fgfr2	fibroblast growth factor receptor 2	220.38	203.815	237.672	232.698	114.203	115.307	107.847	100.52	223.641	109.469	166.555
ENSMUSG00000051510	Mafg	v-maf musculoaponeurotic fibrosarcoma oncogene family, protein G (avian)	160.196	150.305	151.294	148.713	170.585	157.171	189.303	204.846	152.627	180.476	166.552
ENSMUSG00000029598	Plbd2	phospholipase B domain containing 2	179.045	202.229	163.092	166.002	154.869	185.289	136.625	143.661	177.592	155.111	166.351
ENSMUSG00000063694	Cycs	cytochrome c, somatic	163.978	181.293	162.955	174.175	165.947	177.858	154.504	149.276	170.6	161.896	166.248
ENSMUSG00000026623	Lpgat1	lysophosphatidylglycerol acyltransferase 1	185.72	140.74	214.764	208.506	148.348	117.538	157.93	154.812	187.433	144.657	166.045
ENSMUSG00000022307	Oxr1	oxidation resistance 1	214.49	141.79	200.675	193.614	166.696	118.691	151.806	140.494	187.642	144.422	166.032
ENSMUSG00000036698	Ago2	argonaute RISC catalytic subunit 2	170.426	145.084	171.687	172.147	167.061	146.072	180.013	175.118	164.836	167.066	165.951
ENSMUSG00000027365	Trpm7	transient receptor potential cation channel, subfamily M, member 7	184.583	100.724	187.981	182.328	188.528	97.2676	196.206	189.117	163.904	167.78	165.842
ENSMUSG00000000303	Cdh1	cadherin 1	193.595	230.948	217.623	217.437	120.623	127.541	112.31	106.561	214.901	116.759	165.83
ENSMUSG00000002129	Sf3a1	splicing factor 3a, subunit 1	163.358	193.25	167.967	170.652	148.712	173.773	152.688	155.797	173.806	157.743	165.775
ENSMUSG00000043940	Wdfy3	WD repeat and FYVE domain containing 3	171.604	138.959	181.453	173.253	163.76	139.529	184.061	173.069	166.317	165.105	165.711
ENSMUSG00000069565	Dazap1	DAZ associated protein 1	178.549	180.927	171.308	177.289	154.525	162.976	151.261	148.718	177.018	154.37	165.694
ENSMUSG00000032624	Eml4	echinoderm microtubule associated protein like 4	161.642	136.495	165.538	163.441	185.734	163.241	176.302	172.537	156.779	174.453	165.616
ENSMUSG00000024764	Naa40	N(alpha)-acetyltransferase 40, NatD catalytic subunit	178.321	180.488	166.709	169.853	167.871	159.629	150.845	151.086	173.843	157.358	165.6
ENSMUSG00000019139	Isyna1	myo-inositol 1-phosphate synthase A1	167.946	196.91	170.016	167.723	149.239	187.066	136.599	147.626	175.649	155.133	165.391
ENSMUSG00000042272	Sestd1	SEC14 and spectrin domains 1	200.146	154.014	175.235	169.996	173.461	145.58	156.217	148.345	174.848	155.901	165.374
ENSMUSG00000029250	Polr2b	polymerase (RNA) II (DNA directed) polypeptide B	167.739	144.083	173.547	168.911	173.603	150.44	175.29	169.317	163.57	167.162	165.366
ENSMUSG00000022191	Drosha	drosha, ribonuclease type III	154.181	174.217	166.089	164.548	159.304	175.267	164.443	164.739	164.759	165.938	165.349
ENSMUSG00000024851	Pitpnm1	phosphatidylinositol transfer protein, membrane-associated 1	164.68	162.164	158.597	157.337	165.481	171.315	167.868	175.251	160.695	169.979	165.337
ENSMUSG00000023307	March5	membrane-associated ring finger (C3HC4) 5	126.673	139.325	132.193	131.896	185.592	202.628	196.387	206.576	132.522	197.796	165.159
ENSMUSG00000030374	Strn4	striatin, calmodulin binding protein 4	169.868	190.297	166.985	168.419	155.497	169.424	149.055	151.06	173.892	156.259	165.076
ENSMUSG00000021190	Lgmn	legumain	172.824	177.438	157.409	152.421	165.745	177.46	160.006	156.675	165.023	164.971	164.997
ENSMUSG00000005698	Ctcf	CCCTC-binding factor	169.827	155.868	175.752	173.724	163.699	153.03	162.341	165.245	168.793	161.079	164.936
ENSMUSG00000036202	Rif1	replication timing regulatory factor 1	188.18	104.921	185.948	182.553	188.407	104.548	187.928	175.118	165.4	164	164.7
ENSMUSG00000033623	Pcgf3	polycomb group ring finger 3	140.975	132.103	153.275	154.961	180.428	172.941	189.978	192.843	145.328	184.047	164.688
ENSMUSG00000029910	Mad2l1	MAD2 mitotic arrest deficient-like 1	165.404	166.897	172.944	180.361	157.968	154.713	162.679	154.014	171.402	157.343	164.372
ENSMUSG00000020277	Pfkl	phosphofructokinase, liver, B-type	217.859	265.303	173.788	172.188	107.904	161.085	108.392	107.599	207.285	121.245	164.265
ENSMUSG00000027201	Myef2	myelin basic protein expression factor 2, repressor	177.887	117.048	192.924	184.745	178.038	110.485	180.013	172.537	168.151	160.268	164.21
ENSMUSG00000024472	Dcp2	decapping mRNA 2	174.58	123.075	183.365	186.281	177.106	120.658	179.001	169.476	166.825	161.56	164.193
ENSMUSG00000001441	Npepps	aminopeptidase puromycin sensitive	170.653	182.782	173.186	170.775	150.353	149.229	161.277	155.025	174.349	153.971	164.16
ENSMUSG00000032412	Atp1b3	ATPase, Na+/K+ transporting, beta 3 polypeptide	169.372	161.676	153.964	149	177.309	184.23	158.267	157.979	158.503	169.446	163.975
ENSMUSG00000015755	Tab2	TGF-beta activated kinase 1/MAP3K7 binding protein 2	177.06	155.136	182.555	177.329	155.578	143.689	161.874	158.378	173.02	154.88	163.95
ENSMUSG00000006398	Cdc20	cell division cycle 20	158.501	212.184	188.153	186.629	122.688	171.41	132.551	138.578	186.367	141.307	163.837
ENSMUSG00000024151	Msh2	mutS homolog 2	157.157	156.552	146.575	150.291	173.825	189.997	170.048	165.67	152.644	174.885	163.764
ENSMUSG00000042524	Sun2	Sad1 and UNC84 domain containing 2	161.229	190.834	169.155	160.84	145.634	173.773	155.75	152.896	170.515	157.013	163.764
ENSMUSG00000026867	Gapvd1	GTPase activating protein and VPS9 domains 1	162.655	146.182	171.17	168.767	165.076	150.78	175.238	170.062	162.194	165.289	163.741
ENSMUSG00000039994	Timeless	timeless circadian clock 1	163.874	171.558	168.449	172.516	156.51	169.235	155.75	151.698	169.099	158.298	163.699
ENSMUSG00000022108	Itm2b	integral membrane protein 2B	175.965	210.549	151.26	154.756	152.115	192.077	135.795	136.848	173.133	154.209	163.671
ENSMUSG00000026494	Kif26b	kinesin family member 26B	134.754	148.109	134.243	134.067	176.478	214.73	183.957	182.73	137.793	189.474	163.634
ENSMUSG00000026956	Uap1l1	UDP-N-acteylglucosamine pyrophosphorylase 1-like 1	206.347	211.794	167.829	181.058	159.871	136.674	116.825	127.24	191.757	135.153	163.455
ENSMUSG00000008730	Hipk1	homeodomain interacting protein kinase 1	184.211	158.138	183.107	180.894	156.429	131.758	164.573	148.079	176.587	150.209	163.398
ENSMUSG00000030352	Tspan9	tetraspanin 9	173.32	205.84	176.01	173.376	131.113	177.234	131.591	138.338	182.137	144.569	163.353
ENSMUSG00000024212	Mllt1	myeloid/lymphoid or mixed-lineage leukemia; translocated to, 1	165.879	185.344	157.099	162.622	153.107	181.696	149.548	151.326	167.736	158.919	163.328
ENSMUSG00000019210	Atp6v1e1	ATPase, H+ transporting, lysosomal V1 subunit E1	176.688	205.523	160.027	161.332	159.77	171.202	134.886	135.597	175.892	150.364	163.128
ENSMUSG00000042978	Sbk1	SH3-binding kinase 1	122.084	148.426	126.078	122.842	173.744	213.595	194.389	203.302	129.858	196.258	163.058
ENSMUSG00000006673	Qrich1	glutamine-rich 1	162.717	164.604	161.56	161.291	162.241	162.39	167.427	161.971	162.543	163.507	163.025
ENSMUSG00000066568	Lsm14a	LSM14A mRNA processing body assembly factor	161.849	164.872	162.335	161.024	155.902	163.846	168.673	165.697	162.52	163.53	163.025
ENSMUSG00000033306	Lpp	LIM domain containing preferred translocation partner in lipoma	152.218	90.8419	172.342	176.776	167.689	97.7782	224.05	222.438	148.044	177.989	163.016
ENSMUSG00000021819	Zswim8	zinc finger SWIM-type containing 8	174.064	163.603	150.33	143.92	186.969	180.618	152.584	151.964	157.979	168.034	163.007
ENSMUSG00000070544	Top1	topoisomerase (DNA) I	166.499	127.759	176.751	174.871	171.679	119.883	185.099	180.388	161.47	164.262	162.866
ENSMUSG00000003458	Ncstn	nicastrin	154.76	180.805	160.509	161.27	148.935	175.929	153.311	167.374	164.336	161.387	162.862
ENSMUSG00000063455	D630045J12Rik	RIKEN cDNA D630045J12 gene	176.957	176.316	187.998	183.434	144.601	137.941	149.185	146.296	181.176	144.506	162.841
ENSMUSG00000034892	Rps29	ribosomal protein S29	162.965	192.298	147.849	153.978	155.294	200.662	144.073	145.417	164.273	161.362	162.817
ENSMUSG00000017781	Pitpna	phosphatidylinositol transfer protein, alpha	152.631	196.861	161.008	157.317	152.722	176.25	147.031	157.633	166.954	158.409	162.682
ENSMUSG00000034993	Vat1	vesicle amine transport 1	165.941	190.322	147.849	150.844	159.122	162.258	162.056	162.983	163.739	161.605	162.672
ENSMUSG00000041126	H2afv	H2A histone family, member V	166.334	193.42	163.506	165.818	145.654	187.35	135.976	142.49	172.269	152.868	162.569
ENSMUSG00000045294	Insig1	insulin induced gene 1	167.099	169.85	173.117	172.905	180.367	168.573	133.174	135.464	170.743	154.394	162.568
ENSMUSG00000079562	Maea	macrophage erythroblast attacher	147.237	174.779	152.81	147.935	164.59	187.047	161.718	164.287	155.69	169.411	162.55
ENSMUSG00000029718	Pcolce	procollagen C-endopeptidase enhancer protein	184.459	200.57	181.195	183.761	136.278	149.192	127.102	137.699	187.496	137.568	162.532
ENSMUSG00000032336	Nptn	neuroplastin	171.273	155.917	169.999	167.907	165.036	149.173	160.784	158.964	166.274	158.489	162.382
ENSMUSG00000004789	Dlst	dihydrolipoamide S-succinyltransferase (E2 component of 2-oxo-glutarate complex)	165.218	171.68	158.511	161.434	161.35	167.458	156.477	156.143	164.211	160.357	162.284
ENSMUSG00000020439	Smtn	smoothelin	148.56	149.5	149.486	143.9	177.977	173.962	171.657	183.102	147.861	176.675	162.268
ENSMUSG00000050390	C77080	expressed sequence C77080	162.469	179.805	165.814	169.812	143.143	146.923	166.337	163.621	169.475	155.006	162.241
ENSMUSG00000001017	Chtop	chromatin target of PRMT1	156.703	172.827	160.268	159.652	158.818	162.314	162.756	161.838	162.362	161.432	161.897
ENSMUSG00000026547	Tagln2	transgelin 2	126.9	161.407	116.76	121.531	171.739	226.718	181.207	188.239	131.65	191.976	161.813
ENSMUSG00000025871	4833439L19Rik	RIKEN cDNA 4833439L19 gene	150.771	176.633	157.598	160.471	154.16	178.898	157.333	158.352	161.368	162.186	161.777
ENSMUSG00000096188	Cmtm4	CKLF-like MARVEL transmembrane domain containing 4	151.164	161.31	160.337	161.188	159.304	168.781	167.246	164.366	158.5	164.924	161.712
ENSMUSG00000022201	Zfr	zinc finger RNA binding protein	186.464	138.862	182.021	185.052	158.15	119.051	160.343	163.195	173.1	150.185	161.642
ENSMUSG00000025993	Slc40a1	solute carrier family 40 (iron-regulated transporter), member 1	115.367	91.0127	120.446	121.142	201.956	172.847	225.503	244.554	111.992	211.215	161.603
ENSMUSG00000029004	Kmt2e	lysine (K)-specific methyltransferase 2E	192.83	135.153	190.375	184.663	154.201	107.365	160.369	166.309	175.755	147.061	161.408
ENSMUSG00000057335	Cep170	centrosomal protein 170	170.736	114.998	169.861	171.676	183.121	111.468	189.225	179.669	156.818	165.871	161.344
ENSMUSG00000037876	Jmjd1c	jumonji domain containing 1C	156.062	89.8415	155.738	150.967	199.768	119.523	210.582	208.226	138.152	184.525	161.338
ENSMUSG00000034297	Med13	mediator complex subunit 13	161.332	112.509	181.608	175.732	170.403	109.634	189.822	189.277	157.795	164.784	161.29
ENSMUSG00000024858	Grk2	G protein-coupled receptor kinase 2	160.712	174.364	158.442	153.732	155.315	176.231	155.724	155.61	161.813	160.72	161.266
ENSMUSG00000022995	Enah	enabled homolog (Drosophila)	159.782	143.302	153.327	150.844	168.114	160.272	178.689	175.411	151.814	170.622	161.218
ENSMUSG00000027282	Mtch2	mitochondrial carrier 2	167.677	172.046	163.334	161.495	161.735	156.169	152.351	153.827	166.138	156.02	161.079
ENSMUSG00000052752	Traf7	TNF receptor-associated factor 7	158.521	174.144	162.972	158.669	156.712	175.305	151.339	150.235	163.577	158.398	160.987
ENSMUSG00000023991	Foxp4	forkhead box P4	149.49	155.429	151.087	149.144	161.613	174.851	169.451	176.582	151.287	170.624	160.956
ENSMUSG00000034168	Irf2bpl	interferon regulatory factor 2 binding protein-like	135.684	149.915	116.829	126.857	168.62	220.857	175.212	191.965	132.321	189.164	160.742
ENSMUSG00000000346	Dazap2	DAZ associated protein 2	157.963	180.879	156.685	154.428	153.755	173.187	157.696	151.033	162.489	158.918	160.703
ENSMUSG00000025156	Gps1	G protein pathway suppressor 1	170.55	192.103	171.067	166.289	150.252	159.686	132.525	143.049	175.002	146.378	160.69
ENSMUSG00000026970	Rbms1	RNA binding motif, single stranded interacting protein 1	148.787	100.553	146.093	149.185	201.065	131.814	201.162	204.66	136.154	184.675	160.415
ENSMUSG00000062203	Gspt1	G1 to S phase transition 1	147.836	144.4	151.518	155.022	173.562	168.498	169.244	173.042	149.694	171.086	160.39
ENSMUSG00000019173	Rab5c	RAB5C, member RAS oncogene family	159.906	187.003	156.565	155.35	149.847	183.133	143.58	147.626	164.706	156.046	160.376
ENSMUSG00000018412	Kansl1	KAT8 regulatory NSL complex subunit 1	162.82	144.791	166.933	168.378	161.249	143.84	168.491	165.591	160.731	159.793	160.262
ENSMUSG00000027566	Psma7	proteasome (prosome, macropain) subunit, alpha type 7	138.701	166.727	146.437	144.719	156.125	191.585	162.549	174.506	149.146	171.191	160.169
ENSMUSG00000061731	Ext1	exostoses (multiple) 1	97.965	100.992	99.2954	100.31	185.653	234.131	228.046	232.923	99.6407	220.188	159.914
ENSMUSG00000019923	Zwint	ZW10 interactor	139.094	145.084	144.25	145.17	164.874	155.696	189.666	195.079	143.399	176.329	159.864
ENSMUSG00000024045	Akap8	A kinase (PRKA) anchor protein 8	180.264	137.642	178.301	173.438	174.149	128.278	154.504	151.06	167.411	151.998	159.704
ENSMUSG00000049940	Pgrmc2	progesterone receptor membrane component 2	148.353	182.562	147.057	149.512	164.023	188.314	144.592	152.896	156.871	162.456	159.664
ENSMUSG00000008892	Vdac3	voltage-dependent anion channel 3	146.059	179.439	149.744	148.037	152.986	184.684	158.397	156.782	155.82	163.212	159.516
ENSMUSG00000056612	Ppp1r14b	protein phosphatase 1, regulatory (inhibitor) subunit 14B	140.747	165.092	135.242	136.321	165.745	201.116	164.573	167.241	144.35	174.668	159.509
ENSMUSG00000025047	Pdcd11	programmed cell death 11	149.386	165.751	157.96	154.51	164.692	166.229	156.996	160.055	156.902	161.993	159.447
ENSMUSG00000026596	Abl2	v-abl Abelson murine leukemia viral oncogene 2 (arg, Abelson-related gene)	161.291	143.327	169.551	173.028	159.527	144.143	161.589	162.317	161.799	156.894	159.347
ENSMUSG00000020271	Fbxw11	F-box and WD-40 domain protein 11	150.027	175.267	150.054	151.397	152.824	186.877	153.908	153.668	156.686	161.819	159.253
ENSMUSG00000028138	Adh5	alcohol dehydrogenase 5 (class III), chi polypeptide	166.086	201.863	159.682	160.594	148.064	169.481	136.366	130.86	172.056	146.193	159.124
ENSMUSG00000024687	Osbp	oxysterol binding protein	160.01	176.828	167.743	162.233	147.396	153.654	155.049	149.276	166.703	151.344	159.024
ENSMUSG00000000278	Scpep1	serine carboxypeptidase 1	163.75	192.152	158.631	160.594	148.125	157.738	146.486	144.646	168.782	149.249	159.015
ENSMUSG00000004642	Slbp	stem-loop binding protein	169.062	146.938	164.229	166.616	164.833	151.933	154.686	153.668	161.711	156.28	158.996
ENSMUSG00000020715	Ern1	endoplasmic reticulum (ER) to nucleus signalling 1	195.351	178.146	190.013	188.596	140.733	134.291	119.81	124.845	188.027	129.92	158.973
ENSMUSG00000021248	Tmed10	transmembrane p24 trafficking protein 10	152.817	170.777	152.035	150.577	153.431	182.188	152.792	156.994	156.552	161.351	158.951
ENSMUSG00000030603	Psmc4	proteasome (prosome, macropain) 26S subunit, ATPase, 4	142.091	172.534	149.572	148.427	157.583	178.292	156.503	165.83	153.156	164.552	158.854
ENSMUSG00000032580	Rbm5	RNA binding motif protein 5	180.657	131.078	187.791	185.052	151.852	122.492	155.335	154.839	171.144	146.129	158.637
ENSMUSG00000031983	2310022B05Rik	RIKEN cDNA 2310022B05 gene	160.547	192.81	153.86	155.719	141.401	169.235	144.41	151.06	165.734	151.526	158.63
ENSMUSG00000031161	Hdac6	histone deacetylase 6	155.938	163.457	169.879	166.207	143.67	153.692	161.744	154.36	163.87	153.366	158.618
ENSMUSG00000022770	Dlg1	discs, large homolog 1 (Drosophila)	168.359	126.295	167.829	167.723	154.991	118.748	181.752	181.878	157.552	159.342	158.447
ENSMUSG00000036817	Sun1	Sad1 and UNC84 domain containing 1	149.448	167.849	152.276	150.557	158.879	178.482	149.704	160.002	155.033	161.767	158.4
ENSMUSG00000020440	Arf5	ADP-ribosylation factor 5	160.733	177.951	143.354	147.915	154.12	190.337	142.905	149.117	157.488	159.12	158.304
ENSMUSG00000032480	Dhx30	DEAH (Asp-Glu-Ala-His) box polypeptide 30	158.356	172.949	158.184	157.481	150.353	163.638	150.223	154.573	161.742	154.697	158.219
ENSMUSG00000027820	Mme	membrane metallo endopeptidase	203.618	122.709	235.209	226.102	130.566	73.0453	144.955	128.704	196.909	119.318	158.114
ENSMUSG00000016382	Pls3	plastin 3 (T-isoform)	168.008	121.123	160.044	165.162	169.39	132.117	175.42	173.601	153.584	162.632	158.108
ENSMUSG00000024909	Efemp2	epidermal growth factor-containing fibulin-like extracellular matrix protein 2	164.143	194.445	154.911	150.598	143.69	166.834	141.737	148.026	166.024	150.072	158.048
ENSMUSG00000025159	Mms19	MMS19 (MET18 S. cerevisiae)	159.369	156.161	161.456	158.259	160.823	153.181	157.151	157.846	158.811	157.251	158.031
ENSMUSG00000041189	Chrnb1	cholinergic receptor, nicotinic, beta polypeptide 1 (muscle)	157.095	133.518	160.836	160.389	177.207	147.717	161.122	165.085	152.96	162.783	157.871
ENSMUSG00000053293	Pom121	nuclear pore membrane protein 121	161.973	168.63	158.58	156.702	146.788	156.793	150.301	163.169	161.471	154.263	157.867
ENSMUSG00000033088	Triobp	TRIO and F-actin binding protein	179.665	214.893	175.89	175.424	125.949	160.253	115.268	112.07	186.468	128.385	157.427
ENSMUSG00000025860	Xiap	X-linked inhibitor of apoptosis	177.35	104.921	180.712	181.017	167.689	96.8895	179.779	170.913	161	153.818	157.409
ENSMUSG00000024948	Map4k2	mitogen-activated protein kinase kinase kinase kinase 2	198.39	158.821	176.424	176.858	146.809	127.616	137.222	137.114	177.623	137.19	157.407
ENSMUSG00000024941	Scyl1	SCY1-like 1 (S. cerevisiae)	158.604	172.436	159.579	151.417	154.059	164.867	145.37	152.816	160.509	154.278	157.394
ENSMUSG00000042700	Sipa1l1	signal-induced proliferation-associated 1 like 1	164.329	181.318	179.765	179.89	129.27	144.162	143.657	135.916	176.326	138.251	157.288
ENSMUSG00000042364	Snx18	sorting nexin 18	155.814	177.877	137.532	135.44	168.175	183.89	151.183	148.238	151.666	162.871	157.269
ENSMUSG00000033326	Kdm4a	lysine (K)-specific demethylase 4A	145.604	165.214	166.365	168.337	138.931	165.699	156.191	151.246	161.38	153.017	157.198
ENSMUSG00000014313	Cox6c	cytochrome c oxidase subunit VIc	178.652	198.081	154.239	154.859	145.654	179.938	124.377	120.88	171.458	142.712	157.085
ENSMUSG00000024844	Banf1	barrier to autointegration factor 1	152.404	194.762	149.899	156.252	141.644	176.836	140.024	144.832	163.329	150.834	157.082
ENSMUSG00000059981	Taok2	TAO kinase 2	176.316	167.507	172.566	171.164	147.619	139.851	141.452	140.041	171.888	142.241	157.064
ENSMUSG00000039298	Cdk5rap2	CDK5 regulatory subunit associated protein 2	167.739	140.35	178.077	172.29	143.001	129.942	163.613	161.386	164.614	149.486	157.05
ENSMUSG00000018377	Vezf1	vascular endothelial zinc finger 1	158.17	135.519	162.834	161.209	157.38	150.421	164.365	166.016	154.433	159.546	156.989
ENSMUSG00000031314	Taf1	TATA-box binding protein associated factor 1	181.835	97.4788	175.683	175.384	177.957	97.1731	183.386	166.868	157.595	156.346	156.971
ENSMUSG00000031446	Cul4a	cullin 4A	155.504	148.524	155.221	155.678	164.023	159.97	159.435	157.34	153.732	160.192	156.962
ENSMUSG00000030061	Uba3	ubiquitin-like modifier activating enzyme 3	166.003	107.312	176.527	174.564	161.066	115.42	179.027	174.347	156.102	157.465	156.783
ENSMUSG00000001418	Glmp	glycosylated lysosomal membrane protein	160.299	177.267	152.431	154.142	155.132	167.893	140.855	145.417	161.035	152.324	156.68
ENSMUSG00000030754	Copb1	coatomer protein complex, subunit beta 1	169.599	133.103	170.034	174.462	153.229	128.864	162.445	160.587	161.799	151.281	156.54
ENSMUSG00000024304	Cdh2	cadherin 2	142.876	153.062	156.134	156.395	160.439	166.966	160.499	154.812	152.117	160.679	156.398
ENSMUSG00000020547	Bzw2	basic leucine zipper and W2 domains 2	178.673	195.763	153.378	155.739	148.996	168.838	125.363	124.206	170.888	141.851	156.37
ENSMUSG00000028423	Nfx1	nuclear transcription factor, X-box binding 1	174.911	161.578	169.569	164.035	156.53	134.197	149.704	140.068	167.523	145.125	156.324
ENSMUSG00000022752	Tomm70a	translocase of outer mitochondrial membrane 70 homolog A (yeast)	146.638	130.199	154.515	154.183	168.6	148.152	176.795	171.472	146.384	166.255	156.319
ENSMUSG00000048271	Rbm33	RNA binding motif protein 33	174.746	120.439	174.874	173.171	160.904	115.212	165.092	164.766	160.807	151.494	156.15
ENSMUSG00000024006	Stk38	serine/threonine kinase 38	162.552	123.489	160.474	161.127	165.441	131.474	171.164	173.096	151.911	160.294	156.102
ENSMUSG00000009535	Rnmt	RNA (guanine-7-) methyltransferase	145.232	94.3068	145.8	143.388	196.832	136.674	193.896	191.752	132.182	179.788	155.985
ENSMUSG00000028248	Pnisr	PNN interacting serine/arginine-rich	201.758	86.9623	201.726	195.745	169.491	70.4737	164.884	156.409	171.548	140.315	155.931
ENSMUSG00000066037	Hnrnpr	heterogeneous nuclear ribonucleoprotein R	162.986	126.442	174.994	167.784	161.917	127.314	165.637	160.348	158.051	153.804	155.928
ENSMUSG00000062234	Gak	cyclin G associated kinase	149.634	165.531	148.762	151.294	152.722	169.689	154.271	155.211	153.805	157.973	155.889
ENSMUSG00000025742	Prps2	phosphoribosyl pyrophosphate synthetase 2	222.55	147.133	211.009	216.044	129.655	96.9084	117.293	105.71	199.184	112.391	155.788
ENSMUSG00000003360	Ddx23	DEAD (Asp-Glu-Ala-Asp) box polypeptide 23	155.483	174.461	160.027	151.561	149.138	163.6	145.266	145.79	160.383	150.949	155.666
ENSMUSG00000022678	Nde1	nudE neurodevelopment protein 1	146.121	168.386	155.996	156.641	141.604	172.128	150.871	150.554	156.786	153.789	155.288
ENSMUSG00000028284	Map3k7	mitogen-activated protein kinase kinase kinase 7	163.75	135.665	167.553	168.009	164.914	133.214	160.032	149.09	158.745	151.812	155.278
ENSMUSG00000038648	Creb3l2	cAMP responsive element binding protein 3-like 2	150.068	158.162	130.109	129.827	165.4	214.333	137.585	155.185	142.042	168.126	155.084
ENSMUSG00000025580	Eif4a3	eukaryotic translation initiation factor 4A3	146.328	173.754	147.264	146.214	156.611	185.194	139.142	145.87	153.39	156.704	155.047
ENSMUSG00000037461	Ints7	integrator complex subunit 7	162.304	166.873	169.138	163.073	140.996	151.536	143.476	142.703	165.347	144.678	155.012
ENSMUSG00000028760	Eif4g3	eukaryotic translation initiation factor 4 gamma, 3	162.076	142.473	151.535	155.637	159.77	148.171	158.423	161.386	152.93	156.937	154.934
ENSMUSG00000019873	Reep3	receptor accessory protein 3	151.97	118.609	161.008	160.164	163.881	134.14	175.627	173.548	147.938	161.799	154.869
ENSMUSG00000003068	Stk11	serine/threonine kinase 11	172.431	170.533	155.858	155.022	146.404	159.516	131.461	147.387	163.461	146.192	154.827
ENSMUSG00000050017	Pitpnb	phosphatidylinositol transfer protein, beta	149.758	156.356	146.523	152.81	160.58	165.586	152.766	153.721	151.362	158.163	154.763
ENSMUSG00000029577	Ube3b	ubiquitin protein ligase E3B	153.458	180.049	162.559	162.704	138.04	163.978	135.457	140.76	164.692	144.559	154.626
ENSMUSG00000026064	Ptp4a1	protein tyrosine phosphatase 4a1	136.2	102.09	135.655	138.144	192.498	147.036	193.559	191.779	128.022	181.218	154.62
ENSMUSG00000028068	Iqgap3	IQ motif containing GTPase activating protein 3	167.512	188.321	177.87	166.965	125.463	135.445	141.789	132.803	175.167	133.875	154.521
ENSMUSG00000026103	Gls	glutaminase	183.013	121.391	189.255	183.577	156.57	101.825	155.075	144.592	169.309	139.516	154.412
ENSMUSG00000093904	Tomm20	translocase of outer mitochondrial membrane 20 homolog (yeast)	144.674	169.996	141.218	140.335	155.477	173.282	153.207	155.717	149.056	159.421	154.238
ENSMUSG00000055320	Tead1	TEA domain family member 1	180.595	121.611	193.958	189.476	146.91	94.0342	160.758	146.296	171.41	137	154.205
ENSMUSG00000022350	E430025E21Rik	RIKEN cDNA E430025E21 gene	173.588	144.498	174.787	165.121	157.968	125.858	148.043	143.448	164.499	143.829	154.164
ENSMUSG00000040667	Nup88	nucleoporin 88	150.606	150.134	160.216	157.993	151.791	148.189	156.217	157.766	154.737	153.491	154.114
ENSMUSG00000038241	Cep250	centrosomal protein 250	176.812	141.082	178.094	167.702	157.34	120.45	147.29	143.554	165.923	142.159	154.041
ENSMUSG00000023977	Ubr2	ubiquitin protein ligase E3 component n-recognin 2	166.293	146.645	168.862	166.596	146.302	135.955	154.478	146.988	162.099	145.931	154.015
ENSMUSG00000033257	Ttll4	tubulin tyrosine ligase-like family, member 4	158.025	118.243	158.942	157.132	171.82	125.574	175.031	167.321	148.086	159.936	154.011
ENSMUSG00000028945	Rheb	Ras homolog enriched in brain	125.246	130.077	127.956	126.611	187.273	197.901	165.196	170.647	127.473	180.254	153.863
ENSMUSG00000032560	Dnajc13	DnaJ heat shock protein family (Hsp40) member C13	163.44	118.317	175.029	172.024	159.851	106.438	166.26	168.119	157.202	150.167	153.685
ENSMUSG00000027220	Syt13	synaptotagmin XIII	171.604	216.088	161.646	165.674	123.66	148.53	120.848	120.773	178.753	128.453	153.603
ENSMUSG00000021608	Lpcat1	lysophosphatidylcholine acyltransferase 1	149.82	181.659	157.856	156.579	142.07	161.199	139.324	139.296	161.479	145.472	153.476
ENSMUSG00000033237	Arid2	AT rich interactive domain 2 (ARID, RFX-like)	171.852	122.635	172.169	166.534	152.155	125.953	160.551	155.664	158.298	148.581	153.439
ENSMUSG00000058290	Espl1	extra spindle pole bodies 1, separase	152.921	172.046	171.412	172.065	133.827	141.136	140.284	143.821	167.111	139.767	153.439
ENSMUSG00000035851	Ythdc1	YTH domain containing 1	170.013	102.237	164.677	156.846	176.215	122.719	169.944	164.633	148.443	158.378	153.41
ENSMUSG00000020705	Ddx42	DEAD (Asp-Glu-Ala-Asp) box polypeptide 42	152.569	122.757	165.366	159.181	164.124	134.594	166.805	161.04	149.968	156.641	153.304
ENSMUSG00000043858	Nup62	nucleoporin 62	153.479	179.244	145.696	151.95	144.52	176.194	136.392	138.924	157.592	149.007	153.3
ENSMUSG00000043091	Tuba1c	tubulin, alpha 1C	130.021	171.485	140.546	141.605	147.032	186.934	149.782	158.804	145.914	160.638	153.276
ENSMUSG00000034906	Ncaph	non-SMC condensin I complex, subunit H	154.326	181.367	161.594	162.356	135.204	160.291	134.653	136.129	164.911	141.569	153.24
ENSMUSG00000025607	Copg2	coatomer protein complex, subunit gamma 2	168.256	170.997	175.218	169.894	130.911	135.483	137.455	136.821	171.091	135.167	153.129
ENSMUSG00000024833	Pola2	polymerase (DNA directed), alpha 2	168.876	170.801	157.15	154.838	143.568	155.432	136.936	137.3	162.916	143.309	153.113
ENSMUSG00000031591	Asah1	N-acylsphingosine amidohydrolase 1	169.951	134.103	167.605	166.227	163.355	127.087	153.44	141.984	159.472	146.467	152.969
ENSMUSG00000043252	Tmem64	transmembrane protein 64	175.242	159.968	191.167	189.948	131.397	122.965	135.743	117.313	179.081	126.854	152.968
ENSMUSG00000032612	Usp4	ubiquitin specific peptidase 4 (proto-oncogene)	149.82	176.218	152.362	152.626	143.022	162.712	143.865	143.075	157.757	148.168	152.962
ENSMUSG00000029672	Fam3c	family with sequence similarity 3, member C	150.792	119.927	144.956	147.157	173.805	146.374	168.232	172.351	140.708	165.19	152.949
ENSMUSG00000034621	Gpatch8	G patch domain containing 8	164.887	134.152	167.812	162.868	155.558	121.528	161.563	154.014	157.43	148.165	152.798
ENSMUSG00000003072	Atp5d	ATP synthase, H+ transporting, mitochondrial F1 complex, delta subunit	161.126	185.661	149.158	155.33	140.186	167.779	129.255	132.19	162.819	142.353	152.586
ENSMUSG00000060279	Ap2a1	adaptor-related protein complex 2, alpha 1 subunit	150.358	172.534	148.349	144.658	150.029	166.55	143.138	144.353	153.974	151.018	152.496
ENSMUSG00000027823	Gmps	guanine monophosphate synthetase	150.13	115.413	162.352	160.307	171.294	129.488	167.92	162.929	147.051	157.908	152.479
ENSMUSG00000006373	Pgrmc1	progesterone receptor membrane component 1	152.962	141.228	151.019	152.79	154.849	142.706	161.615	162.503	149.5	155.418	152.459
ENSMUSG00000017478	Zc3h18	zinc finger CCCH-type containing 18	152.197	162.945	155.841	153.834	152.196	151.347	141.4	149.729	156.204	148.668	152.436
ENSMUSG00000067194	Eif1ax	eukaryotic translation initiation factor 1A, X-linked	151.804	148.304	159.63	152.605	153.776	146.034	153.596	153.348	153.086	151.688	152.387
ENSMUSG00000021215	Net1	neuroepithelial cell transforming gene 1	162.056	174.535	149.847	160.307	143.366	142.214	142.775	143.688	161.686	143.011	152.348
ENSMUSG00000020738	Sumo2	small ubiquitin-like modifier 2	150.73	149.329	153.792	159.918	155.335	155.432	148.173	145.737	153.442	151.169	152.306
ENSMUSG00000061981	Flot2	flotillin 2	161.684	184.612	153.206	154.592	137.533	146.223	136.729	143.448	163.523	140.983	152.253
ENSMUSG00000014077	Chp1	calcineurin-like EF hand protein 1	161.394	185.002	156.944	155.186	132.065	155.753	136.366	135.304	164.632	139.872	152.252
ENSMUSG00000017009	Sdc4	syndecan 4	175.035	207.158	166.727	179.009	126.05	136.107	117.526	110.234	181.982	122.479	152.231
ENSMUSG00000026491	Ahctf1	AT hook containing transcription factor 1	156.351	114.51	161.336	161.434	166.919	120.299	170.723	166.123	148.408	156.016	152.212
ENSMUSG00000040339	Fam102b	family with sequence similarity 102, member B	124.13	97.1372	128.404	132.244	178.463	144.88	205.651	206.256	120.479	183.813	152.146
ENSMUSG00000031948	Kars	lysyl-tRNA synthetase	139.032	172.095	139.771	143.203	150.029	173.093	144.254	154.972	148.525	155.587	152.056
ENSMUSG00000027852	Nras	neuroblastoma ras oncogene	143.827	115.608	144.939	142.916	171.82	141.136	179.753	174.719	136.822	166.857	151.84
ENSMUSG00000036270	Edc4	enhancer of mRNA decapping 4	150.234	163.067	158.425	158.3	146.282	150.761	142.827	143.821	157.506	145.923	151.714
ENSMUSG00000037253	Mex3c	mex3 RNA binding family member C	148.188	116.853	150.071	152.011	166.656	143.973	167.531	168.146	141.781	161.576	151.679
ENSMUSG00000063904	Dpp3	dipeptidylpeptidase 3	124.585	152.477	134.931	138.43	157.704	184.93	160.68	159.656	137.606	165.743	151.674
ENSMUSG00000028128	F3	coagulation factor III	143.558	129.614	144.766	148.037	168.701	163.052	158.942	156.382	141.494	161.769	151.632
ENSMUSG00000040151	Hs2st1	heparan sulfate 2-O-sulfotransferase 1	121.898	132.054	122.341	120.876	181.217	182.055	173.136	179.11	124.292	178.88	151.586
ENSMUSG00000015087	Rabl6	RAB, member RAS oncogene family-like 6	167.967	177.78	165.177	166.248	131.883	144.105	129.722	129.156	169.293	133.717	151.505
ENSMUSG00000035585	Tsen34	tRNA splicing endonuclease subunit 34	159.1	191.786	148.883	153.22	135.852	168.025	129.515	125.59	163.247	139.746	151.496
ENSMUSG00000018481	Appbp2	amyloid beta precursor protein (cytoplasmic tail) binding protein 2	155.091	122.782	160.802	163.032	163.659	128.789	162.653	154.094	150.426	152.298	151.362
ENSMUSG00000020149	Rab1a	RAB1A, member RAS oncogene family	152.052	139.325	157.908	153.814	158.454	137.979	157.333	153.774	150.775	151.885	151.33
ENSMUSG00000041763	Tpp2	tripeptidyl peptidase II	145.997	100.358	152.793	146.808	173.44	130.963	181.388	178.631	136.489	166.106	151.297
ENSMUSG00000021413	Prpf4b	pre-mRNA processing factor 4B	169.765	91.1591	175.115	168.317	175.932	90.8575	173.318	165.697	151.089	151.451	151.27
ENSMUSG00000052837	Junb	jun B proto-oncogene	47.2671	54.9736	43.5763	42.033	236.749	339.453	204.639	240.535	46.9625	255.344	151.153
ENSMUSG00000025027	Xpnpep1	X-prolyl aminopeptidase (aminopeptidase P) 1, soluble	146.39	170.704	141.235	143.838	149.847	178.595	138.39	139.962	150.542	151.698	151.12
ENSMUSG00000027162	Lin7c	lin-7 homolog C (C. elegans)	169.041	107.824	179.059	184.97	161.33	96.152	156.996	152.577	160.224	141.763	150.994
ENSMUSG00000033170	Card10	caspase recruitment domain family, member 10	176.316	165.067	181.556	180.976	134.657	132.779	120.303	115.929	175.979	125.917	150.948
ENSMUSG00000014748	Tex261	testis expressed gene 261	152.176	171.631	146.437	142.937	144.237	169.122	141.763	138.764	153.295	148.471	150.883
ENSMUSG00000034484	Snx2	sorting nexin 2	173.547	128.467	169.345	167.866	160.54	118.502	147.187	141.159	159.806	141.847	150.827
ENSMUSG00000077450	Rab11b	RAB11B, member RAS oncogene family	136.944	158.601	136.516	135.276	161.633	157.795	157.644	160.774	141.834	159.462	150.648
ENSMUSG00000027782	Kpna4	karyopherin (importin) alpha 4	150.957	119.024	151.449	152.134	165.38	130.056	167.324	168.811	143.391	157.893	150.642
ENSMUSG00000025225	Nfkb2	nuclear factor of kappa light polypeptide gene enhancer in B cells 2, p49/p100	137.75	141.497	137.067	134.907	164.732	153.125	169.192	166.416	137.805	163.366	150.586
ENSMUSG00000013662	Atad1	ATPase family, AAA domain containing 1	159.452	115.901	163.713	166.104	165.826	117.519	160.784	155.291	151.292	149.855	150.574
ENSMUSG00000002835	Chaf1a	chromatin assembly factor 1, subunit A (p150)	161.518	183.88	153.981	153.363	135.204	159.043	129.048	128.039	163.186	137.833	150.51
ENSMUSG00000029076	Sdf4	stromal cell derived factor 4	150.296	170.704	147.023	145.702	141.118	173.206	136.807	138.285	153.431	147.354	150.392
ENSMUSG00000020646	Mboat2	membrane bound O-acyltransferase domain containing 2	170.736	189.834	173.255	171.778	121.777	157.644	106.705	109.409	176.401	123.884	150.142
ENSMUSG00000038914	Dido1	death inducer-obliterator 1	157.054	130.858	165.9	167.907	154.039	124.742	153.233	147.334	155.43	144.837	150.133
ENSMUSG00000032604	Qars	glutaminyl-tRNA synthetase	140.251	160.675	140.874	142.2	144.905	175.418	150.275	145.125	146	153.931	149.965
ENSMUSG00000006307	Kmt2b	lysine (K)-specific methyltransferase 2B	163.668	159.919	164.625	156.866	143.427	134.254	137.455	139.216	161.27	138.588	149.929
ENSMUSG00000046733	Gprc5a	G protein-coupled receptor, family C, group 5, member A	147.423	183.221	142.424	145.62	147.396	157.001	132.343	142.889	154.672	144.907	149.79
ENSMUSG00000029405	G3bp2	GTPase activating protein (SH3 domain) binding protein 2	153.975	126.637	160.009	161.68	153.431	138.224	156.269	147.573	150.575	148.874	149.725
ENSMUSG00000030671	Pde3b	phosphodiesterase 3B, cGMP-inhibited	174.952	138.544	186.31	178.026	134.799	115.855	140.414	128.438	169.458	129.876	149.667
ENSMUSG00000034908	Sidt2	SID1 transmembrane family, member 2	151.577	169.533	147.074	143.92	141.017	164.583	139.921	139.35	153.026	146.218	149.622
ENSMUSG00000055239	Kcmf1	potassium channel modulatory factor 1	134.361	152.892	143.543	137.693	147.74	171.296	156.061	151.778	142.122	156.719	149.421
ENSMUSG00000057133	Chd6	chromodomain helicase DNA binding protein 6	166.127	117.633	176.923	172.249	152.803	104.264	160.421	143.608	158.233	140.274	149.254
ENSMUSG00000064302	Clasp1	CLIP associating protein 1	135.312	138.032	146.713	145.497	151.183	142.914	166.078	167.667	141.388	156.96	149.174
ENSMUSG00000049521	Cdc42ep1	CDC42 effector protein (Rho GTPase binding) 1	129.256	151.745	131.676	131.671	154.262	200.926	141.53	151.219	136.087	161.984	149.036
ENSMUSG00000036646	Man1b1	mannosidase, alpha, class 1B, member 1	150.812	177.438	156.737	153.671	133.321	156.377	132.084	131.844	159.665	138.407	149.036
ENSMUSG00000039148	Sart1	squamous cell carcinoma antigen recognized by T cells 1	147.857	163.994	145.3	145.969	144.095	160.669	135.639	146.349	150.78	146.688	148.734
ENSMUSG00000023075	Akirin1	akirin 1	142.979	142.18	137.515	134.723	166.514	172.355	141.555	151.592	139.349	158.004	148.677
ENSMUSG00000051343	Rab11fip5	RAB11 family interacting protein 5 (class I)	114.623	128.662	116.192	114.505	162.504	181.62	181.233	189.995	118.496	178.838	148.667
ENSMUSG00000029385	Ccng2	cyclin G2	128.285	112.461	128.851	125.567	162.585	161.747	185.125	184.46	123.791	173.479	148.635
ENSMUSG00000036620	Mgat4b	mannoside acetylglucosaminyltransferase 4, isoenzyme B	133.369	154.77	127.784	128.721	156.246	169.954	158.034	159.656	136.161	160.972	148.567
ENSMUSG00000041841	Rpl37	ribosomal protein L37	151.68	173.925	128.214	132.265	143.163	181.583	132.525	144.805	146.521	150.519	148.52
ENSMUSG00000016664	Pacsin2	protein kinase C and casein kinase substrate in neurons 2	140.747	148.914	142.872	140.356	153.006	156.49	151.442	153.588	143.222	153.632	148.427
ENSMUSG00000025608	Podxl	podocalyxin-like	120.493	151.086	125.217	126.734	155.821	182.509	161.666	163.488	130.883	165.871	148.377
ENSMUSG00000027447	Cst3	cystatin C	161.849	174.364	134.398	139.332	150.191	166.796	127.906	131.605	152.486	144.124	148.305
ENSMUSG00000015002	Efr3a	EFR3 homolog A	163.482	127.906	166.968	164.035	150.576	114.172	152.48	146.775	155.598	141.001	148.299
ENSMUSG00000005034	Prkacb	protein kinase, cAMP dependent, catalytic, beta	142.979	135.128	148.177	152.831	151.953	141.741	159.357	153.668	144.779	151.68	148.229
ENSMUSG00000027012	Dync1i2	dynein cytoplasmic 1 intermediate chain 2	144.054	119.366	147.815	151.909	158.211	133.856	168.258	162.264	140.786	155.647	148.217
ENSMUSG00000004880	Lbr	lamin B receptor	144.178	119.683	145.214	148.98	167.264	153.427	151.468	154.413	139.514	156.643	148.078
ENSMUSG00000036591	Arhgap21	Rho GTPase activating protein 21	128.202	97.43	137.653	127.574	169.694	139.643	192.313	191.113	122.715	173.191	147.953
ENSMUSG00000028678	Kif2c	kinesin family member 2C	138.97	169.289	156.134	159.406	129.088	152.557	138.416	139.562	155.95	139.906	147.928
ENSMUSG00000061950	Ppp4r1	protein phosphatase 4, regulatory subunit 1	132.335	152.184	140.202	137.755	149.806	166.21	145.656	157.58	140.619	154.813	147.716
ENSMUSG00000007656	Arpp19	cAMP-regulated phosphoprotein 19	147.092	125.637	145.541	145.067	164.469	136.787	158.267	158.458	140.834	154.495	147.665
ENSMUSG00000037622	Wdtc1	WD and tetratricopeptide repeats 1	147.857	170.216	143.785	147.423	133.665	159.062	137.455	141.692	152.32	142.969	147.644
ENSMUSG00000020074	Ccar1	cell division cycle and apoptosis regulator 1	162.738	101.456	173.272	160.082	157.097	94.2611	170.386	160.986	149.387	145.683	147.535
ENSMUSG00000028330	Ncbp1	nuclear cap binding protein subunit 1	143.393	158.308	142.786	138.164	152.864	163.789	141.374	139.004	145.663	149.258	147.46
ENSMUSG00000038970	Lmtk2	lemur tyrosine kinase 2	148.663	147.621	156.323	156.825	136.217	142.157	147.446	144.087	152.358	142.477	147.417
ENSMUSG00000038279	Nop2	NOP2 nucleolar protein	124.73	139.252	131.556	129.315	167.021	174.53	154.271	158.112	131.213	163.483	147.348
ENSMUSG00000016541	Atxn10	ataxin 10	139.032	169.63	141.339	143.121	137.695	168.554	141.244	136.608	148.281	146.025	147.153
ENSMUSG00000029684	Wasl	Wiskott-Aldrich syndrome-like (human)	167.223	132.2	163.316	165.633	146.586	114.059	147.524	140.68	157.093	137.212	147.153
ENSMUSG00000022433	Csnk1e	casein kinase 1, epsilon	123.717	130.175	127.68	127.062	157.826	165.605	170.879	173.868	127.159	167.044	147.101
ENSMUSG00000029191	Rfc1	replication factor C (activator 1) 1	170.674	125.978	169.431	167.845	146.788	112.678	143.268	140.041	158.482	135.694	147.088
ENSMUSG00000025366	Esyt1	extended synaptotagmin-like protein 1	136.345	164.994	142.889	138.963	136.784	159.138	150.716	145.87	145.798	148.127	146.962
ENSMUSG00000031555	Adam9	a disintegrin and metallopeptidase domain 9 (meltrin gamma)	166.685	127.101	173.565	174.503	135.488	102.959	150.768	144.406	160.463	133.405	146.934
ENSMUSG00000043279	Trim56	tripartite motif-containing 56	154.14	110.801	154.791	154.49	155.335	116.838	165.663	163.195	143.555	150.258	146.907
ENSMUSG00000035914	Cd276	CD276 antigen	96.1049	125.417	104.738	108.032	170.261	199.111	180.921	190.182	108.573	185.119	146.846
ENSMUSG00000020708	Psmc5	protease (prosome, macropain) 26S subunit, ATPase 5	130.186	159.553	144.87	140.97	137.979	165.737	144.851	149.942	143.895	149.627	146.761
ENSMUSG00000025154	Arhgap19	Rho GTPase activating protein 19	157.571	184.709	175.58	170.447	111.225	128.297	122.249	123.461	172.077	121.308	146.692
ENSMUSG00000020859	Spag9	sperm associated antigen 9	170.984	98.2596	155.411	153.793	169.998	99.4422	169.27	156.169	144.612	148.72	146.666
ENSMUSG00000043411	Usp48	ubiquitin specific peptidase 48	169.289	127.759	168.466	163.421	142.576	115.08	149.133	137.46	157.234	136.062	146.648
ENSMUSG00000067851	Arfgef1	ADP-ribosylation factor guanine nucleotide-exchange factor 1(brefeldin A-inhibited)	152.962	106.8	168.087	163.339	155.011	103.961	163.924	158.857	147.797	145.438	146.618
ENSMUSG00000027422	Rrbp1	ribosome binding protein 1	135.436	132.029	141.873	142.425	153.411	155.016	159.616	152.656	137.941	155.175	146.558
ENSMUSG00000029090	Adgra3	adhesion G protein-coupled receptor A3	128.987	150.33	133.829	128.475	145.189	172.45	158.501	154.333	135.405	157.618	146.512
ENSMUSG00000038121	Fam210a	family with sequence similarity 210, member A	156.413	120.391	153.878	152.954	154.93	116.044	162.082	155.238	145.909	147.073	146.491
ENSMUSG00000040606	Kazn	kazrin, periplakin interacting protein	180.223	208.378	170.447	171.942	129.898	136.012	83.6358	91.2053	182.747	110.188	146.468
ENSMUSG00000004591	Pkn2	protein kinase N2	156.083	114.681	163.368	158.587	156.651	112.565	157.151	151.885	148.18	144.563	146.371
ENSMUSG00000047187	Rab2a	RAB2A, member RAS oncogene family	145.067	143.546	150.278	152.155	142.596	151.404	142.516	143.368	147.761	144.971	146.366
ENSMUSG00000041164	Zmiz2	zinc finger, MIZ-type containing 2	142.215	152.794	140.46	139.66	140.855	154.316	145.993	154.227	143.782	148.847	146.315
ENSMUSG00000019494	Cops6	COP9 signalosome subunit 6	143.93	179.512	148.28	139.045	133.888	166.626	129.826	129.343	152.692	139.921	146.306
ENSMUSG00000079435	Rpl36a	ribosomal protein L36A	147.568	172.583	135.603	136.935	148.105	167.117	128.607	133.069	148.172	144.224	146.198
ENSMUSG00000020108	Ddit4	DNA-damage-inducible transcript 4	47.5564	63.9529	48.3817	48.9976	230.916	319.939	206.014	202.69	52.2222	239.89	146.056
ENSMUSG00000021156	Zmynd11	zinc finger, MYND domain containing 11	159.803	129.248	156.186	156.723	146.282	123.967	149.652	146.535	150.49	141.609	146.049
ENSMUSG00000037351	Actr1b	ARP1 actin-related protein 1B, centractin beta	134.526	156.064	133.795	131.999	151.831	171.239	140.024	148.159	139.096	152.813	145.955
ENSMUSG00000010110	Stx5a	syntaxin 5A	156.331	148.109	152.224	149.615	142.718	139.548	140.543	138.179	151.57	140.247	145.908
ENSMUSG00000062937	Mtap	methylthioadenosine phosphorylase	124.895	132.054	131.091	124.624	156.773	154.146	170.879	172.138	128.166	163.484	145.825
ENSMUSG00000024816	Frmd8	FERM domain containing 8	141.987	156.893	130.608	130.585	142.961	163.657	148.64	149.729	140.019	151.247	145.633
ENSMUSG00000035666	Gtf3c4	general transcription factor IIIC, polypeptide 4	133.1	154.307	143.698	141.237	139.417	155.318	150.301	147.094	143.086	148.032	145.559
ENSMUSG00000031007	Atp6ap2	ATPase, H+ transporting, lysosomal accessory protein 2	173.278	127.174	168.776	167.62	150.758	106.911	135.561	134.027	159.212	131.814	145.513
ENSMUSG00000024165	Hn1l	hematological and neurological expressed 1-like	134.816	159.211	136.929	135.174	147.032	167.004	141.815	141.958	141.532	149.452	145.492
ENSMUSG00000040565	Btaf1	B-TFIID TATA-box binding protein associated factor 1	155.814	100.895	158.218	151.356	162.241	106.117	168.803	158.644	141.571	148.951	145.261
ENSMUSG00000027423	Snx5	sorting nexin 5	150.75	130.077	151.518	155.289	155.841	138.149	142.204	138.205	146.909	143.6	145.254
ENSMUSG00000056537	Rlim	ring finger protein, LIM domain interacting	142.814	89.4755	152.982	157.44	170.747	107.762	173.11	166.708	135.678	154.582	145.13
ENSMUSG00000049327	Kmt5a	lysine methyltransferase 5A	147.795	154.112	154.067	158.32	136.521	131.852	139.609	138.498	153.574	136.62	145.097
ENSMUSG00000037519	Ppfia1	protein tyrosine phosphatase, receptor type, f polypeptide (PTPRF), interacting protein (liprin), alpha 1	146.224	154.795	147.539	143.203	145.715	150.024	135.068	138.179	147.94	142.246	145.093
ENSMUSG00000063077	Kif1b	kinesin family member 1B	140.685	119.854	151.191	148.386	146.991	120.828	170.178	162.583	140.029	150.145	145.087
ENSMUSG00000028053	Ash1l	ash1 (absent, small, or homeotic)-like (Drosophila)	166.107	102.7	176.561	170.181	150.191	87.6997	153.518	152.071	153.887	135.87	144.879
ENSMUSG00000053436	Mapk14	mitogen-activated protein kinase 14	160.423	166.727	151.725	151.479	134.718	142.611	128.114	122.876	157.588	132.08	144.834
ENSMUSG00000063273	Naa15	N(alpha)-acetyltransferase 15, NatA auxiliary subunit	144.798	96.5272	159.854	152.831	161.694	98.7804	174.07	169.902	138.503	151.112	144.807
ENSMUSG00000035027	Map2k2	mitogen-activated protein kinase kinase 2	148.518	168.776	146.42	153.117	131.741	153.314	122.768	133.255	154.208	135.269	144.739
ENSMUSG00000041415	Dicer1	dicer 1, ribonuclease type III	153.231	112.631	164.677	163.4	147.558	112.319	151.468	152.177	148.485	140.881	144.683
ENSMUSG00000034902	Pip5k1c	phosphatidylinositol-4-phosphate 5-kinase, type 1 gamma	160.464	164.677	152.31	151.561	131.417	138.754	125.545	132.457	157.253	132.043	144.648
ENSMUSG00000040043	Rbms2	RNA binding motif, single stranded interacting protein 2	141.119	150.305	146.196	139.782	142.292	149.891	145.941	141.372	144.351	144.874	144.612
ENSMUSG00000039473	Ubn1	ubinuclein 1	164.06	155.722	151.931	153.117	138.505	132.382	126.608	134.532	156.208	133.007	144.607
ENSMUSG00000022791	Tnk2	tyrosine kinase, non-receptor, 2	160.423	150.037	146.626	145.702	141.26	142.592	136.158	133.707	150.697	138.429	144.563
ENSMUSG00000046574	Prr12	proline rich 12	149.903	161.212	148.263	151.602	131.336	138.432	136.132	139.296	152.745	136.299	144.522
ENSMUSG00000003352	Cacnb3	calcium channel, voltage-dependent, beta 3 subunit	126.921	134.103	120.946	125.034	150.454	184.287	153.778	160.534	126.751	162.263	144.507
ENSMUSG00000039067	Psmd7	proteasome (prosome, macropain) 26S subunit, non-ATPase, 7	121.857	153.306	132.176	133.719	139.214	163.411	153.285	158.964	135.265	153.718	144.492
ENSMUSG00000078652	Psme3	proteaseome (prosome, macropain) activator subunit 3 (PA28 gamma, Ki)	136.386	160.383	132.21	135.46	145.978	155.564	143.813	146.109	141.11	147.866	144.488
ENSMUSG00000037062	Sh3glb1	SH3-domain GRB2-like B1 (endophilin)	134.258	118.292	134.398	131.937	160.479	145.939	159.746	170.7	129.721	159.216	144.469
ENSMUSG00000030816	Rnf40	ring finger protein 40	146.121	161.895	145.714	148.959	136.318	145.788	133.537	137.38	150.672	138.256	144.464
ENSMUSG00000041215	Yeats2	YEATS domain containing 2	151.515	139.106	151.863	148.939	141.401	131.455	146.616	143.554	147.855	140.757	144.306
ENSMUSG00000029335	Bmp3	bone morphogenetic protein 3	206.925	158.43	196.248	200.497	118.516	96.7571	89.4485	86.3616	190.525	97.7709	144.148
ENSMUSG00000030104	Edem1	ER degradation enhancer, mannosidase alpha-like 1	133.534	127.955	125.889	129.192	154.181	153.881	167.479	160.454	129.143	158.999	144.071
ENSMUSG00000019302	Atp6v0a1	ATPase, H+ transporting, lysosomal V0 subunit A1	148.167	162.92	141.235	136.874	145.533	134.764	140.102	142.463	147.299	140.716	144.007
ENSMUSG00000058793	Cds2	CDP-diacylglycerol synthase (phosphatidate cytidylyltransferase) 2	145.356	177.365	145.266	147.996	123.336	150.175	133.044	129.343	153.996	133.974	143.985
ENSMUSG00000079487	Med12	mediator complex subunit 12	160.919	149.158	162.817	157.194	134.556	112.395	138.156	136.555	157.522	130.416	143.969
ENSMUSG00000042323	Pbrm1	polybromo 1	155.483	110.923	154.946	154.633	158.94	104.321	162.056	150.155	143.996	143.868	143.932
ENSMUSG00000060510	Zfp266	zinc finger protein 266	144.963	89.5243	150.33	148.98	168.519	106.949	177.548	164.34	133.449	154.339	143.894
ENSMUSG00000002233	Rhoc	ras homolog family member C	122.828	152.599	118.776	116.103	146.788	201.38	140.673	151.139	127.576	159.995	143.786
ENSMUSG00000029623	Pdap1	PDGFA associated protein 1	130.496	165.238	135.913	140.295	143.649	165.151	136.002	132.536	142.985	144.335	143.66
ENSMUSG00000041355	Ssr2	signal sequence receptor, beta	136.552	169.337	132.503	140.008	142.151	172.506	128.373	127.027	144.6	142.514	143.557
ENSMUSG00000030298	Sec13	SEC13 homolog, nuclear pore and COPII coat complex component	140.355	163.091	141.58	139.741	137.169	165.264	130.786	130.327	146.192	140.887	143.539
ENSMUSG00000023008	Fmnl3	formin-like 3	130.579	151.306	134.243	131.466	143.265	172.677	140.803	143.208	136.898	149.988	143.443
ENSMUSG00000037474	Dtl	denticleless E3 ubiquitin protein ligase	155.876	115.877	156.134	159.549	149.826	120.828	143.398	143.475	146.859	139.382	143.12
ENSMUSG00000015189	Casd1	CAS1 domain containing 1	157.819	117.292	161.715	153.302	137.898	120.261	146.071	150.554	147.532	138.696	143.114
ENSMUSG00000018286	Psmb6	proteasome (prosome, macropain) subunit, beta type 6	133.989	163.286	140.288	144.33	134.03	156.812	133.381	136.821	145.473	140.261	142.867
ENSMUSG00000047248	C2cd3	C2 calcium-dependent domain containing 3	133.472	129.589	149.141	151.745	132.733	131.947	164.495	149.436	140.987	144.653	142.82
ENSMUSG00000018548	Trim37	tripartite motif-containing 37	151.019	129.345	152.741	152.687	141.098	123.57	151.598	139.908	146.448	139.044	142.746
ENSMUSG00000029414	Kntc1	kinetochore associated 1	159.844	120.025	164.178	160.615	143.386	114.04	144.176	135.597	151.165	134.3	142.733
ENSMUSG00000024975	Pdcd4	programmed cell death 4	206.099	127.271	196.92	196.912	119.731	82.6888	108.444	103.474	181.801	103.585	142.693
ENSMUSG00000000538	Tom1l2	target of myb1-like 2 (chicken)	180.987	196.104	188.239	186.588	101.585	105.247	90.1751	91.1786	187.98	97.0466	142.513
ENSMUSG00000029177	Cenpa	centromere protein A	147.733	163.433	160.629	155.78	120.136	138.659	128.425	125.085	156.894	128.076	142.485
ENSMUSG00000009376	Met	met proto-oncogene	131.633	103.384	133.312	133.576	153.897	121.679	186.448	174.4	125.476	159.106	142.291
ENSMUSG00000011877	Git1	G protein-coupled receptor kinase-interactor 1	144.013	150.183	136.137	136.628	145.776	146.223	135.924	143.075	141.74	142.75	142.245
ENSMUSG00000022956	Atp5o	ATP synthase, H+ transporting, mitochondrial F1 complex, O subunit	146.596	178.097	140.77	142.118	126.739	154.127	119.784	129.077	151.895	132.431	142.163
ENSMUSG00000029581	Fscn1	fascin actin-bundling protein 1	114.479	149.232	117.622	118.192	146.606	180.032	147.238	163.648	124.881	159.381	142.131
ENSMUSG00000034659	Tmem109	transmembrane protein 109	143.475	172.07	132.451	139.864	131.356	167.666	122.249	126.788	146.965	137.015	141.99
ENSMUSG00000002948	Map2k7	mitogen-activated protein kinase kinase 7	158.232	145.376	151.897	148.222	139.882	137.563	125.389	128.278	150.932	132.778	141.855
ENSMUSG00000040028	Elavl1	ELAV (embryonic lethal, abnormal vision)-like 1 (Hu antigen R)	128.801	134.591	135.121	131.138	142.13	155.129	149.833	157.926	132.413	151.255	141.834
ENSMUSG00000005469	Prkaca	protein kinase, cAMP dependent, catalytic, alpha	153.727	184.661	149.038	147.3	118.719	144.899	118.097	118.192	158.681	124.977	141.829
ENSMUSG00000027800	Tm4sf1	transmembrane 4 superfamily member 1	86.6805	101.432	78.0412	77.6956	187.86	207.62	192.183	203.036	85.9622	197.675	141.819
ENSMUSG00000035478	Mbd3	methyl-CpG binding domain protein 3	148.415	167.727	139.513	143.47	132.895	154.278	119.965	128.278	149.781	133.854	141.818
ENSMUSG00000031858	Mau2	MAU2 sister chromatid cohesion factor	154.698	149.183	149.003	144.658	132.349	137.619	129.645	135.996	149.385	133.902	141.644
ENSMUSG00000008855	Hdac5	histone deacetylase 5	158.604	161.944	134.501	140.376	139.903	139.038	128.088	129.396	148.856	134.106	141.481
ENSMUSG00000085208	Brip1os	BRCA1 interacting protein C-terminal helicase 1, opposite strand	133.038	142.082	134.725	134.969	137.067	160.064	146.512	143.235	136.204	146.72	141.462
ENSMUSG00000030265	Kras	Kirsten rat sarcoma viral oncogene homolog	132.377	99.2356	138.049	134.928	162.687	115.307	172.046	176.875	126.147	156.729	141.438
ENSMUSG00000014444	Piezo1	piezo-type mechanosensitive ion channel component 1	140.355	157.259	153.137	145.108	120.197	147.093	136.21	131.951	148.965	133.863	141.414
ENSMUSG00000063065	Mapk3	mitogen-activated protein kinase 3	148.704	166.19	126.819	131.999	132.511	151.612	137.17	136.049	143.428	139.336	141.382
ENSMUSG00000073411	H2-D1	histocompatibility 2, D region locus 1	163.234	165.116	141.683	141.483	125.301	158.797	120.562	114.705	152.879	129.841	141.36
ENSMUSG00000024772	Ehd1	EH-domain containing 1	142.959	183.733	143.561	140.479	124.795	146.223	123.157	124.659	152.683	129.708	141.196
ENSMUSG00000008301	Phax	phosphorylated adaptor for RNA export	136.221	150.11	134.845	138.349	140.956	152.406	140.284	135.943	139.881	142.397	141.139
ENSMUSG00000021024	Psma6	proteasome (prosome, macropain) subunit, alpha type 6	125.536	153.477	131.177	134.19	144.601	163.071	142.256	134.612	136.095	146.135	141.115
ENSMUSG00000024754	Tmem2	transmembrane protein 2	120.906	115.681	131.573	133.74	142.961	158.249	164.132	161.572	125.475	156.728	141.102
ENSMUSG00000028364	Tnc	tenascin C	112.928	115.755	128.989	123.907	129.675	150.08	185.592	181.852	120.395	161.8	141.097
ENSMUSG00000017765	Slc12a4	solute carrier family 12, member 4	140.561	148.036	134.863	136.464	143.568	157.02	135.873	131.898	139.981	142.09	141.035
ENSMUSG00000053929	Cyhr1	cysteine and histidine rich 1	151.99	163.774	147.057	143.572	125.888	146.299	124.948	123.967	151.598	130.275	140.937
ENSMUSG00000053774	Ubxn7	UBX domain protein 7	154.491	97.8936	154.05	150.393	154.464	101.881	160.213	153.801	139.207	142.59	140.898
ENSMUSG00000025503	Taldo1	transaldolase 1	136.593	172.021	143.612	142.077	120.238	152.803	126.297	133.308	148.576	133.162	140.869
ENSMUSG00000040524	Zfp609	zinc finger protein 609	136.882	139.618	142.992	145.456	133.544	135.502	144.488	147.334	141.237	140.217	140.727
ENSMUSG00000054843	Atrnl1	attractin like 1	144.922	125.807	153.809	152.933	131.377	126.728	143.891	145.843	144.368	136.96	140.664
ENSMUSG00000003731	Kpna6	karyopherin (importin) alpha 6	144.509	163.213	153.068	151.151	127.286	131.55	130.086	124.313	152.985	128.308	140.647
ENSMUSG00000020935	Dcakd	dephospho-CoA kinase domain containing	139.611	164.677	136.258	136.116	131.458	155.696	125.181	135.491	144.165	136.956	140.561
ENSMUSG00000036206	Sh3bp4	SH3-domain binding protein 4	135.146	154.746	136.671	139.188	138.607	148.019	137.066	135.011	141.438	139.676	140.557
ENSMUSG00000036450	Hif1an	hypoxia-inducible factor 1, alpha subunit inhibitor	142.835	163.018	143.216	146.46	126.658	141.571	131.383	128.944	148.882	132.139	140.511
ENSMUSG00000034354	Mtmr3	myotubularin related protein 3	153.623	161.92	150.175	147.382	129.048	132.533	125.545	123.621	153.275	127.686	140.481
ENSMUSG00000025404	R3hdm2	R3H domain containing 2	144.715	154.38	154.067	149.676	126.901	132.155	133.278	128.491	150.71	130.206	140.458
ENSMUSG00000021843	Ktn1	kinectin 1	156.083	95.6976	152.345	147.648	159.264	95.9251	160.447	156.116	137.943	142.938	140.441
ENSMUSG00000018974	Sart3	squamous cell carcinoma antigen recognized by T cells 3	149.159	159.236	141.787	148.468	133.625	141.325	123.105	126.708	149.662	131.191	140.427
ENSMUSG00000019920	Lims1	LIM and senescent cell antigen-like domains 1	153.747	94.8436	146.868	142.138	159.223	108.859	159.824	157.74	134.399	146.411	140.405
ENSMUSG00000027203	Dut	deoxyuridine triphosphatase	140.603	179.829	136.981	137.959	128.561	157.304	122.327	119.576	148.843	131.942	140.392
ENSMUSG00000002812	Flii	flightless I actin binding protein	133.576	155.771	129.678	134.6	136.622	153.881	136.106	142.889	138.406	142.375	140.39
ENSMUSG00000027993	Trim2	tripartite motif-containing 2	214.8	148.353	195.473	197.076	113.089	78.6423	90.1232	85.1107	188.926	91.7412	140.333
ENSMUSG00000042557	Sin3a	transcriptional regulator, SIN3A (yeast)	132.893	128.345	134.208	141.913	146.059	134.991	154.582	149.649	134.34	146.32	140.33
ENSMUSG00000024843	Chka	choline kinase alpha	186.444	115.901	173.909	164.302	147.032	80.0794	126.375	128.571	160.139	120.514	140.327
ENSMUSG00000029992	Gfpt1	glutamine fructose-6-phosphate transaminase 1	162.304	140.399	168.742	168.87	125.524	112.905	125.908	117.952	160.078	120.572	140.325
ENSMUSG00000059248	Sept9	septin 9	104.165	142.546	108.493	109.261	152.986	207.374	146.616	150.634	116.116	164.402	140.259
ENSMUSG00000022551	Cyc1	cytochrome c-1	143.393	174.364	139.031	142.036	128.987	152.69	116.073	125.005	149.706	130.689	140.197
ENSMUSG00000039220	Ppp1r10	protein phosphatase 1, regulatory subunit 10	124.75	151.159	135.81	135.993	138.809	152.671	137.222	143.262	136.928	142.991	139.96
ENSMUSG00000061436	Hipk2	homeodomain interacting protein kinase 2	149.242	114.583	150.812	157.194	139.781	110.182	155.828	141.984	142.958	136.944	139.951
ENSMUSG00000038538	Ubn2	ubinuclein 2	165.176	83.7415	164.832	163.994	155.112	70.2846	167.375	149.01	144.436	135.446	139.941
ENSMUSG00000068739	Sars	seryl-aminoacyl-tRNA synthetase	136.717	167.19	131.211	133.576	136.622	150.137	129.852	133.947	142.174	137.64	139.907
ENSMUSG00000004085	Zak	sterile alpha motif and leucine zipper containing kinase AZK	82.4849	58.1945	79.3674	83.7793	203.819	156.888	222.83	231.859	75.9565	203.849	139.903
ENSMUSG00000017428	Psmd11	proteasome (prosome, macropain) 26S subunit, non-ATPase, 11	120.927	143.01	136.637	133.842	127.832	141.855	151.598	162.903	133.604	146.047	139.825
ENSMUSG00000026924	Sec16a	SEC16 homolog A, endoplasmic reticulum export factor	133.266	141.716	148.607	142.302	131.923	136.579	142.36	141.798	141.473	138.165	139.819
ENSMUSG00000036893	Ehmt1	euchromatic histone methyltransferase 1	132.335	136.568	140.65	138.021	140.227	137.676	146.719	146.163	136.893	142.696	139.795
ENSMUSG00000031918	Mtmr2	myotubularin related protein 2	127.603	120.391	132.623	134.6	151.325	147.906	152.532	151.193	128.804	150.739	139.772
ENSMUSG00000033629	Hacd3	3-hydroxyacyl-CoA dehydratase 3	121.96	145.718	124.89	120.978	143.346	166.002	146.019	149.143	128.387	151.127	139.757
ENSMUSG00000025609	Mkln1	muskelin 1, intracellular mediator containing kelch motifs	163.337	106.58	161.749	150.885	145.715	104.245	143.761	140.84	145.638	133.64	139.639
ENSMUSG00000031673	Cdh11	cadherin 11	54.3975	49.8008	49.7596	47.4613	254.429	243.963	206.533	210.754	50.3548	228.92	139.637
ENSMUSG00000002372	Ranbp3	RAN binding protein 3	143.868	153.648	141.442	140.151	138.06	148.152	122.742	128.864	144.777	134.454	139.616
ENSMUSG00000002455	Prpf6	pre-mRNA splicing factor 6	132.501	156.649	140.874	139.188	132.875	149.229	131.098	134.133	142.303	136.834	139.568
ENSMUSG00000022708	Zbtb20	zinc finger and BTB domain containing 20	156.682	76.6166	147.539	142.794	158.818	67.4482	184.502	181.745	130.908	148.128	139.518
ENSMUSG00000078676	Casc3	cancer susceptibility candidate 3	140.21	154.673	141.735	138.082	130.101	136.409	137.845	136.848	143.675	135.301	139.488
ENSMUSG00000029826	Zc3hav1	zinc finger CCCH type, antiviral 1	155.277	135.421	159.527	164.302	126.637	121.641	129.1	122.955	153.632	125.083	139.358
ENSMUSG00000003464	Pex19	peroxisomal biogenesis factor 19	137.172	160.968	132.692	131.015	135.852	155.98	130.475	130.514	140.462	138.205	139.334
ENSMUSG00000048154	Kmt2d	lysine (K)-specific methyltransferase 2D	149.035	134.543	147.436	142.589	139.943	119.278	135.483	145.843	143.401	135.137	139.269
ENSMUSG00000038235	F11r	F11 receptor	173.878	192.298	163.85	165.572	105.535	129.016	92.0954	91.3649	173.899	104.503	139.201
ENSMUSG00000068566	Myadm	myeloid-associated differentiation marker	114.561	135.445	107.459	108.749	154.241	161.18	171.709	159.762	116.554	161.723	139.138
ENSMUSG00000027680	Fxr1	fragile X mental retardation gene 1, autosomal homolog	144.178	99.6748	149.176	145.948	156.53	111.657	152.143	153.268	134.744	143.4	139.072
ENSMUSG00000001016	Ilf2	interleukin enhancer binding factor 2	130.744	151.013	130.126	131.876	140.591	153.03	136.599	137.833	135.94	142.013	138.976
ENSMUSG00000026775	Yme1l1	YME1-like 1 (S. cerevisiae)	150.337	96.6248	153.757	158.505	149.199	102.354	155.309	145.657	139.806	138.13	138.968
ENSMUSG00000007659	Bcl2l1	BCL2-like 1	129.359	156.918	119.912	122.74	142.07	172.903	128.036	139.749	132.232	145.689	138.961
ENSMUSG00000036707	Cab39	calcium binding protein 39	139.487	121.196	143.509	140.151	148.287	132.798	144.28	141.133	136.086	141.624	138.855
ENSMUSG00000055296	Tmem245	transmembrane protein 245	169.992	101.407	171.239	163.318	136.622	80.155	150.145	137.62	151.489	126.135	138.812
ENSMUSG00000001025	S100a6	S100 calcium binding protein A6 (calcyclin)	131.674	165.043	116.967	113.461	136.865	185.837	127.361	133.255	131.786	145.83	138.808
ENSMUSG00000004530	Coro1c	coronin, actin binding protein 1C	124.874	155.771	122.823	118.52	143.143	166.096	139.402	139.829	130.497	147.117	138.807
ENSMUSG00000032594	Ip6k1	inositol hexaphosphate kinase 1	156.103	169.801	150.054	147.341	121.595	137.279	115.009	112.922	155.825	121.701	138.763
ENSMUSG00000034252	Senp6	SUMO/sentrin specific peptidase 6	164.784	104.067	162.231	160.717	141.3	88.8153	145.837	142.144	147.95	129.524	138.737
ENSMUSG00000027639	Samhd1	SAM domain and HD domain, 1	149.448	144.425	154.257	152.482	127.549	120.734	132.291	127.799	150.153	127.093	138.623
ENSMUSG00000032712	2810474O19Rik	RIKEN cDNA 2810474O19 gene	169.393	102.896	175.58	175.138	131.802	72.4213	142.516	138.924	155.751	121.416	138.584
ENSMUSG00000027206	Cops2	COP9 signalosome subunit 2	141.781	121.391	143.561	142.671	144.216	121.755	149.34	143.847	137.351	139.79	138.57
ENSMUSG00000028603	Scp2	sterol carrier protein 2, liver	152.921	145.864	155.79	155.289	125.382	126.009	126.505	120.534	152.466	124.607	138.537
ENSMUSG00000042046	Dstyk	dual serine/threonine and tyrosine protein kinase	160.361	157.552	171.205	172.475	107.195	110.22	115.32	113.854	165.398	111.647	138.523
ENSMUSG00000022255	Mtdh	metadherin	138.97	118.829	144.473	146.767	151.264	126.161	144.41	136.928	137.26	139.691	138.475
ENSMUSG00000020898	Ctc1	CTS telomere maintenance complex component 1	140.065	155.478	145.783	148.037	125.848	132.23	132.006	128.252	147.341	129.584	138.462
ENSMUSG00000020592	Sdc1	syndecan 1	112.97	137.398	121.566	121.163	148.429	176.818	143.035	145.843	123.274	153.531	138.403
ENSMUSG00000027597	Ahcy	S-adenosylhomocysteine hydrolase	137.936	164.213	129.368	131.261	129.23	165.737	124.636	123.967	140.695	135.892	138.294
ENSMUSG00000002833	Hdgfrp2	hepatoma-derived growth factor, related protein 2	144.116	160.456	141.115	139.905	131.741	143.16	124.091	120.906	146.398	129.975	138.186
ENSMUSG00000002996	Hbp1	high mobility group box transcription factor 1	141.615	125.1	133.002	129.581	143.103	133.1	151.442	148.185	132.325	143.958	138.141
ENSMUSG00000021143	Pacs2	phosphofurin acidic cluster sorting protein 2	139.114	157.503	133.881	133.289	143.103	143.992	124.714	129.449	140.947	135.314	138.131
ENSMUSG00000023021	Cers5	ceramide synthase 5	137.254	150.647	136.017	129.459	135.346	147.622	132.603	136.049	138.344	137.905	138.125
ENSMUSG00000041408	Wapl	WAPL cohesin release factor	150.998	104.579	148.314	150.168	145.654	105.058	151.961	147.759	138.515	137.608	138.062
ENSMUSG00000017756	Slc12a7	solute carrier family 12, member 7	127.83	139.496	132.847	137.898	130.344	145.485	147.161	143.049	134.518	141.51	138.014
ENSMUSG00000007411	Mark3	MAP/microtubule affinity regulating kinase 3	138.143	133.079	133.95	136.771	143.508	139.189	136.651	142.463	135.486	140.453	137.969
ENSMUSG00000006024	Napa	N-ethylmaleimide sensitive fusion protein attachment protein alpha	147.526	155.063	135.121	136.792	140.328	139.075	118.824	130.966	143.626	132.298	137.962
ENSMUSG00000024493	Lars	leucyl-tRNA synthetase	135.994	113.681	144.301	144.658	141.341	126.047	146.33	151.166	134.658	141.221	137.94
ENSMUSG00000025873	Faf2	Fas associated factor family member 2	128.533	151.184	134.983	135.829	134.617	149.437	136.262	132.536	137.632	138.213	137.923
ENSMUSG00000035024	Ncapd3	non-SMC condensin II complex, subunit D3	160.444	123.709	153.533	148.57	138.04	118.559	128.659	131.206	146.564	129.116	137.84
ENSMUSG00000022607	Ptk2	PTK2 protein tyrosine kinase 2	123.097	107.019	128.283	124.378	147.396	150.667	158.475	163.009	120.694	154.887	137.791
ENSMUSG00000028961	Pgd	phosphogluconate dehydrogenase	104.723	129.76	118.431	111.269	113.453	126.69	179.624	218.153	116.046	159.48	137.763
ENSMUSG00000038116	Phf20	PHD finger protein 20	150.668	136.69	154.446	155.043	129.594	117.765	132.577	125.005	149.212	126.235	137.723
ENSMUSG00000002015	Bcap31	B cell receptor associated protein 31	136.366	164.604	131.366	137.55	127.974	154.051	121.341	127.693	142.471	132.765	137.618
ENSMUSG00000022351	Sqle	squalene epoxidase	150.048	176.121	159.303	158.976	133.766	148.776	90.1492	83.78	161.112	114.118	137.615
ENSMUSG00000025487	Psmd13	proteasome (prosome, macropain) 26S subunit, non-ATPase, 13	132.79	146.133	132.537	133.658	136.095	158.646	133.226	127.719	136.28	138.922	137.601
ENSMUSG00000052942	Glis3	GLIS family zinc finger 3	180.326	126.222	169.035	175.506	123.984	80.2685	126.271	118.671	162.772	112.299	137.535
ENSMUSG00000024384	Iws1	IWS1 homolog (S. cerevisiae)	150.812	105.092	154.291	147.73	146.444	102.411	152.636	140.414	139.481	135.476	137.479
ENSMUSG00000006403	Adamts4	a disintegrin-like and metallopeptidase (reprolysin type) with thrombospondin type 1 motif, 4	140.933	150.915	127.077	128.025	144.338	143.481	131.487	133.308	136.738	138.154	137.446
ENSMUSG00000020875	Hoxb9	homeobox B9	131.013	158.186	128.989	128.619	137.594	145.542	135.302	134.32	136.702	138.189	137.446
ENSMUSG00000063856	Gpx1	glutathione peroxidase 1	121.981	140.789	106.736	104.734	143.305	160.65	153.752	166.469	118.56	156.044	137.302
ENSMUSG00000000131	Xpo6	exportin 6	144.302	141.546	145.317	139.926	134.212	130.339	129.255	133.175	142.773	131.745	137.259
ENSMUSG00000017386	Traf4	TNF receptor associated factor 4	128.326	142.961	128.094	127.615	138.1	162.56	129.489	140.813	131.749	142.741	137.245
ENSMUSG00000050812	AI314180	expressed sequence AI314180	144.695	113.803	157.305	155.043	130.06	105.474	150.067	140.946	142.711	131.637	137.174
ENSMUSG00000004937	Sgta	small glutamine-rich tetratricopeptide repeat (TPR)-containing, alpha	139.3	159.724	137.825	137.304	126.962	146.866	120.407	127.932	143.538	130.542	137.04
ENSMUSG00000039068	Zzz3	zinc finger, ZZ domain containing 3	151.763	92.4279	160.147	155.412	148.125	94.0153	148.666	145.737	139.937	134.136	137.037
ENSMUSG00000032407	U2surp	U2 snRNP-associated SURP domain containing	153.851	89.4023	160.733	152.523	154.403	87.1324	155.283	142.889	139.127	134.927	137.027
ENSMUSG00000027304	Rtf1	RTF1, Paf1/RNA polymerase II complex component	127.871	123.367	138.238	132.531	143.001	132.835	152.818	145.311	130.502	143.491	136.997
ENSMUSG00000032939	Nup93	nucleoporin 93	124.461	141.863	134.966	125.997	138.04	147.981	140.18	140.973	131.822	141.794	136.808
ENSMUSG00000032244	Fem1b	feminization 1 homolog b (C. elegans)	113.507	111.241	118.638	116.595	163.881	147.282	161.277	161.492	114.995	158.483	136.739
ENSMUSG00000038766	Gabpb2	GA repeat binding protein, beta 2	155.773	112.68	162.335	155.883	136.662	103.716	134.783	131.552	146.668	126.678	136.673
ENSMUSG00000031902	Nfatc3	nuclear factor of activated T cells, cytoplasmic, calcineurin dependent 3	140.499	118.585	147.47	147.935	139.882	112.603	142.126	144.14	138.622	134.688	136.655
ENSMUSG00000074994	Qser1	glutamine and serine rich 1	143.413	97.3568	147.574	144.473	152.074	92.6539	160.395	154.972	133.204	140.024	136.614
ENSMUSG00000026116	Tmem131	transmembrane protein 131	139.259	117.951	149.71	150.926	129.594	111.222	147.991	146.056	139.461	133.716	136.589
ENSMUSG00000020964	Sel1l	sel-1 suppressor of lin-12-like (C. elegans)	143.599	142.595	145.128	144.658	126.313	134.159	132.266	123.541	143.995	129.07	136.532
ENSMUSG00000024976	Shoc2	soc-2 (suppressor of clear) homolog (C. elegans)	150.11	117.78	155.652	150.639	135.346	105.606	140.336	136.741	143.545	129.507	136.526
ENSMUSG00000019802	Sec63	SEC63-like (S. cerevisiae)	141.243	106.238	139.53	138.226	145.492	118.124	153.778	149.09	131.309	141.621	136.465
ENSMUSG00000034573	Ptpn13	protein tyrosine phosphatase, non-receptor type 13	175.014	156.6	181.539	175.322	94.3351	91.4437	110.572	106.881	172.119	100.808	136.463
ENSMUSG00000051768	Xrcc1	X-ray repair complementing defective repair in Chinese hamster cells 1	147.63	165.555	146.936	150.659	119.083	135.369	109.274	116.967	152.695	120.174	136.434
ENSMUSG00000028184	Adgrl2	adhesion G protein-coupled receptor L2	140.169	127.369	134.001	136.321	148.004	138.432	135.146	131.738	134.465	138.33	136.397
ENSMUSG00000006219	Fblim1	filamin binding LIM protein 1	79.3227	96.1368	92.5781	89.9655	167.041	180.127	189.9	195.85	89.5008	183.229	136.365
ENSMUSG00000066043	Phactr4	phosphatase and actin regulator 4	118.695	115.169	127.146	119.647	145.411	139.51	162.289	162.69	120.164	152.475	136.32
ENSMUSG00000015671	Psma2	proteasome (prosome, macropain) subunit, alpha type 2	116.917	145.132	127.801	126.939	135.488	153.144	140.18	144.725	129.197	143.384	136.291
ENSMUSG00000022945	Chaf1b	chromatin assembly factor 1, subunit B (p60)	140.913	146.035	123.185	126.468	144.824	147.263	131.098	129.21	134.15	138.099	136.124
ENSMUSG00000052911	Lamb2	laminin, beta 2	159.286	150.769	159.286	148.734	121.676	116.687	117.915	113.747	154.519	117.506	136.013
ENSMUSG00000036751	Cox6b1	cytochrome c oxidase, subunit VIb polypeptide 1	143.269	165.507	128.92	130.503	126.253	149.211	120.199	124.233	142.05	129.974	136.012
ENSMUSG00000001119	Col6a1	collagen, type VI, alpha 1	130.93	168.971	132.021	129.295	119.954	158.684	125.83	122.317	140.304	131.696	136
ENSMUSG00000069744	Psmb3	proteasome (prosome, macropain) subunit, beta type 3	117.889	147.304	134.949	132.552	124.47	156.396	132.421	141.745	133.173	138.758	135.966
ENSMUSG00000027808	Serp1	stress-associated endoplasmic reticulum protein 1	128.76	142.204	133.089	134.17	134.657	146.45	130.942	136.502	134.556	137.138	135.847
ENSMUSG00000001151	Pcnt	pericentrin (kendrin)	152.114	135.592	155.979	155.801	120.278	112.924	128.321	125.457	149.872	121.745	135.808
ENSMUSG00000045896	Paip2b	poly(A) binding protein interacting protein 2B	144.695	150.5	145.438	142.015	122.709	133.686	127.646	119.549	145.662	125.898	135.78
ENSMUSG00000024947	Men1	multiple endocrine neoplasia 1	143.227	157.552	129.868	135.071	130.283	145.032	121.782	123.168	141.43	130.066	135.748
ENSMUSG00000048000	Gigyf2	GRB10 interacting GYF protein 2	155.628	117.194	156.806	152.421	133.442	101.201	136.703	132.43	145.512	125.944	135.728
ENSMUSG00000038545	Cul7	cullin 7	135.25	153.477	141.976	138.635	122.283	135.18	128.607	130.115	142.335	129.046	135.69
ENSMUSG00000042489	Clspn	claspin	145.253	103.384	153.327	143.08	138.546	112.735	147.524	141.638	136.261	135.111	135.686
ENSMUSG00000035934	Pknox2	Pbx/knotted 1 homeobox 2	114.437	132.444	110.233	110.962	151.912	173.641	142.152	148.425	117.019	154.033	135.526
ENSMUSG00000021840	Mapk1ip1l	mitogen-activated protein kinase 1 interacting protein 1-like	125.453	135.982	124.701	122.064	143.325	155.129	136.262	141.266	127.05	143.995	135.523
ENSMUSG00000046329	Slc25a23	solute carrier family 25 (mitochondrial carrier; phosphate carrier), member 23	166.603	179.732	170.275	170.57	93.849	101.541	102.761	98.6571	171.795	99.202	135.498
ENSMUSG00000008140	Emc10	ER membrane protein complex subunit 10	139.817	162.213	133.709	140.479	119.185	153.106	115.268	119.522	144.054	126.77	135.412
ENSMUSG00000043909	Trp53bp1	transformation related protein 53 binding protein 1	136.159	122.391	148.538	143.879	134.921	115.628	142.905	137.886	137.742	132.835	135.288
ENSMUSG00000027170	Eif3m	eukaryotic translation initiation factor 3, subunit M	137.978	142.814	141.167	144.146	131.437	132.419	126.816	124.552	141.526	128.806	135.166
ENSMUSG00000017264	Exosc10	exosome component 10	141.347	146.084	142.286	141.421	124.916	136.901	122.223	126.043	142.784	127.521	135.153
ENSMUSG00000063382	Bcl9l	B cell CLL/lymphoma 9-like	161.828	163.286	158.855	154.019	110.436	108.689	111.22	111.778	159.497	110.531	135.014
ENSMUSG00000045095	Magi1	membrane associated guanylate kinase, WW and PDZ domain containing 1	137.213	112.705	137.377	141.769	145.857	127.03	144.695	132.829	132.266	137.603	134.934
ENSMUSG00000014599	Csf1	colony stimulating factor 1 (macrophage)	76.9253	78.8126	75.7676	74.582	169.552	197.504	189.9	216.396	76.5219	193.338	134.93
ENSMUSG00000031060	Rbm10	RNA binding motif protein 10	143.062	158.479	141.408	141.605	125.179	140.475	114.801	114.12	146.139	123.644	134.891
ENSMUSG00000028577	Plaa	phospholipase A2, activating protein	117.847	100.724	129.437	129.315	150.576	117.841	161.692	169.796	119.331	149.976	134.653
ENSMUSG00000026933	Camsap1	calmodulin regulated spectrin-associated protein 1	126.197	130.883	126.475	132.367	135.913	140.588	140.751	144.007	128.98	140.315	134.648
ENSMUSG00000022297	Fzd6	frizzled class receptor 6	123.18	108.068	125.062	129.418	144.399	139.68	148.977	156.728	121.432	147.446	134.439
ENSMUSG00000034075	Zdhhc5	zinc finger, DHHC domain containing 5	128.595	137.959	127.336	128.393	134.354	150.534	134.471	133.548	130.571	138.227	134.399
ENSMUSG00000039477	Tnrc18	trinucleotide repeat containing 18	153.747	166.751	159.854	158.996	103.206	113.416	110.39	108.69	159.837	108.925	134.381
ENSMUSG00000046201	Scaf8	SR-related CTD-associated factor 8	135.415	117.487	143.302	138.82	136.338	125.329	136.936	140.84	133.756	134.861	134.308
ENSMUSG00000030557	Mef2a	myocyte enhancer factor 2A	134.258	100.48	138.514	139.352	160.864	113.435	145.266	142.117	128.151	140.421	134.286
ENSMUSG00000022272	Myo10	myosin X	113.652	111.094	119.327	117.947	159.345	160.783	143.138	147.174	115.505	152.61	134.057
ENSMUSG00000038650	Rnh1	ribonuclease/angiogenin inhibitor 1	135.456	158.601	129.385	132.265	126.172	145.977	122.301	121.651	138.927	129.025	133.976
ENSMUSG00000009741	Ubp1	upstream binding protein 1	137.73	116.779	136.206	129.438	146.059	124.251	140.492	138.737	130.038	137.385	133.712
ENSMUSG00000055839	Tceb2	transcription elongation factor B (SIII), polypeptide 2	124.647	159.894	126.854	131.671	123.195	156.944	121.315	124.872	135.766	131.581	133.674
ENSMUSG00000005204	Senp3	SUMO/sentrin specific peptidase 3	131.55	138.496	129.144	128.598	136.014	136.466	134.445	132.403	131.947	134.832	133.39
ENSMUSG00000070372	Capza1	capping protein (actin filament) muscle Z-line, alpha 1	136.634	108.288	146.833	143.08	133.807	115.609	141.607	140.387	133.709	132.853	133.281
ENSMUSG00000054823	Whsc1l1	Wolf-Hirschhorn syndrome candidate 1-like 1 (human)	146.948	111.899	140.994	144.412	138.242	109.294	138.753	135.411	136.063	130.425	133.244
ENSMUSG00000022914	Brwd1	bromodomain and WD repeat domain containing 1	141.677	87.5235	135.603	133.494	158.029	94.7717	166.13	148.664	124.574	141.899	133.237
ENSMUSG00000034674	Tdg	thymine DNA glycosylase	124.647	141.521	125.82	125.874	129.959	151.952	132.836	132.563	129.466	136.828	133.147
ENSMUSG00000053716	Dusp7	dual specificity phosphatase 7	105.571	126.93	108.768	115.468	150.758	178.538	127.543	151.459	114.184	152.074	133.129
ENSMUSG00000053119	Chmp3	charged multivesicular body protein 3	126.507	138.398	129.024	123.866	135.285	141.817	137.819	132.164	129.449	136.771	133.11
ENSMUSG00000004054	Map3k11	mitogen-activated protein kinase kinase kinase 11	134.072	149.305	130.264	134.559	127.164	144.105	121.756	123.142	137.05	129.042	133.046
ENSMUSG00000026374	Tsn	translin	129.421	140.57	129.058	127.676	130.06	146.696	133.148	127.187	131.681	134.273	132.977
ENSMUSG00000074656	Eif2s2	eukaryotic translation initiation factor 2, subunit 2 (beta)	126.941	105.482	136.688	133.781	147.821	121.244	144.592	146.748	125.723	140.101	132.912
ENSMUSG00000022016	Akap11	A kinase (PRKA) anchor protein 11	158.666	108.8	148.401	146.091	141.239	98.6858	135.535	125.271	140.49	125.183	132.836
ENSMUSG00000017615	Tnfaip1	tumor necrosis factor, alpha-induced protein 1 (endothelial)	127.251	153.233	124.752	124.747	129.898	143.311	130.267	129.21	132.496	133.172	132.834
ENSMUSG00000032702	Kank1	KN motif and ankyrin repeat domains 1	166.293	161.92	154.894	155.494	107.985	106.949	108.054	101.026	159.65	106.004	132.827
ENSMUSG00000030403	Vasp	vasodilator-stimulated phosphoprotein	99.0191	119.732	99.4848	102.87	153.451	181.677	154.011	152.337	105.277	160.369	132.823
ENSMUSG00000033335	Dnm2	dynamin 2	132.935	149.085	134.225	135.85	124.227	142.971	119.213	123.674	138.024	127.521	132.772
ENSMUSG00000021009	Ptpn21	protein tyrosine phosphatase, non-receptor type 21	142.029	138.813	135.62	137.652	132.45	126.86	126.79	121.572	138.528	126.918	132.723
ENSMUSG00000039959	Hip1	huntingtin interacting protein 1	116.566	123.685	120.429	118.479	135.386	147.301	151.909	147.334	119.79	145.483	132.636
ENSMUSG00000050288	Fzd2	frizzled class receptor 2	112.267	134.86	111.025	116.103	131.579	184.967	124.221	145.657	118.564	146.606	132.585
ENSMUSG00000040325	Vprbp	Vpr (HIV-1) binding protein	131.901	118.487	137.188	136.136	137.533	121.49	143.476	134.08	130.928	134.145	132.536
ENSMUSG00000027652	Ralgapb	Ral GTPase activating protein, beta subunit (non-catalytic)	146.328	114.779	145.817	147.73	128.906	103.016	135.821	137.141	138.663	126.221	132.442
ENSMUSG00000035107	Dcbld2	discoidin, CUB and LCCL domain containing 2	141.347	116.682	138.841	142.056	139.336	116.838	133.874	130.354	134.731	130.101	132.416
ENSMUSG00000029313	Aff1	AF4/FMR2 family, member 1	114.644	113.266	119.034	118.95	137.898	130.32	162.704	161.705	116.473	148.157	132.315
ENSMUSG00000040661	Rad54l2	RAD54 like 2 (S. cerevisiae)	125.577	125.685	130.023	131.712	131.863	133.762	140.154	138.338	128.249	136.029	132.139
ENSMUSG00000039219	Arid4b	AT rich interactive domain 4B (RBP1-like)	137.812	76.5434	140.478	137.816	148.773	83.2183	171.086	159.869	123.162	140.737	131.949
ENSMUSG00000040761	Spen	SPEN homolog, transcriptional regulator (Drosophila)	137.936	128.955	137.825	134.498	126.091	116.309	134.445	139.083	134.804	128.982	131.893
ENSMUSG00000029062	Cdk11b	cyclin-dependent kinase 11B	136.138	124.978	135.793	127.963	139.315	120.431	136.028	134.32	131.218	132.524	131.871
ENSMUSG00000021253	Tgfb3	transforming growth factor, beta 3	99.3911	119.683	97.3663	101.416	143.589	205.294	135.431	152.31	104.464	159.156	131.81
ENSMUSG00000022377	Asap1	ArfGAP with SH3 domain, ankyrin repeat and PH domain1	115.533	102.481	118.379	117.066	143.994	122.643	164.729	169.423	113.365	150.197	131.781
ENSMUSG00000024556	Me2	malic enzyme 2, NAD(+)-dependent, mitochondrial	137.626	144.108	129.23	135.01	125.686	133.119	126.453	122.796	136.494	127.013	131.753
ENSMUSG00000003269	Cyth2	cytohesin 2	121.63	137.812	120.412	125.751	129.432	155.564	131.695	131.498	126.401	137.047	131.724
ENSMUSG00000029131	Dnajb6	DnaJ heat shock protein family (Hsp40) member B6	120.183	129.809	122.944	123.006	139.234	150.818	134.471	133.282	123.985	139.451	131.718
ENSMUSG00000025239	Limd1	LIM domains containing 1	125.267	138.544	120.033	116.246	127.508	157.285	133.174	135.597	125.023	138.391	131.707
ENSMUSG00000026174	Cnot9	CCR4-NOT transcription complex, subunit 9	124.172	140.96	128.163	127.308	131.052	144.88	126.323	130.727	130.15	133.246	131.698
ENSMUSG00000039976	Tbc1d16	TBC1 domain family, member 16	148.746	173.851	151.156	150.086	101.221	107.195	113.089	108.025	155.96	107.382	131.671
ENSMUSG00000079553	Kifc1	kinesin family member C1	137.254	155.332	142.854	141.278	110.476	135.804	117.189	112.603	144.18	119.018	131.599
ENSMUSG00000015961	Adss	adenylosuccinate synthetase, non muscle	121.692	107.776	129.23	125.034	145.756	127.219	150.301	145.763	120.933	142.26	131.596
ENSMUSG00000038976	Ppp1r9b	protein phosphatase 1, regulatory subunit 9B	131.447	152.501	125.837	126.55	125.402	137.468	126.038	127.134	134.084	129.01	131.547
ENSMUSG00000061755	Bod1l	biorientation of chromosomes in cell division 1-like	150.73	81.2771	157.322	149.635	143.933	72.9318	155.958	140.361	134.741	128.296	131.518
ENSMUSG00000022051	Bnip3l	BCL2/adenovirus E1B interacting protein 3-like	147.63	141.619	126.733	121.224	129.817	136.995	126.401	121.359	134.301	128.643	131.472
ENSMUSG00000021318	Gli3	GLI-Kruppel family member GLI3	135.663	109.118	145.955	148.509	125.26	101.976	143.58	141.372	134.811	128.047	131.429
ENSMUSG00000042541	Shfm1	split hand/foot malformation (ectrodactyly) type 1	130.599	144.937	126.612	127.902	132.268	143.141	125.103	120.747	132.513	130.315	131.414
ENSMUSG00000027763	Mbnl1	muscleblind-like 1 (Drosophila)	136.779	92.2571	139.272	135.624	145.472	99.3098	149.782	152.71	125.983	136.818	131.401
ENSMUSG00000050271	D8Ertd82e	DNA segment, Chr 8, ERATO Doi 82, expressed	147.402	171.948	140.701	138.144	105.271	135.785	99.1537	112.576	149.549	113.197	131.373
ENSMUSG00000010453	Kansl3	KAT8 regulatory NSL complex subunit 3	131.839	127.759	126.337	131.794	134.313	144.313	125.96	127.932	129.432	133.13	131.281
ENSMUSG00000027775	Mfsd1	major facilitator superfamily domain containing 1	139.611	146.621	132.124	135.501	127.751	132.684	120.069	115.876	138.464	124.095	131.28
ENSMUSG00000074886	Grk6	G protein-coupled receptor kinase 6	117.145	129.199	116.864	116.984	144.763	156.377	132.006	135.757	120.048	142.226	131.137
ENSMUSG00000040407	Akap9	A kinase (PRKA) anchor protein (yotiao) 9	150.544	79.7642	147.419	144.146	148.672	78.7936	156.061	143.421	130.468	131.737	131.103
ENSMUSG00000040029	Ipo8	importin 8	132.315	117.414	140.236	140.991	127.65	116.801	139.817	133.255	132.739	129.381	131.06
ENSMUSG00000030074	Gxylt2	glucoside xylosyltransferase 2	117.909	93.9164	104.566	103.28	177.633	119.561	162.16	168.704	104.918	157.014	130.966
ENSMUSG00000026028	Trak2	trafficking protein, kinesin binding 2	137.358	114.559	142.665	142.753	127.853	110.561	138.338	133.228	134.334	127.495	130.914
ENSMUSG00000061410	Zcchc14	zinc finger, CCHC domain containing 14	130.062	127.345	125.906	127.308	131.133	141.798	129.463	134.293	127.655	134.172	130.914
ENSMUSG00000033031	C330027C09Rik	RIKEN cDNA C330027C09 gene	143.31	90.6223	160.096	161.25	133.868	79.6823	143.346	134.559	138.819	122.864	130.842
ENSMUSG00000029063	Nadk	NAD kinase	135.456	151.452	132.761	132.244	121.169	134.953	115.632	122.876	137.978	123.657	130.818
ENSMUSG00000027177	Hipk3	homeodomain interacting protein kinase 3	158.046	114.608	149.21	150.782	124.288	94.9418	127.361	126.362	143.162	118.238	130.7
ENSMUSG00000005881	Ergic3	ERGIC and golgi 3	134.774	157.015	129.954	127.226	119.853	141.344	116.67	118.378	137.242	124.061	130.652
ENSMUSG00000038909	Kat7	K(lysine) acetyltransferase 7	121.63	153.258	135.5	124.522	117.139	136.995	125.882	130.088	133.727	127.526	130.627
ENSMUSG00000014402	Tsg101	tumor susceptibility gene 101	111.316	128.979	117.88	124.542	137.29	148.908	137.533	138.312	120.68	140.511	130.595
ENSMUSG00000031529	Tnks	tankyrase, TRF1-interacting ankyrin-related ADP-ribose polymerase	135.498	89.1339	148.435	148.918	135.751	95.112	147.238	144.193	130.496	130.574	130.535
ENSMUSG00000032301	Psma4	proteasome (prosome, macropain) subunit, alpha type 4	114.582	140.838	124.115	127.082	125.848	144.427	132.759	134.586	126.654	134.405	130.529
ENSMUSG00000038346	Zfp384	zinc finger protein 384	135.064	124.368	133.588	128.27	135.954	120.563	132.94	133.388	130.322	130.711	130.517
ENSMUSG00000028557	Rnf11	ring finger protein 11	117.537	102.066	115.934	116.758	141.624	132.968	157.125	159.815	113.074	147.883	130.479
ENSMUSG00000057637	Prdm2	PR domain containing 2, with ZNF domain	133.245	122.489	135.844	135.829	126.091	120.015	137.04	133.228	131.852	129.094	130.473
ENSMUSG00000022512	Cldn1	claudin 1	143.31	100.163	130.264	134.989	150.819	92.8429	152.688	138.631	127.181	133.745	130.463
ENSMUSG00000027881	Prpf38b	PRP38 pre-mRNA processing factor 38 (yeast) domain containing B	140.706	87.1819	141.511	142.445	156.651	86.3761	148.692	139.669	127.961	132.847	130.404
ENSMUSG00000040462	Os9	amplified in osteosarcoma	143.289	162.53	133.691	135.215	114.243	135.955	111.065	107.014	143.681	117.069	130.375
ENSMUSG00000026977	March7	membrane-associated ring finger (C3HC4) 7	147.34	77.3486	145.352	141.913	148.996	78.302	158.708	144.832	127.988	132.71	130.349
ENSMUSG00000028228	Cpne3	copine III	141.719	91.0371	142.131	138.861	142.151	99.896	146.512	139.429	128.437	131.997	130.217
ENSMUSG00000026223	Itm2c	integral membrane protein 2C	132.149	155.624	121.101	124.317	118.618	152.236	116.151	121.438	133.298	127.111	130.204
ENSMUSG00000018666	Cbx1	chromobox 1	139.817	110.484	144.749	143.347	134.556	108.462	132.266	127.48	134.599	125.691	130.145
ENSMUSG00000028633	Ctps	cytidine 5'-triphosphate synthase	124.027	143.766	125.424	126.447	130.121	138.659	125.233	127.373	129.916	130.347	130.131
ENSMUSG00000004056	Akt2	thymoma viral proto-oncogene 2	140.582	163.969	134.742	139.188	112.582	133.062	107.328	108.797	144.62	115.442	130.031
ENSMUSG00000012114	Med15	mediator complex subunit 15	129.029	131.737	128.8	122.863	128.541	132.949	127.854	137.38	128.107	131.681	129.894
ENSMUSG00000024914	Drap1	Dr1 associated protein 1 (negative cofactor 2 alpha)	135.477	159.382	132.21	133.371	118.294	134.783	111.22	114.2	140.11	119.624	129.867
ENSMUSG00000037674	Rfx7	regulatory factor X, 7	147.878	93.2088	154.636	148.16	139.295	80.6656	143.398	131.019	135.971	123.595	129.783
ENSMUSG00000029629	Phf14	PHD finger protein 14	124.668	100.456	140.994	134.334	134.718	110.39	145.422	146.828	125.113	134.34	129.726
ENSMUSG00000039105	Atp6v1g1	ATPase, H+ transporting, lysosomal V1 subunit G1	122.332	137.202	118.827	122.555	138.424	148.587	123.728	125.404	125.229	134.036	129.633
ENSMUSG00000051790	Nlgn2	neuroligin 2	149.82	137.617	136.344	138.041	123.012	108.897	118.927	124.393	140.456	118.807	129.631
ENSMUSG00000020454	Eif4enif1	eukaryotic translation initiation factor 4E nuclear import factor 1	127.148	130.029	132.4	129.09	127.63	123.041	133.485	134.213	129.666	129.592	129.629
ENSMUSG00000025199	Chuk	conserved helix-loop-helix ubiquitous kinase	143.351	85.1079	154.067	149.615	142.738	84.7688	138.208	138.578	133.035	126.073	129.554
ENSMUSG00000045045	Lrfn4	leucine rich repeat and fibronectin type III domain containing 4	130.765	124.758	116.123	118.602	135.022	143.197	129.541	138.152	122.562	136.478	129.52
ENSMUSG00000020739	Nup85	nucleoporin 85	140.065	140.96	131.883	131.282	128.055	132.306	115.684	115.663	136.047	122.927	129.487
ENSMUSG00000029863	Casp2	caspase 2	131.55	126.466	129.695	130.626	127.873	126.104	129.1	133.601	129.584	129.169	129.377
ENSMUSG00000038256	Bcl9	B cell CLL/lymphoma 9	118.901	113.851	122.995	120.978	132.936	142.592	141.555	141.159	119.182	139.561	129.371
ENSMUSG00000024613	Tcof1	treacle ribosome biogenesis factor 1	117.393	138.3	120.791	124.788	127.306	140.683	128.892	136.129	125.318	133.252	129.285
ENSMUSG00000011257	Pabpc4	poly(A) binding protein, cytoplasmic 4	114.892	137.593	121.755	130.114	132.43	143.103	126.842	127.506	126.088	132.47	129.279
ENSMUSG00000030286	Emc3	ER membrane protein complex subunit 3	127.272	147.792	122.048	126.099	120.785	141.552	122.457	124.047	130.803	127.21	129.006
ENSMUSG00000033149	Phldb2	pleckstrin homology like domain, family B, member 2	95.0922	67.2469	95.8162	94.1237	168.823	118.124	201.084	191.406	88.0698	169.859	128.965
ENSMUSG00000013858	Tmem259	transmembrane protein 259	138.556	141.253	125.011	128.926	121.493	139.113	114.023	122.955	133.436	124.396	128.916
ENSMUSG00000091896	Ube2d2a	ubiquitin-conjugating enzyme E2D 2A	121.857	120.073	122.513	122.637	132.632	143.462	132.914	135.011	121.77	136.005	128.888
ENSMUSG00000040652	Oaz2	ornithine decarboxylase antizyme 2	127.603	156.674	127.56	131.855	115.053	139.68	118.668	113.321	135.923	121.681	128.802
ENSMUSG00000033799	Fam208b	family with sequence similarity 208, member B	127.148	73.8594	134.26	129.377	155.902	82.8023	166.363	160.348	116.161	141.354	128.757
ENSMUSG00000029657	Hsph1	heat shock 105kDa/110kDa protein 1	123.944	124.343	126.561	122.965	132.389	120.053	137.845	140.308	124.453	132.649	128.551
ENSMUSG00000040848	Sft2d2	SFT2 domain containing 2	133.514	142.546	132.52	130.933	114.385	134.745	123.598	115.45	134.878	122.045	128.461
ENSMUSG00000027933	Ints3	integrator complex subunit 3	124.089	150.915	133.657	133.146	113.919	133.781	116.903	121.279	135.452	121.47	128.461
ENSMUSG00000041000	Trim62	tripartite motif-containing 62	80.9348	89.1827	86.6014	90.6005	152.378	222.256	145.137	160.082	86.8299	169.963	128.396
ENSMUSG00000022517	Mgrn1	mahogunin, ring finger 1	131.075	149.89	138.083	132.183	119.063	125.99	111.687	119.096	137.808	118.959	128.384
ENSMUSG00000036986	Pml	promyelocytic leukemia	137.523	148.914	143.681	141.79	106.365	120.545	112.18	115.85	142.977	113.735	128.356
ENSMUSG00000024855	Pacs1	phosphofurin acidic cluster sorting protein 1	121.402	152.599	127.387	127.062	118.476	131.058	124.143	124.286	132.113	124.491	128.302
ENSMUSG00000034781	Gna11	guanine nucleotide binding protein, alpha 11	135.87	157.747	130.97	125.485	114.486	141.061	108.625	111.671	137.518	118.961	128.239
ENSMUSG00000033940	Brk1	BRICK1, SCAR/WAVE actin-nucleating complex subunit	125.928	157.82	122.771	123.825	116.552	144.294	115.865	117.713	132.586	123.606	128.096
ENSMUSG00000026021	Sumo1	small ubiquitin-like modifier 1	118.529	127.271	124.907	132.06	129.534	139.586	128.425	123.834	125.692	130.345	128.018
ENSMUSG00000036026	Tmem63b	transmembrane protein 63b	110.448	123.685	118.948	115.57	125.22	132.136	145.552	151.539	117.163	138.611	127.887
ENSMUSG00000031862	Atp13a1	ATPase type 13A1	124.172	124.539	126.113	129.254	132.045	134.821	124.74	127.214	126.019	129.705	127.862
ENSMUSG00000048701	Ccdc6	coiled-coil domain containing 6	113.321	119.122	124.012	125.362	132.025	132.003	137.897	139.057	120.454	135.245	127.85
ENSMUSG00000036093	Arl5a	ADP-ribosylation factor-like 5A	129.855	100.016	133.864	133.269	136.318	102.487	144.566	142.41	124.251	131.445	127.848
ENSMUSG00000027109	Sp3	trans-acting transcription factor 3	140.003	97.918	143.957	142.015	134.232	95.6036	133.926	134.905	130.973	124.667	127.82
ENSMUSG00000017485	Top2b	topoisomerase (DNA) II beta	145.129	106.214	138.635	138.471	137.655	98.5156	135.016	122.796	132.112	123.496	127.804
ENSMUSG00000039536	Stau1	staufen (RNA binding protein) homolog 1 (Drosophila)	115.202	131.834	118.776	116.738	135.407	144.521	127.517	132.19	120.637	134.909	127.773
ENSMUSG00000033557	Fam20b	family with sequence similarity 20, member B	128.161	149.817	130.092	133.289	112.015	133.289	119.576	115.796	135.34	120.169	127.754
ENSMUSG00000026827	Gpd2	glycerol phosphate dehydrogenase 2, mitochondrial	143.103	152.404	154.877	153.63	96.3401	103.791	108.262	109.329	151.003	104.431	127.717
ENSMUSG00000042605	Atxn2	ataxin 2	142.008	123.026	141.563	137.632	120.704	110.712	123.235	122.743	136.057	119.348	127.703
ENSMUSG00000015697	Setdb1	SET domain, bifurcated 1	128.099	123.343	129.351	128.434	126.536	114.361	135.924	135.384	127.307	128.052	127.679
ENSMUSG00000039844	Rapgef1	Rap guanine nucleotide exchange factor (GEF) 1	124.998	153.599	130.488	129.008	110.193	136.636	118.564	117.579	134.523	120.743	127.633
ENSMUSG00000025134	Alyref	Aly/REF export factor	126.424	134.86	122.048	124.317	128.035	138.962	122.586	123.568	126.912	128.288	127.6
[truncated: 36,295 more rows]
