# Supplementary material for: Comprehensive transcriptome analysis of fluid shear stress altered gene expression in renal epithelial cells
Source: J Cell Physiol. 2017 Nov 20;233(4):3615–28. doi: 10.1002/jcp.26222 (PMC5765508; doi:10.1002/jcp.26222)
Supplement: Supplementary file 4 — Table S3. Fold change of differentially expressed genes by fluid shear stress in PTECs. [file JCP-233-3615-s004.xlsx]

## Sheet: Fold change
Supplementary Table S3. Fold change of differentially expressed genes by fluid shear stress in PTECs.
Differentially expressed genes (DEG) by fluid shear stress in PTEC (p < 0.05; CPM > 2). For every differentially expressed gene is given the Ensembl gene ID, gene name, description, fold change (FC), log2 fold change (log2 FC), p-value, adjusted p-value (p-adjusted) and counts per million (CPM). The overal average CPM value in the last column is used as enrichment filter to exclude low expressed …
Ensembl Gene ID	Gene name	Description	FC	log2 FC	p-value	p-adjusted	CPM NoFlow	CPM Flow	CPM average all
ENSMUSG00000037411	Serpine1	serine (or cysteine) peptidase inhibitor, clade E, member 1	65.9521	6.04335	2.42217e-106	6.65371e-102	3.01081	188.001	95.5057
ENSMUSG00000044258	Ctla2a	cytotoxic T lymphocyte-associated protein 2 alpha	8.20116	3.03583	3.29172e-67	3.32906e-63	2.33916	18.1568	10.248
ENSMUSG00000061878	Sphk1	sphingosine kinase 1	7.17285	2.84255	4.84756e-67	3.32906e-63	2.98149	20.2231	11.6023
ENSMUSG00000001506	Col1a1	collagen, type I, alpha 1	8.49071	3.08588	3.96678e-67	3.32906e-63	3.07997	24.757	13.9185
ENSMUSG00000046807	Lrrc75b	leucine rich repeat containing 75B	6.92515	2.79185	2.38842e-61	1.3122e-57	3.55035	23.2731	13.4117
ENSMUSG00000046318	Ccbe1	collagen and calcium binding EGF domains 1	21.9893	4.45873	1.433e-57	6.56076e-54	3.10119	64.5598	33.8305
ENSMUSG00000074874	Ctla2b	cytotoxic T lymphocyte-associated protein 2 beta	12.1891	3.60752	8.3684e-55	3.284e-51	0.646589	7.4365	4.04154
ENSMUSG00000037419	Endod1	endonuclease domain containing 1	5.06387	2.34024	2.18493e-54	7.50251e-51	21.619	103.526	62.5724
ENSMUSG00000042109	Csdc2	cold shock domain containing C2, RNA binding	5.82683	2.54271	6.05913e-52	1.84938e-48	24.6131	135.637	80.1253
ENSMUSG00000052085	Dock8	dedicator of cytokinesis 8	16.6988	4.06167	3.05284e-50	8.38616e-47	2.41078	38.1384	20.2746
ENSMUSG00000002020	Ltbp2	latent transforming growth factor beta binding protein 2	34.1204	5.09256	4.04496e-50	1.01014e-46	1.18422	38.1884	19.6863
ENSMUSG00000005124	Wisp1	WNT1 inducible signaling pathway protein 1	4.60887	2.20441	6.37514e-48	1.45938e-44	175.455	765.513	470.484
ENSMUSG00000024486	Hbegf	heparin-binding EGF-like growth factor	4.2795	2.09744	3.26815e-45	6.41257e-42	17.1064	69.2416	43.174
ENSMUSG00000027356	Fermt1	fermitin family member 1	26.6433	4.7357	3.50194e-44	6.0124e-41	0.495152	12.5015	6.49831
ENSMUSG00000074303	Gm10664	ENSMUSG00000074303	0.213715	-2.22624	2.82121e-42	4.55874e-39	18.2355	3.68374	10.9596
ENSMUSG00000036390	Gadd45a	growth arrest and DNA-damage-inducible 45 alpha	4.20987	2.07378	1.14577e-41	1.74857e-38	33.6055	133.7	83.653
ENSMUSG00000000489	Pdgfb	platelet derived growth factor, B polypeptide	4.81838	2.26855	8.20908e-40	1.18686e-36	13.3901	60.9944	37.1923
ENSMUSG00000020044	Timp3	tissue inhibitor of metalloproteinase 3	3.86444	1.95026	1.1351e-39	1.55906e-36	72.0556	263.113	167.584
ENSMUSG00000038400	Pmepa1	prostate transmembrane protein, androgen induced 1	4.04395	2.01576	1.60929e-37	2.1051e-34	163.945	626.954	395.449
ENSMUSG00000000216	Scnn1g	sodium channel, nonvoltage-gated 1 gamma	0.252042	-1.98827	1.82392e-37	2.27741e-34	38.3579	9.15913	23.7585
ENSMUSG00000024544	Ldlrad4	low density lipoprotein receptor class A domain containing 4	3.73087	1.89951	7.22769e-37	8.63238e-34	44.9124	158.588	101.75
ENSMUSG00000040152	Thbs1	thrombospondin 1	3.66354	1.87324	1.57723e-36	1.80527e-33	627.928	2176.12	1402.03
ENSMUSG00000054555	Adam12	a disintegrin and metallopeptidase domain 12 (meltrin alpha)	11.3563	3.50542	1.84363e-36	2.02578e-33	5.8072	62.4488	34.128
ENSMUSG00000020108	Ddit4	DNA-damage-inducible transcript 4	4.85691	2.28004	6.05378e-36	6.39605e-33	52.2222	239.89	146.056
ENSMUSG00000026414	Tnnt2	troponin T2, cardiac	57.6292	5.84873	1.16087e-35	1.18108e-32	0.0789775	4.29961	2.1893
ENSMUSG00000019997	Ctgf	connective tissue growth factor	6.30688	2.65693	3.69381e-35	3.62389e-32	69.2797	413.484	241.382
ENSMUSG00000032135	Mcam	melanoma cell adhesion molecule	3.4439	1.78404	5.18828e-34	4.91455e-31	45.2159	147.318	96.2672
ENSMUSG00000025475	Adgra1	adhesion G protein-coupled receptor A1	14.1038	3.81801	1.0558e-33	9.66759e-31	4.783	63.8575	34.3202
ENSMUSG00000037621	Atoh8	atonal bHLH transcription factor 8	0.252734	-1.98431	1.14971e-33	1.01879e-30	21.2146	5.07743	13.146
ENSMUSG00000022602	Arc	activity regulated cytoskeletal-associated protein	3.94306	1.97932	1.30609e-33	1.1212e-30	6.84704	25.5455	16.1963
ENSMUSG00000031673	Cdh11	cadherin 11	4.80474	2.26446	1.46978e-33	1.1875e-30	50.3548	228.92	139.637
ENSMUSG00000024910	Ctsw	cathepsin W	9.51021	3.24948	1.44023e-33	1.1875e-30	0.742285	6.65223	3.69726
ENSMUSG00000075012	Fjx1	four jointed box 1 (Drosophila)	3.46759	1.79393	1.24555e-32	9.77576e-30	12.989	42.6337	27.8114
ENSMUSG00000020689	Itgb3	integrin beta 3	6.8316	2.77222	2.08401e-32	1.59022e-29	4.44937	28.7293	16.5893
ENSMUSG00000031523	Dlc1	deleted in liver cancer 1	5.21111	2.38159	4.94279e-31	3.64998e-28	3.64065	17.913	10.7768
ENSMUSG00000023232	Serinc2	serine incorporator 2	7.24906	2.85779	5.04912e-31	3.64998e-28	3.77361	25.8881	14.8309
ENSMUSG00000024593	Megf10	multiple EGF-like-domains 10	7.18745	2.84548	5.34752e-31	3.76657e-28	1.73139	11.7523	6.74184
ENSMUSG00000028019	Pdgfc	platelet-derived growth factor, C polypeptide	3.25791	1.70395	9.68504e-31	6.6512e-28	25.7984	79.4783	52.6383
ENSMUSG00000038871	Bpgm	2,3-bisphosphoglycerate mutase	3.19719	1.6768	1.24446e-30	8.33785e-28	47.6562	144.251	95.9537
ENSMUSG00000049723	Mmp12	matrix metallopeptidase 12	22.6188	4.49945	1.28984e-30	8.43614e-28	0.197005	4.23939	2.2182
ENSMUSG00000052837	Junb	jun B proto-oncogene	5.75334	2.5244	1.8606e-30	1.18862e-27	46.9625	255.344	151.153
ENSMUSG00000025743	Sdc3	syndecan 3	5.41152	2.43603	1.07849e-29	6.58359e-27	2.55109	13.0588	7.80494
ENSMUSG00000029641	Rasl11a	RAS-like, family 11, member A	0.155571	-2.68436	1.15316e-29	6.88637e-27	12.9239	1.90282	7.41335
ENSMUSG00000060780	Lrrtm1	leucine rich repeat transmembrane neuronal 1	0.161747	-2.62819	2.0816e-29	1.21663e-26	10.1761	1.55698	5.86656
ENSMUSG00000026278	Bok	BCL2-related ovarian killer	4.05537	2.01983	2.33555e-29	1.33662e-26	6.29864	24.1716	15.2351
ENSMUSG00000020846	Rflnb	refilin B	3.05796	1.61257	2.64445e-28	1.45286e-25	19.0214	55.0359	37.0287
ENSMUSG00000025921	Rdh10	retinol dehydrogenase 10 (all-trans)	2.95579	1.56354	4.6317e-28	2.49476e-25	168.687	471.561	320.124
ENSMUSG00000038244	Mical2	microtubule associated monooxygenase, calponin and LIM domain containing 2	2.9837	1.5771	8.8596e-28	4.68025e-25	43.3709	122.374	82.8724
ENSMUSG00000026822	Lcn2	lipocalin 2	7.35358	2.87845	9.46e-28	4.90314e-25	0.746571	5.19744	2.972
ENSMUSG00000039137	Whrn	whirlin	3.09792	1.6313	1.08081e-27	5.49811e-25	17.532	51.3898	34.4609
ENSMUSG00000030873	Scnn1b	sodium channel, nonvoltage-gated 1 beta	0.300359	-1.73524	1.49029e-27	7.44334e-25	18.9126	5.37352	12.1431
ENSMUSG00000078234	Klhdc7a	kelch domain containing 7A	0.311585	-1.6823	2.16634e-27	1.06267e-24	44.31	13.0498	28.6799
ENSMUSG00000074796	Slc4a11	solute carrier family 4, sodium bicarbonate transporter-like, member 11	3.86361	1.94995	2.55004e-27	1.22894e-24	2.41271	8.81407	5.61339
ENSMUSG00000047787	Flrt1	fibronectin leucine rich transmembrane protein 1	0.237186	-2.07591	4.53822e-27	2.1494e-24	26.9815	6.05664	16.5191
ENSMUSG00000078922	Tgtp1	T cell specific GTPase 1	3.27647	1.71214	3.06639e-26	1.42769e-23	4.45424	13.8114	9.13281
ENSMUSG00000037010	Apln	apelin	0.200273	-2.31996	5.62996e-26	2.53058e-23	13.4121	2.54183	7.97694
ENSMUSG00000034227	Foxj1	forkhead box J1	2.95181	1.5616	8.05233e-26	3.51107e-23	22.4813	62.7925	42.6369
ENSMUSG00000054598	9130230L23Rik	RIKEN cDNA 9130230L23 gene	0.233393	-2.09917	1.07339e-25	4.60719e-23	6.41863	1.41749	3.91806
ENSMUSG00000025650	Col7a1	collagen, type VII, alpha 1	2.91209	1.54206	2.3492e-25	9.77767e-23	112.592	310.485	211.538
ENSMUSG00000046879	Irgm1	immunity-related GTPase family M member 1	2.84678	1.50933	2.86582e-25	1.17499e-22	115.441	310.848	213.145
ENSMUSG00000030093	Wnt7a	wingless-type MMTV integration site family, member 7A	4.26364	2.09208	3.0305e-25	1.22423e-22	5.09754	20.5894	12.8435
ENSMUSG00000054364	Rhob	ras homolog family member B	3.08213	1.62393	3.23579e-25	1.28822e-22	85.5411	249.235	167.388
ENSMUSG00000020099	Unc5b	unc-5 netrin receptor B	2.86657	1.51932	3.62297e-25	1.42176e-22	144.558	391.892	268.225
ENSMUSG00000020644	Id2	inhibitor of DNA binding 2	0.337923	-1.56523	4.39305e-25	1.69968e-22	48.1368	15.3986	31.7677
ENSMUSG00000032946	Rasgrp2	RAS, guanyl releasing protein 2	0.330559	-1.59702	1.4324e-24	5.39013e-22	25.3399	7.93328	16.6366
ENSMUSG00000000686	Abhd15	abhydrolase domain containing 15	0.210572	-2.24762	2.10803e-24	7.721e-22	4.55688	0.909638	2.73326
ENSMUSG00000035112	Wnk4	WNK lysine deficient protein kinase 4	0.344554	-1.5372	2.60757e-24	9.425e-22	47.4264	15.4735	31.4499
ENSMUSG00000021699	Pde4d	phosphodiesterase 4D, cAMP specific	3.34143	1.74047	3.63901e-24	1.28158e-21	4.36188	13.7863	9.07407
ENSMUSG00000074259	Gramd2	GRAM domain containing 2	0.289557	-1.78808	7.28505e-24	2.53317e-21	8.12348	2.22714	5.17531
ENSMUSG00000038203	Hoxa13	homeobox A13	5.14448	2.36302	8.51126e-24	2.92255e-21	1.08241	5.26813	3.17527
ENSMUSG00000004085	Zak	sterile alpha motif and leucine zipper containing kinase AZK	2.83551	1.50361	1.07574e-23	3.64822e-21	75.9565	203.849	139.903
ENSMUSG00000020623	Map2k6	mitogen-activated protein kinase kinase 6	0.342558	-1.54558	1.14554e-23	3.83756e-21	29.3588	9.51784	19.4383
ENSMUSG00000039652	Cpeb3	cytoplasmic polyadenylation element binding protein 3	3.95723	1.98449	1.41966e-23	4.69857e-21	5.05065	18.9157	11.9832
ENSMUSG00000034394	Lif	leukemia inhibitory factor	3.28316	1.71508	1.60905e-23	5.26198e-21	8.01132	24.9066	16.459
ENSMUSG00000053647	Gper1	G protein-coupled estrogen receptor 1	8.35241	3.06219	1.7519e-23	5.66173e-21	1.41141	11.1487	6.28005
ENSMUSG00000039126	Prune2	prune homolog 2	5.76929	2.52839	2.00882e-23	6.41655e-21	70.09	382.917	226.504
ENSMUSG00000032380	Dapk2	death-associated protein kinase 2	6.08996	2.60643	2.07084e-23	6.53863e-21	7.62267	43.8502	25.7364
ENSMUSG00000058914	C1qtnf3	C1q and tumor necrosis factor related protein 3	2.74172	1.45508	2.14359e-23	6.69142e-21	35.6656	92.4252	64.0454
ENSMUSG00000040734	Ppp1r13l	protein phosphatase 1, regulatory (inhibitor) subunit 13 like	2.71556	1.44125	2.21151e-23	6.75003e-21	46.7058	120.021	83.3633
ENSMUSG00000018143	Mafk	v-maf musculoaponeurotic fibrosarcoma oncogene family, protein K (avian)	2.70124	1.43362	2.20365e-23	6.75003e-21	44.8529	114.621	79.7368
ENSMUSG00000017491	Rarb	retinoic acid receptor, beta	0.327336	-1.61116	2.72483e-23	8.2254e-21	15.3548	4.75367	10.0542
ENSMUSG00000025068	Gsto1	glutathione S-transferase omega 1	7.49038	2.90504	3.17975e-23	9.49433e-21	44.4995	315.5	180
ENSMUSG00000047501	Cldn4	claudin 4	4.37345	2.12877	4.09257e-23	1.20885e-20	81.7847	338.498	210.141
ENSMUSG00000031659	Adcy7	adenylate cyclase 7	2.7609	1.46514	6.4256e-23	1.85801e-20	20.4139	53.3261	36.87
ENSMUSG00000022382	Wnt7b	wingless-type MMTV integration site family, member 7B	3.34087	1.74022	8.64885e-23	2.47483e-20	51.6712	163.28	107.476
ENSMUSG00000057614	Gnai1	guanine nucleotide binding protein (G protein), alpha inhibiting 1	2.82138	1.4964	9.73056e-23	2.75565e-20	13.6888	36.5686	25.1287
ENSMUSG00000018698	Lhx1	LIM homeobox protein 1	2.82806	1.49981	2.00572e-22	5.56538e-20	11.7653	31.5088	21.637
ENSMUSG00000057228	Aadat	aminoadipate aminotransferase	3.91899	1.97048	2.54247e-22	6.98416e-20	1.0386	3.85698	2.44779
ENSMUSG00000014599	Csf1	colony stimulating factor 1 (macrophage)	2.6709	1.41732	2.72362e-22	7.40772e-20	76.5219	193.338	134.93
ENSMUSG00000025085	Ablim1	actin-binding LIM protein 1	0.381647	-1.38969	6.20096e-22	1.67e-19	162.551	58.7589	110.655
ENSMUSG00000041559	Fmod	fibromodulin	2.83122	1.50142	9.89116e-22	2.6126e-19	3.48949	9.34293	6.41621
ENSMUSG00000020105	Lrig3	leucine-rich repeats and immunoglobulin-like domains 3	2.60139	1.37929	1.04308e-21	2.72889e-19	105.068	258.402	181.735
ENSMUSG00000028599	Tnfrsf1b	tumor necrosis factor receptor superfamily, member 1b	2.61172	1.385	1.264e-21	3.27566e-19	29.9113	73.9167	51.914
ENSMUSG00000025498	Irf7	interferon regulatory factor 7	0.333053	-1.58617	2.0779e-21	5.33456e-19	14.9576	4.70606	9.83181
ENSMUSG00000024501	Dpysl3	dihydropyrimidinase-like 3	2.59471	1.37558	5.00839e-21	1.27389e-18	39.1028	95.9488	67.5258
ENSMUSG00000025810	Nrp1	neuropilin 1	2.56381	1.35829	8.3418e-21	2.08317e-18	110.586	268.096	189.341
ENSMUSG00000037962	Rflna	refilin A	6.67613	2.73901	1.81815e-20	4.49952e-18	3.24551	20.4598	11.8527
ENSMUSG00000070780	Rbm47	RNA binding motif protein 47	0.389748	-1.35939	3.93017e-20	9.55414e-18	41.3917	15.2732	28.3325
ENSMUSG00000003541	Ier3	immediate early response 3	2.58653	1.37102	4.33807e-20	1.04532e-17	11.0621	27.1163	19.0892
ENSMUSG00000026104	Stat1	signal transducer and activator of transcription 1	0.386138	-1.37281	7.08761e-20	1.69301e-17	87.9248	32.0986	60.0117
ENSMUSG00000034855	Cxcl10	chemokine (C-X-C motif) ligand 10	3.5885	1.84338	7.17711e-20	1.69962e-17	7.62986	25.9191	16.7745
ENSMUSG00000017868	Sgk2	serum/glucocorticoid regulated kinase 2	0.326674	-1.61408	9.84735e-20	2.31202e-17	6.58439	2.03882	4.3116
ENSMUSG00000021186	Fbln5	fibulin 5	3.37959	1.75685	1.02832e-19	2.3939e-17	149.761	478.761	314.261
ENSMUSG00000008136	Fhl2	four and a half LIM domains 2	3.78158	1.91899	1.25928e-19	2.90692e-17	8.63135	30.9016	19.7665
ENSMUSG00000046169	Adamts6	a disintegrin-like and metallopeptidase (reprolysin type) with thrombospondin type 1 motif, 6	3.90009	1.96351	1.33094e-19	3.03351e-17	7.53265	27.7881	17.6604
ENSMUSG00000028970	Abcb1b	ATP-binding cassette, sub-family B (MDR/TAP), member 1B	2.74527	1.45695	1.33951e-19	3.03351e-17	4.50102	11.6824	8.09169
ENSMUSG00000032487	Ptgs2	prostaglandin-endoperoxide synthase 2	6.44947	2.68918	1.34724e-19	3.03351e-17	19.4654	118.897	69.1811
ENSMUSG00000079254	Itprip	inositol 1	3.85652	1.9473	1.57056e-19	3.50758e-17	88.9333	324.38	206.656
ENSMUSG00000046623	Gjb4	gap junction protein, beta 4	2.63784	1.39936	1.83921e-19	4.07445e-17	6.83547	17.045	11.9403
ENSMUSG00000031778	Cx3cl1	chemokine (C-X3-C motif) ligand 1	2.5218	1.33446	1.98364e-19	4.35924e-17	17.3314	41.3944	29.3629
ENSMUSG00000057751	Megf6	multiple EGF-like-domains 6	3.66659	1.87444	2.17577e-19	4.74352e-17	81.7852	283.282	182.534
ENSMUSG00000078920	Ifi47	interferon gamma inducible protein 47	2.83068	1.50115	2.85919e-19	6.18088e-17	3.11766	8.34673	5.7322
ENSMUSG00000027800	Tm4sf1	transmembrane 4 superfamily member 1	2.4288	1.28024	2.88006e-19	6.18088e-17	85.9622	197.675	141.819
ENSMUSG00000069892	9930111J21Rik2	RIKEN cDNA 9930111J21 gene 2	10.7407	3.42501	3.13092e-19	6.66716e-17	2.00536	20.3782	11.1918
ENSMUSG00000015970	Chdh	choline dehydrogenase	0.384231	-1.37995	3.53631e-19	7.41545e-17	40.4455	14.7073	27.5764
ENSMUSG00000016526	Dyrk3	dual-specificity tyrosine-(Y)-phosphorylation regulated kinase 3	2.49134	1.31692	3.61392e-19	7.52078e-17	15.1072	35.6089	25.358
ENSMUSG00000073802	Cdkn2b	cyclin-dependent kinase inhibitor 2B (p15, inhibits CDK4)	2.62373	1.39162	4.60615e-19	9.5136e-17	29.0604	72.1041	50.5823
ENSMUSG00000046731	Kctd11	potassium channel tetramerisation domain containing 11	2.52025	1.33357	7.88746e-19	1.61693e-16	12.5545	29.9381	21.2463
ENSMUSG00000074766	Ism1	isthmin 1, angiogenesis inhibitor	0.214991	-2.21765	1.04444e-18	2.12525e-16	15.4943	3.15137	9.32283
ENSMUSG00000006362	Cbfa2t3	core-binding factor, runt domain, alpha subunit 2, translocated to, 3 (human)	0.30347	-1.72037	1.27778e-18	2.58092e-16	5.05067	1.44872	3.2497
ENSMUSG00000032281	Acsbg1	acyl-CoA synthetase bubblegum family member 1	11.6804	3.54602	1.29363e-18	2.59388e-16	0.348542	3.84833	2.09844
ENSMUSG00000047407	Tgif1	TGFB-induced factor homeobox 1	2.41426	1.27158	2.41884e-18	4.8149e-16	63.0413	144.049	103.545
ENSMUSG00000030087	Klf15	Kruppel-like factor 15	0.209711	-2.25353	2.52654e-18	4.99309e-16	17.342	3.44102	10.3915
ENSMUSG00000027313	Chac1	ChaC, cation transport regulator 1	2.64584	1.40373	3.14644e-18	6.17377e-16	4.81008	12.0429	8.42648
ENSMUSG00000051359	Ncald	neurocalcin delta	0.354351	-1.49675	3.54313e-18	6.90281e-16	9.64329	3.23011	6.4367
ENSMUSG00000016487	Ppfibp1	PTPRF interacting protein, binding protein 1 (liprin beta 1)	2.36751	1.24337	5.67633e-18	1.09809e-15	262.997	589.014	426.006
ENSMUSG00000026576	Atp1b1	ATPase, Na+/K+ transporting, beta 1 polypeptide	2.38287	1.2527	5.77092e-18	1.10858e-15	76.7098	172.962	124.836
ENSMUSG00000019577	Pdk4	pyruvate dehydrogenase kinase, isoenzyme 4	9.30937	3.21868	1.00717e-17	1.92131e-15	2.16239	19.0967	10.6295
ENSMUSG00000041481	Serpina3g	serine (or cysteine) peptidase inhibitor, clade A, member 3G	3.57096	1.83631	1.03725e-17	1.96506e-15	17.5371	59.3002	38.4186
ENSMUSG00000055675	Kbtbd11	kelch repeat and BTB (POZ) domain containing 11	0.259616	-1.94555	1.5847e-17	2.98162e-15	30.3936	7.46433	18.929
ENSMUSG00000021367	Edn1	endothelin 1	2.86597	1.51902	1.91213e-17	3.57321e-15	6.87684	18.6347	12.7558
ENSMUSG00000044167	Foxo1	forkhead box O1	2.37598	1.24852	2.18602e-17	4.05744e-15	44.8747	100.853	72.8638
ENSMUSG00000053626	Tll1	tolloid-like	26.4422	4.72477	2.59783e-17	4.72598e-15	0.221995	5.56246	2.89223
ENSMUSG00000034161	Scx	scleraxis	2.4788	1.30964	2.6985e-17	4.87683e-15	51.0196	119.612	85.3158
ENSMUSG00000031207	Msn	moesin	2.32871	1.21953	2.9785e-17	5.34767e-15	389.645	858.825	624.235
ENSMUSG00000028195	Cyr61	cysteine rich protein 61	2.27652	1.18683	3.21731e-17	5.73894e-15	106.071	228.704	167.387
ENSMUSG00000061731	Ext1	exostoses (multiple) 1	2.33667	1.22445	3.2632e-17	5.78322e-15	99.6407	220.188	159.914
ENSMUSG00000068874	Selenbp1	selenium binding protein 1	0.336466	-1.57147	3.45577e-17	6.05238e-15	5.77915	1.83956	3.80935
ENSMUSG00000048108	Tmem72	transmembrane protein 72	0.230649	-2.11623	3.45913e-17	6.05238e-15	4.55025	0.995153	2.7727
ENSMUSG00000022885	St6gal1	beta galactoside alpha 2,6 sialyltransferase 1	2.35811	1.23763	3.62076e-17	6.29507e-15	33.2677	74.2986	53.7831
ENSMUSG00000042834	Nrep	neuronal regeneration related protein	2.30434	1.20436	5.62931e-17	9.72561e-15	117.556	256.524	187.04
ENSMUSG00000005686	Ampd3	adenosine monophosphate deaminase 3	0.383691	-1.38198	5.96946e-17	1.02488e-14	20.425	7.4177	13.9213
ENSMUSG00000037211	Spry1	sprouty homolog 1 (Drosophila)	2.23002	1.15706	9.3321e-17	1.59225e-14	43.618	92.0593	67.8386
ENSMUSG00000020427	Igfbp3	insulin-like growth factor binding protein 3	5.24548	2.39107	1.18747e-16	2.01357e-14	2.17161	10.7551	6.46335
ENSMUSG00000004105	Angptl2	angiopoietin-like 2	2.37995	1.25093	1.29499e-16	2.18241e-14	8.78636	19.7939	14.2901
ENSMUSG00000053025	Sv2b	synaptic vesicle glycoprotein 2 b	0.127814	-2.96788	1.85113e-16	3.10065e-14	6.80338	0.817853	3.81062
ENSMUSG00000005089	Slc1a2	solute carrier family 1 (glial high affinity glutamate transporter), member 2	5.25187	2.39283	2.68228e-16	4.4387e-14	2.99739	14.917	8.95718
ENSMUSG00000059824	Dbp	D site albumin promoter binding protein	0.380861	-1.39266	2.81047e-16	4.62297e-14	9.69473	3.49862	6.59668
ENSMUSG00000039153	Runx2	runt related transcription factor 2	3.31361	1.7284	3.05604e-16	4.99698e-14	7.22756	22.6617	14.9446
ENSMUSG00000035283	Adrb1	adrenergic receptor, beta 1	0.326164	-1.61633	3.27176e-16	5.31806e-14	7.84948	2.42129	5.13539
ENSMUSG00000026589	Sec16b	SEC16 homolog B (S. cerevisiae)	2.57383	1.36392	3.93555e-16	6.35939e-14	4.00984	9.76562	6.88773
ENSMUSG00000024654	Asrgl1	asparaginase like 1	0.380864	-1.39265	7.38344e-16	1.17239e-13	12.8021	4.6128	8.70746
ENSMUSG00000045827	Serpinb9	serine (or cysteine) peptidase inhibitor, clade B, member 9	2.29985	1.20154	7.5944e-16	1.19895e-13	23.3756	50.8615	37.1185
ENSMUSG00000022321	Cdh10	cadherin 10	4.59986	2.20159	9.68756e-16	1.52067e-13	2.84065	12.3654	7.60304
ENSMUSG00000039405	Prss23	protease, serine 23	2.22869	1.1562	9.77295e-16	1.52536e-13	70.5124	148.776	109.644
ENSMUSG00000059921	Unc5c	unc-5 netrin receptor C	0.213095	-2.23043	1.07474e-15	1.6586e-13	4.5395	0.91755	2.72852
ENSMUSG00000026430	Rassf5	Ras association (RalGDS/AF-6) domain family member 5	2.34453	1.2293	1.12244e-15	1.72254e-13	11.8741	26.3586	19.1163
ENSMUSG00000066026	Dhrs3	dehydrogenase/reductase (SDR family) member 3	0.221936	-2.17179	1.15154e-15	1.75737e-13	18.8696	3.95501	11.4123
ENSMUSG00000040296	Ddx58	DEAD (Asp-Glu-Ala-Asp) box polypeptide 58	0.447031	-1.16155	1.2257e-15	1.86022e-13	91.9699	38.8958	65.4329
ENSMUSG00000030717	Nupr1	nuclear protein transcription regulator 1	2.22916	1.1565	1.42223e-15	2.14662e-13	48.7141	102.793	75.7536
ENSMUSG00000008318	Relt	RELT tumor necrosis factor receptor	2.31403	1.21041	1.55122e-15	2.32852e-13	5.84777	12.8051	9.32646
ENSMUSG00000015533	Itga2	integrin alpha 2	3.67244	1.87674	1.66809e-15	2.49036e-13	4.43375	15.3579	9.89585
ENSMUSG00000042514	Klhl14	kelch-like 14	0.193583	-2.36897	1.75118e-15	2.60027e-13	7.93938	1.45892	4.69915
ENSMUSG00000027134	Lpcat4	lysophosphatidylcholine acyltransferase 4	2.20562	1.14118	1.99655e-15	2.94867e-13	29.2761	61.0984	45.1872
ENSMUSG00000020361	Hspa4	heat shock protein 4	2.17125	1.11853	2.25844e-15	3.31478e-13	382.952	786.508	584.73
ENSMUSG00000019359	Gdpd2	glycerophosphodiester phosphodiesterase domain containing 2	0.431864	-1.21135	2.26858e-15	3.31478e-13	28.0907	11.469	19.7798
ENSMUSG00000028909	Ptpru	protein tyrosine phosphatase, receptor type, U	4.69419	2.23088	2.33526e-15	3.39416e-13	0.7427	3.29362	2.01816
ENSMUSG00000031785	Adgrg1	adhesion G protein-coupled receptor G1	2.18695	1.12892	2.58247e-15	3.7337e-13	143.253	296.356	219.805
ENSMUSG00000041351	Rap1gap	Rap1 GTPase-activating protein	0.428739	-1.22183	2.71719e-15	3.90791e-13	65.2942	26.4714	45.8828
ENSMUSG00000058145	Adamts17	a disintegrin-like and metallopeptidase (reprolysin type) with thrombospondin type 1 motif, 17	3.16561	1.66248	3.30412e-15	4.7273e-13	7.47882	22.3853	14.9321
ENSMUSG00000042677	Zc3h12a	zinc finger CCCH type containing 12A	2.52888	1.3385	3.64335e-15	5.18564e-13	3.19591	7.6419	5.41891
ENSMUSG00000027577	Chrna4	cholinergic receptor, nicotinic, alpha polypeptide 4	0.234234	-2.09397	4.19221e-15	5.93609e-13	3.69347	0.818751	2.25611
ENSMUSG00000026888	Grb14	growth factor receptor bound protein 14	0.420291	-1.25054	4.54534e-15	6.40311e-13	12.0907	4.81152	8.45111
ENSMUSG00000002797	Ggct	gamma-glutamyl cyclotransferase	2.63948	1.40025	4.83821e-15	6.78089e-13	3.79504	9.48379	6.63942
ENSMUSG00000003948	Mmd	monocyte to macrophage differentiation-associated	2.53674	1.34298	5.06385e-15	7.06112e-13	37.0687	88.8866	62.9776
ENSMUSG00000060735	Rxfp3	relaxin family peptide receptor 3	3.57865	1.83941	7.02298e-15	9.74349e-13	1.56088	5.27077	3.41582
ENSMUSG00000071317	Bves	blood vessel epicardial substance	0.438292	-1.19004	8.11653e-15	1.12041e-12	24.8625	10.3023	17.5824
ENSMUSG00000036040	Adamtsl2	ADAMTS-like 2	4.49012	2.16675	1.00111e-14	1.37502e-12	4.21786	17.8883	11.0531
ENSMUSG00000037820	Tgm2	transglutaminase 2, C polypeptide	0.314819	-1.66741	1.21162e-14	1.64769e-12	119.061	35.4111	77.2361
ENSMUSG00000047793	Sned1	sushi, nidogen and EGF-like domains 1	0.260587	-1.94016	1.25855e-14	1.70307e-12	97.6193	24.078	60.8486
ENSMUSG00000045672	Col27a1	collagen, type XXVII, alpha 1	3.07346	1.61986	1.7773e-14	2.39325e-12	16.1595	47.0001	31.5798
ENSMUSG00000006219	Fblim1	filamin binding LIM protein 1	2.16209	1.11243	1.86026e-14	2.49275e-12	89.5008	183.229	136.365
ENSMUSG00000015966	Il17rb	interleukin 17 receptor B	0.382748	-1.38553	2.02498e-14	2.68725e-12	5.23154	1.89307	3.5623
ENSMUSG00000038418	Egr1	early growth response 1	2.14114	1.09838	2.15245e-14	2.82909e-12	21.8409	44.3036	33.0723
ENSMUSG00000026102	Inpp1	inositol polyphosphate-1-phosphatase	0.453301	-1.14146	2.48102e-14	3.23003e-12	40.7253	17.4739	29.0996
ENSMUSG00000020638	Cmpk2	cytidine monophosphate (UMP-CMP) kinase 2, mitochondrial	0.415569	-1.26684	2.65563e-14	3.44104e-12	10.9507	4.29479	7.62273
ENSMUSG00000021493	Pdlim7	PDZ and LIM domain 7	2.13992	1.09756	2.91033e-14	3.75336e-12	115.105	233.06	174.083
ENSMUSG00000015312	Gadd45b	growth arrest and DNA-damage-inducible 45 beta	2.54977	1.35037	3.23717e-14	4.15538e-12	14.6127	35.201	24.9068
ENSMUSG00000030494	Rhpn2	rhophilin, Rho GTPase binding protein 2	0.390331	-1.35723	3.47821e-14	4.44402e-12	7.5911	2.80586	5.19848
ENSMUSG00000052727	Map1b	microtubule-associated protein 1B	3.29687	1.7211	3.92337e-14	4.98958e-12	38.5306	120.275	79.403
ENSMUSG00000017724	Etv4	ets variant 4	2.19052	1.13127	5.25153e-14	6.6479e-12	13.1039	27.1998	20.1519
ENSMUSG00000025880	Smad7	SMAD family member 7	2.09374	1.06608	5.51206e-14	6.9457e-12	41.862	82.8484	62.3552
ENSMUSG00000022763	Aifm3	apoptosis-inducing factor, mitochondrion-associated 3	0.389037	-1.36202	5.65203e-14	7.08955e-12	5.78101	2.12641	3.95371
ENSMUSG00000022346	Myc	myelocytomatosis oncogene	2.13441	1.09384	5.92847e-14	7.36901e-12	41.1612	83.1813	62.1713
ENSMUSG00000047557	Lxn	latexin	2.07926	1.05607	7.21382e-14	8.92629e-12	21.8532	42.984	32.4186
ENSMUSG00000036502	Tmem255a	transmembrane protein 255A	0.396498	-1.33461	7.37958e-14	9.09046e-12	6.40556	2.40578	4.40567
ENSMUSG00000022756	Slc7a4	solute carrier family 7 (cationic amino acid transporter, y+ system), member 4	0.376921	-1.40767	8.1471e-14	9.99111e-12	5.25556	1.87659	3.56607
ENSMUSG00000029695	Aass	aminoadipate-semialdehyde synthase	0.348498	-1.52078	9.51514e-14	1.16169e-11	3.39708	1.11944	2.25826
ENSMUSG00000014813	Stc1	stanniocalcin 1	0.180497	-2.46995	1.02016e-13	1.23453e-11	4.69149	0.80295	2.74722
ENSMUSG00000034459	Ifit1	interferon-induced protein with tetratricopeptide repeats 1	0.366893	-1.44657	1.05093e-13	1.26619e-11	18.732	6.49867	12.6153
ENSMUSG00000026193	Fn1	fibronectin 1	2.10966	1.07701	1.2541e-13	1.49783e-11	1838.27	3670.72	2754.49
ENSMUSG00000036111	Lmo1	LIM domain only 1	2.91622	1.5441	1.43552e-13	1.70709e-11	13.9359	38.4397	26.1878
ENSMUSG00000022246	Rai14	retinoic acid induced 14	2.09606	1.06768	1.58933e-13	1.88185e-11	78.087	154.869	116.478
ENSMUSG00000068551	Zfp467	zinc finger protein 467	0.463304	-1.10997	1.64344e-13	1.93756e-11	28.2692	12.4026	20.3359
ENSMUSG00000027868	Tbx15	T-box 15	0.477833	-1.06542	1.70929e-13	2.00659e-11	54.1817	24.5097	39.3457
ENSMUSG00000032332	Col12a1	collagen, type XII, alpha 1	2.15883	1.11025	1.94311e-13	2.27137e-11	129.712	264.951	197.331
ENSMUSG00000031075	Ano1	anoctamin 1, calcium activated chloride channel	2.59325	1.37476	2.338e-13	2.70991e-11	10.9573	26.8557	18.9065
ENSMUSG00000026315	Serpinb8	serine (or cysteine) peptidase inhibitor, clade B, member 8	0.406946	-1.29709	2.41617e-13	2.78875e-11	5.77945	2.2265	4.00297
ENSMUSG00000027175	Tcp11l1	t-complex 11 like 1	2.14295	1.0996	2.42959e-13	2.79251e-11	43.6268	88.5295	66.0781
ENSMUSG00000020027	Socs2	suppressor of cytokine signaling 2	0.37883	-1.40038	2.47829e-13	2.83661e-11	14.9982	5.37257	10.1854
ENSMUSG00000027777	Schip1	schwannomin interacting protein 1	2.06949	1.04927	2.50522e-13	2.85554e-11	27.1408	53.1798	40.1603
ENSMUSG00000037447	Arid5a	AT rich interactive domain 5A (MRF1-like)	2.98892	1.57963	2.57494e-13	2.92288e-11	6.94569	19.6085	13.2771
ENSMUSG00000024899	Papss2	3'-phosphoadenosine 5'-phosphosulfate synthase 2	3.55823	1.83116	2.67952e-13	3.02907e-11	4.64875	15.6544	10.1516
ENSMUSG00000025265	Fgd1	FYVE, RhoGEF and PH domain containing 1	2.16721	1.11584	3.49235e-13	3.9159e-11	53.6812	110.05	81.8659
ENSMUSG00000020990	Cdkl1	cyclin-dependent kinase-like 1 (CDC2-related kinase)	0.476376	-1.06983	3.49252e-13	3.9159e-11	37.66	16.9693	27.3147
ENSMUSG00000032035	Ets1	E26 avian leukemia oncogene 1, 5' domain	2.09236	1.06513	3.61441e-13	4.0361e-11	136.12	269.465	202.793
ENSMUSG00000041449	Serpina3h	serine (or cysteine) peptidase inhibitor, clade A, member 3H	6.65095	2.73356	4.25332e-13	4.73031e-11	0.676223	4.24886	2.46254
ENSMUSG00000030761	Myo7a	myosin VIIA	2.09335	1.06581	5.26932e-13	5.83662e-11	25.9871	51.4592	38.7232
ENSMUSG00000037709	Fam13a	family with sequence similarity 13, member A	0.302386	-1.72554	6.10846e-13	6.73893e-11	12.0023	3.43541	7.71888
ENSMUSG00000009418	Nav1	neuron navigator 1	2.09823	1.06917	6.72946e-13	7.36487e-11	55.1312	109.483	82.3072
ENSMUSG00000062609	Kcnj15	potassium inwardly-rectifying channel, subfamily J, member 15	2.54541	1.3479	7.16585e-13	7.78047e-11	2.59935	6.25153	4.42544
ENSMUSG00000034255	Arhgap27	Rho GTPase activating protein 27	3.80639	1.92842	9.81059e-13	1.06101e-10	1.43833	5.17949	3.30891
ENSMUSG00000029822	Osbpl3	oxysterol binding protein-like 3	2.05274	1.03755	1.06787e-12	1.15037e-10	222.915	433.107	328.011
ENSMUSG00000027660	Skil	SKI-like	2.13301	1.09289	1.17066e-12	1.25617e-10	79.094	159.594	119.344
ENSMUSG00000054675	Tmem119	transmembrane protein 119	7.36218	2.88013	1.23371e-12	1.31868e-10	0.773181	5.38557	3.07937
ENSMUSG00000055421	Pcdh9	protocadherin 9	0.387581	-1.36743	1.32254e-12	1.40815e-10	11.4063	4.18803	7.79716
ENSMUSG00000035692	Isg15	ISG15 ubiquitin-like modifier	0.419482	-1.25332	1.38242e-12	1.46058e-10	30.3805	12.0401	21.2103
ENSMUSG00000032849	Abcc4	ATP-binding cassette, sub-family C (CFTR/MRP), member 4	2.55403	1.35278	1.87962e-12	1.97828e-10	18.2906	44.2311	31.2608
ENSMUSG00000021701	Plk2	polo-like kinase 2	2.64381	1.40262	1.93195e-12	2.02559e-10	48.1441	120.522	84.3332
ENSMUSG00000097756	A730056A06Rik	RIKEN cDNA A730056A06 gene	0.44187	-1.17831	2.0163e-12	2.106e-10	7.4967	3.13675	5.31672
ENSMUSG00000025083	Afap1l2	actin filament associated protein 1-like 2	0.480321	-1.05793	2.08383e-12	2.16829e-10	169.588	77.0053	123.296
ENSMUSG00000019970	Sgk1	serum/glucocorticoid regulated kinase 1	1.92999	0.948593	2.59773e-12	2.68271e-10	120.044	219.252	169.648
ENSMUSG00000031668	Eif2ak3	eukaryotic translation initiation factor 2 alpha kinase 3	2.00773	1.00556	2.59775e-12	2.68272e-10	74.2261	141.073	107.649
ENSMUSG00000055447	Cd47	CD47 antigen (Rh-related antigen, integrin-associated signal transducer)	2.05057	1.03602	2.63968e-12	2.71581e-10	35.7558	69.3507	52.5533
ENSMUSG00000034648	Lrrn1	leucine rich repeat protein 1, neuronal	2.03319	1.02374	2.69168e-12	2.75897e-10	516.428	993.302	754.865
ENSMUSG00000060487	Samd5	sterile alpha motif domain containing 5	2.21468	1.1471	3.63159e-12	3.68117e-10	4.88634	10.2334	7.55989
ENSMUSG00000025171	Ubtd1	ubiquitin domain containing 1	2.08824	1.06229	4.23925e-12	4.26103e-10	33.4905	66.12	49.8052
ENSMUSG00000025422	Agap2	ArfGAP with GTPase domain, ankyrin repeat and PH domain 2	0.459012	-1.1234	4.25017e-12	4.26103e-10	23.8905	10.3668	17.1287
ENSMUSG00000020032	Nuak1	NUAK family, SNF1-like kinase, 1	1.95308	0.965752	5.63496e-12	5.62881e-10	318.137	587.945	453.041
ENSMUSG00000022309	Angpt1	angiopoietin 1	0.349477	-1.51673	5.93364e-12	5.90569e-10	18.9217	6.26563	12.5937
ENSMUSG00000041329	Atp1b2	ATPase, Na+/K+ transporting, beta 2 polypeptide	0.434747	-1.20175	6.0419e-12	5.99173e-10	12.2173	5.03512	8.6262
ENSMUSG00000069893	9930111J21Rik1	RIKEN cDNA 9930111J21 gene 1	8.45101	3.07912	6.32579e-12	6.2507e-10	0.587426	4.69944	2.64343
ENSMUSG00000039542	Ncam1	neural cell adhesion molecule 1	1.99302	0.994958	6.4687e-12	6.36901e-10	84.7027	159.722	122.212
ENSMUSG00000025856	Pdgfa	platelet derived growth factor, alpha	1.94371	0.958811	8.14559e-12	7.97253e-10	45.1454	82.9362	64.0408
ENSMUSG00000045284	Dcaf12l1	DDB1 and CUL4 associated factor 12-like 1	0.368067	-1.44196	8.15538e-12	7.97253e-10	18.4203	6.41557	12.418
ENSMUSG00000021250	Fos	FBJ osteosarcoma oncogene	2.43606	1.28455	9.6951e-12	9.44413e-10	17.7855	40.9791	29.3823
ENSMUSG00000026536	Ifi211	interferon activated gene 211	2.22485	1.15371	1.02019e-11	1e-09	3.19514	6.72481	4.95998
ENSMUSG00000031434	Morc4	microrchidia 4	1.99976	0.99983	1.05475e-11	1e-09	69.0348	130.769	99.9017
ENSMUSG00000068246	Apol9b	apolipoprotein L 9b	0.185955	-2.42697	1.42869e-11	1.36271e-09	4.47854	0.783523	2.63103
ENSMUSG00000037697	Ddhd1	DDHD domain containing 1	1.99348	0.995291	1.48528e-11	1.41178e-09	19.4799	36.7586	28.1192
ENSMUSG00000059456	Ptk2b	PTK2 protein tyrosine kinase 2 beta	2.16374	1.11353	1.49272e-11	1.41397e-09	9.99375	20.48	15.2369
ENSMUSG00000027253	Lrp4	low density lipoprotein receptor-related protein 4	2.00445	1.0032	1.71884e-11	1.61701e-09	10.0967	19.1551	14.6259
ENSMUSG00000036098	Myrf	myelin regulatory factor	0.414841	-1.26937	1.85835e-11	1.74228e-09	5.42375	2.12635	3.77505
ENSMUSG00000029761	Cald1	caldesmon 1	2.15921	1.1105	2.5773e-11	2.39184e-09	636.783	1302.02	969.404
ENSMUSG00000060477	Irak2	interleukin-1 receptor-associated kinase 2	1.94915	0.962845	2.64519e-11	2.44658e-09	39.2987	72.5036	55.9012
ENSMUSG00000043639	Rbm20	RNA binding motif protein 20	0.468334	-1.09439	2.82382e-11	2.60303e-09	11.4725	5.08488	8.27871
ENSMUSG00000034343	Ube2f	ubiquitin-conjugating enzyme E2F (putative)	1.91139	0.934619	3.06101e-11	2.81224e-09	46.3819	83.8774	65.1296
ENSMUSG00000021365	Nedd9	neural precursor cell expressed, developmentally down-regulated gene 9	1.93455	0.952	3.09069e-11	2.82064e-09	170.815	312.509	241.662
ENSMUSG00000045777	Ifitm10	interferon induced transmembrane protein 10	2.12741	1.0891	3.08896e-11	2.82064e-09	4.35056	8.76758	6.55907
ENSMUSG00000040483	Xaf1	XIAP associated factor 1	0.434617	-1.20218	3.46248e-11	3.13909e-09	15.5037	6.35887	10.9313
ENSMUSG00000026679	Enkur	enkurin, TRPC channel interacting protein	2.47602	1.30803	3.59312e-11	3.24681e-09	1.3765	3.22344	2.29997
ENSMUSG00000049641	Vgll2	vestigial like family member 2	0.236703	-2.07885	4.12333e-11	3.67753e-09	4.78614	1.07732	2.93173
ENSMUSG00000048550	Thnsl1	threonine synthase-like 1 (bacterial)	2.02201	1.01579	4.33441e-11	3.85327e-09	16.614	31.7949	24.2045
ENSMUSG00000030849	Fgfr2	fibroblast growth factor receptor 2	0.517422	-0.950587	4.5375e-11	4e-09	223.641	109.469	166.555
ENSMUSG00000056708	Ier5	immediate early response 5	1.99161	0.993935	4.66147e-11	4.10419e-09	40.2568	75.8326	58.0447
ENSMUSG00000004231	Pax2	paired box 2	0.404752	-1.30489	5.07956e-11	4.458e-09	7.45861	2.85667	5.15764
ENSMUSG00000021838	Samd4	sterile alpha motif domain containing 4	1.92651	0.945992	5.15242e-11	4.50755e-09	34.6006	63.0942	48.8474
ENSMUSG00000049866	Arl4c	ADP-ribosylation factor-like 4C	1.86752	0.90112	5.26684e-11	4.59302e-09	245.162	433.148	339.155
ENSMUSG00000051243	Islr2	immunoglobulin superfamily containing leucine-rich repeat 2	0.384494	-1.37897	5.39798e-11	4.69249e-09	3.63199	1.31772	2.47485
ENSMUSG00000021403	Serpinb9b	serine (or cysteine) peptidase inhibitor, clade B, member 9b	2.96843	1.5697	5.94696e-11	5.15341e-09	4.61046	12.9555	8.783
ENSMUSG00000033717	Adra2a	adrenergic receptor, alpha 2a	0.345754	-1.53218	5.97784e-11	5.16388e-09	21.7597	7.10195	14.4308
ENSMUSG00000021359	Tfap2a	transcription factor AP-2, alpha	0.515756	-0.955239	6.19438e-11	5.33416e-09	80.1639	39.1253	59.6446
ENSMUSG00000027227	Sord	sorbitol dehydrogenase	0.510848	-0.969034	6.56149e-11	5.63263e-09	47.0552	22.762	34.9086
ENSMUSG00000026764	Kif5c	kinesin family member 5C	1.9728	0.980245	7.5152e-11	6.43124e-09	25.0591	46.7375	35.8983
ENSMUSG00000031467	Agpat5	1-acylglycerol-3-phosphate O-acyltransferase 5 (lysophosphatidic acid acyltransferase, epsilon)	0.514022	-0.960096	8.18934e-11	7e-09	101.362	49.3248	75.3433
ENSMUSG00000068335	Dok1	docking protein 1	1.91812	0.939691	8.31412e-11	7.07086e-09	23.3845	42.4739	32.9292
ENSMUSG00000057286	St6galnac2	ST6 (alpha-N-acetyl-neuraminyl-2,3-beta-galactosyl-1,3)-N-acetylgalactosaminide alpha-2,6-sialyltransferase 2	0.515774	-0.955189	1.08416e-10	9.10758e-09	100.045	48.8301	74.4373
ENSMUSG00000008398	Elk3	ELK3, member of ETS oncogene family	1.89864	0.924963	1.12239e-10	9.40001e-09	78.4933	141.091	109.792
ENSMUSG00000026836	Acvr1	activin A receptor, type 1	1.89065	0.918882	1.20785e-10	1.00721e-08	23.7272	42.4434	33.0853
ENSMUSG00000026259	Ngef	neuronal guanine nucleotide exchange factor	0.469783	-1.08993	1.336e-10	1.10542e-08	13.583	6.02639	9.80467
ENSMUSG00000037408	Cnnm4	cyclin M4	1.90792	0.932002	1.33578e-10	1.10542e-08	19.5823	35.3305	27.4564
ENSMUSG00000020135	Apc2	adenomatosis polyposis coli 2	0.491691	-1.02418	1.37649e-10	1.1355e-08	15.6181	7.275	11.4466
ENSMUSG00000060548	Tnfrsf19	tumor necrosis factor receptor superfamily, member 19	0.106245	-3.23453	1.41442e-10	1.15982e-08	4.3	0.432469	2.36623
ENSMUSG00000015354	Pcolce2	procollagen C-endopeptidase enhancer 2	3.5926	1.84503	1.55393e-10	1.26666e-08	0.920962	3.14186	2.03141
ENSMUSG00000022952	Runx1	runt related transcription factor 1	2.77538	1.47269	1.73657e-10	1.40719e-08	28.9733	76.1002	52.5368
ENSMUSG00000032878	Ccdc85a	coiled-coil domain containing 85A	0.215714	-2.21281	1.7911e-10	1.44711e-08	10.7177	2.19225	6.45498
ENSMUSG00000032346	Ooep	oocyte expressed protein	0.336007	-1.57344	1.81356e-10	1.46095e-08	3.32271	1.0568	2.18975
ENSMUSG00000037946	Fgd3	FYVE, RhoGEF and PH domain containing 3	1.88729	0.916313	1.85395e-10	1.48913e-08	83.0452	148.34	115.693
ENSMUSG00000019960	Dusp6	dual specificity phosphatase 6	1.9578	0.969231	1.90073e-10	1.52225e-08	11.2193	20.8017	16.0105
ENSMUSG00000026479	Lamc2	laminin, gamma 2	1.89768	0.924234	1.93567e-10	1.54572e-08	61.1654	109.809	85.487
ENSMUSG00000021636	Marveld2	MARVEL (membrane-associating) domain containing 2	2.04801	1.03422	1.94315e-10	1.5472e-08	8.71411	16.8844	12.7992
ENSMUSG00000025938	Slco5a1	solute carrier organic anion transporter family, member 5A1	2.77178	1.47081	2.06201e-10	1.6371e-08	6.48108	16.9975	11.7393
ENSMUSG00000003032	Klf4	Kruppel-like factor 4 (gut)	1.88036	0.911011	2.13975e-10	1.69392e-08	12.7789	22.7492	17.764
ENSMUSG00000070327	Rnf213	ring finger protein 213	0.538318	-0.893469	2.33567e-10	1.84058e-08	262.264	133.599	197.932
ENSMUSG00000021314	Amph	amphiphysin	0.392179	-1.35042	2.56569e-10	2e-08	3.027	1.12538	2.07619
ENSMUSG00000020866	Cacna1g	calcium channel, voltage-dependent, T type, alpha 1G subunit	1.87603	0.90768	2.56661e-10	2e-08	282.514	501.387	391.951
ENSMUSG00000023905	Tnfrsf12a	tumor necrosis factor receptor superfamily, member 12a	2.21458	1.14703	2.82674e-10	2.2e-08	55.357	115.882	85.6197
ENSMUSG00000066191	Anks6	ankyrin repeat and sterile alpha motif domain containing 6	0.521224	-0.940024	2.97614e-10	2.30945e-08	55.38	27.3164	41.3482
ENSMUSG00000062127	Cttnbp2nl	CTTNBP2 N-terminal like	1.90053	0.926403	3.08321e-10	2.37909e-08	84.8654	152.62	118.743
ENSMUSG00000021451	Sema4d	sema domain, immunoglobulin domain (Ig), transmembrane domain (TM) and short cytoplasmic domain, (semaphorin) 4D	1.88388	0.913711	3.23079e-10	2.48599e-08	36.4679	65.0363	50.7521
ENSMUSG00000053560	Ier2	immediate early response 2	1.96229	0.972535	3.46417e-10	2.65071e-08	16.0134	29.7459	22.8796
ENSMUSG00000025993	Slc40a1	solute carrier family 40 (iron-regulated transporter), member 1	1.99289	0.994865	3.4558e-10	2.65071e-08	111.992	211.215	161.603
ENSMUSG00000027173	Depdc7	DEP domain containing 7	1.91525	0.937535	3.48671e-10	2.66055e-08	26.7881	48.5829	37.6855
ENSMUSG00000030107	Usp18	ubiquitin specific peptidase 18	0.387706	-1.36696	3.60028e-10	2.7396e-08	18.7194	6.84968	12.7845
ENSMUSG00000039485	Tspyl4	TSPY-like 4	0.513381	-0.9619	4.23148e-10	3.19337e-08	13.8156	6.71913	10.2673
ENSMUSG00000042073	Abhd14b	abhydrolase domain containing 14b	0.522135	-0.937505	4.32284e-10	3.25338e-08	24.8256	12.2789	18.5523
ENSMUSG00000040690	Col16a1	collagen, type XVI, alpha 1	1.80752	0.854011	4.68017e-10	3.5e-08	135.338	231.389	183.364
ENSMUSG00000031647	Mfap3l	microfibrillar-associated protein 3-like	2.75716	1.46318	4.75854e-10	3.54247e-08	69.9279	182.552	126.24
ENSMUSG00000025981	Coq10b	coenzyme Q10B	1.91612	0.938187	4.74718e-10	3.54247e-08	27.3857	49.6804	38.5331
ENSMUSG00000074661	Pde4d	expressed sequence AI452195	3.01706	1.59314	4.97936e-10	3.7e-08	1.08885	3.10722	2.09804
ENSMUSG00000042622	Maff	v-maf musculoaponeurotic fibrosarcoma oncogene family, protein F (avian)	1.86683	0.900593	5.1836e-10	3.8381e-08	14.8754	26.3023	20.5889
ENSMUSG00000060985	Tdrd5	tudor domain containing 5	0.47911	-1.06157	5.20267e-10	3.84186e-08	14.8598	6.74192	10.8009
ENSMUSG00000035783	Acta2	actin, alpha 2, smooth muscle, aorta	2.64257	1.40194	5.231e-10	3.85243e-08	9.57994	23.9397	16.7598
ENSMUSG00000028634	Hivep3	human immunodeficiency virus type I enhancer binding protein 3	2.02143	1.01538	5.30367e-10	3.9e-08	4.31196	8.24893	6.28045
ENSMUSG00000040121	Rep15	RAB15 effector protein	2.64449	1.40299	5.81194e-10	4.24611e-08	1.55445	3.89177	2.72311
ENSMUSG00000062991	Nrg1	neuregulin 1	2.17508	1.12107	5.84464e-10	4.25868e-08	5.6044	11.531	8.56772
ENSMUSG00000032511	Scn5a	sodium channel, voltage-gated, type V, alpha	4.82642	2.27095	6.24077e-10	4.52485e-08	9.8893	45.127	27.5081
ENSMUSG00000039942	Ptger4	prostaglandin E receptor 4 (subtype EP4)	0.522122	-0.937542	6.24287e-10	4.52485e-08	23.3384	11.5424	17.4404
ENSMUSG00000030279	C2cd5	C2 calcium-dependent domain containing 5	0.550349	-0.861582	6.8457e-10	4.93573e-08	64.3741	33.5518	48.963
ENSMUSG00000036782	Klhl13	kelch-like 13	0.527819	-0.921884	6.9598e-10	5e-08	31.8006	15.8834	23.842
ENSMUSG00000015133	Lrrk1	leucine-rich repeat kinase 1	1.81487	0.859869	7.10497e-10	5.1e-08	186.05	319.494	252.772
ENSMUSG00000007207	Stx1a	syntaxin 1A (brain)	1.93999	0.956053	7.16969e-10	5.12894e-08	6.97195	12.8014	9.88667
ENSMUSG00000053469	Tg	thyroglobulin	2.39374	1.25927	7.25987e-10	5.17996e-08	5.558	12.6081	9.08303
ENSMUSG00000032020	Ubash3b	ubiquitin associated and SH3 domain containing, B	1.80224	0.849792	9.15466e-10	6.51499e-08	15.7575	26.8641	21.3108
ENSMUSG00000045382	Cxcr4	chemokine (C-X-C motif) receptor 4	6.85342	2.77683	1e-09	6.9e-08	3.76007	24.3138	14.0369
ENSMUSG00000042367	Gjb3	gap junction protein, beta 3	2.2898	1.19522	1e-09	6.95389e-08	16.0202	34.7047	25.3624
ENSMUSG00000055044	Pdlim1	PDZ and LIM domain 1 (elfin)	2.04842	1.03451	1.19266e-09	8.37909e-08	6.22435	12.0555	9.13994
ENSMUSG00000064215	Ifi27	interferon, alpha-inducible protein 27	0.529999	-0.915938	1.24443e-09	8.72054e-08	56.3093	28.2164	42.2629
ENSMUSG00000029335	Bmp3	bone morphogenetic protein 3	0.542287	-0.88287	1.30092e-09	9.09323e-08	190.525	97.7709	144.148
ENSMUSG00000069601	Ank3	ankyrin 3, epithelial	0.550888	-0.860168	1.3753e-09	9.58867e-08	60.6314	31.6299	46.1307
ENSMUSG00000053580	Tanc2	tetratricopeptide repeat, ankyrin repeat and coiled-coil containing 2	1.86202	0.896868	1.40181e-09	9.72419e-08	29.3897	51.7577	40.5737
ENSMUSG00000084844	Hoxb3os	homeobox B3 and homeobox B2, opposite strand	0.524566	-0.930804	1.4096e-09	9.75356e-08	14.6856	7.29367	10.9896
ENSMUSG00000021792	Fam213a	family with sequence similarity 213, member A	1.85224	0.889272	1.63503e-09	1.1285e-07	29.7746	52.1714	40.973
ENSMUSG00000026069	Il1rl1	interleukin 1 receptor-like 1	7.65624	2.93664	1.75126e-09	1.20569e-07	0.533562	3.87094	2.20225
ENSMUSG00000035914	Cd276	CD276 antigen	1.80082	0.848657	1.8438e-09	1.26623e-07	108.573	185.119	146.846
ENSMUSG00000038332	Sesn1	sestrin 1	0.541346	-0.885377	1.86518e-09	1.27772e-07	35.2915	18.0906	26.691
ENSMUSG00000050627	Gpd1l	glycerol-3-phosphate dehydrogenase 1-like	0.532757	-0.90845	2e-09	1.39775e-07	56.212	28.3336	42.2728
ENSMUSG00000021281	Tnfaip2	tumor necrosis factor, alpha-induced protein 2	2.45363	1.29492	2.19129e-09	1.49366e-07	29.1668	67.7308	48.4488
ENSMUSG00000029096	Htra3	HtrA serine peptidase 3	6.22112	2.63718	2.21492e-09	1.50603e-07	1.9633	11.554	6.75863
ENSMUSG00000034173	Zbed5	zinc finger, BED type containing 5	1.97807	0.984093	2.23217e-09	1.51402e-07	5.15019	9.64604	7.39812
ENSMUSG00000022565	Plec	plectin	1.82224	0.865715	2.28777e-09	1.54791e-07	425.259	733.531	579.395
ENSMUSG00000035671	Zswim4	zinc finger SWIM-type containing 4	1.80837	0.854694	2.33468e-09	1.57577e-07	64.8707	110.946	87.9086
ENSMUSG00000038721	Hoxb7	homeobox B7	0.532231	-0.909875	2.37952e-09	1.59428e-07	20.191	10.1715	15.1812
ENSMUSG00000000538	Tom1l2	target of myb1-like 2 (chicken)	0.545468	-0.874434	2.62697e-09	1.75153e-07	187.98	97.0466	142.513
ENSMUSG00000039628	Hs3st6	heparan sulfate (glucosamine) 3-O-sulfotransferase 6	0.400826	-1.31895	2.7918e-09	1.85692e-07	10.4619	3.96163	7.21178
ENSMUSG00000032643	Fhl3	four and a half LIM domains 3	1.81828	0.862578	2.84708e-09	1.88911e-07	33.6863	57.9798	45.833
ENSMUSG00000035566	Pcdh17	protocadherin 17	0.558463	-0.840467	3.17832e-09	2.08872e-07	97.6598	51.6285	74.6441
ENSMUSG00000026600	Soat1	sterol O-acyltransferase 1	0.552444	-0.856099	4.28086e-09	2.78661e-07	145.025	75.8349	110.43
ENSMUSG00000019838	Slc16a10	solute carrier family 16 (monocarboxylic acid transporters), member 10	1.79395	0.843142	4.32691e-09	2.81e-07	28.4588	48.2655	38.3622
ENSMUSG00000029098	Acox3	acyl-Coenzyme A oxidase 3, pristanoyl	1.78277	0.834125	4.34135e-09	2.81266e-07	34.3531	57.923	46.138
ENSMUSG00000033149	Phldb2	pleckstrin homology like domain, family B, member 2	2.03686	1.02635	4.35756e-09	2.81652e-07	88.0698	169.859	128.965
ENSMUSG00000045954	Sdpr	serum deprivation response	0.552462	-0.856053	4.49504e-09	2.89177e-07	53.6912	28.0571	40.8742
ENSMUSG00000002603	Tgfb1	transforming growth factor, beta 1	1.92196	0.942576	4.50983e-09	2.89451e-07	28.2226	51.3275	39.7751
ENSMUSG00000049538	Adamts16	a disintegrin-like and metallopeptidase (reprolysin type) with thrombospondin type 1 motif, 16	1.84351	0.882458	4.54248e-09	2.90867e-07	74.8072	130.487	102.647
ENSMUSG00000045763	Basp1	brain abundant, membrane attached signal protein 1	1.78666	0.837268	4.6476e-09	2.96906e-07	46.5531	78.7367	62.6449
ENSMUSG00000052512	Nav2	neuron navigator 2	1.81519	0.860124	4.67255e-09	2.97808e-07	66.1826	113.753	89.9678
ENSMUSG00000026923	Notch1	notch 1	0.565026	-0.82361	4.74691e-09	3.01846e-07	152.46	81.5454	117.003
ENSMUSG00000028793	Rnf19b	ring finger protein 19B	2.28274	1.19077	4.88444e-09	3.09874e-07	75.091	162.016	118.554
ENSMUSG00000033597	Caskin1	CASK interacting protein 1	0.532079	-0.910289	5e-09	3.13667e-07	24.4036	12.2898	18.3467
ENSMUSG00000016386	Mpped2	metallophosphoesterase domain containing 2	0.364871	-1.45454	5.16882e-09	3.26408e-07	5.42028	1.8712	3.64574
ENSMUSG00000038067	Csf3	colony stimulating factor 3 (granulocyte)	2.03824	1.02732	5.27103e-09	3.32099e-07	1.97952	3.80877	2.89414
ENSMUSG00000044337	Ackr3	atypical chemokine receptor 3	0.524389	-0.931291	5.31255e-09	3.33949e-07	18.6997	9.26322	13.9815
ENSMUSG00000048485	Zbtb8b	zinc finger and BTB domain containing 8b	0.485482	-1.04251	5.81691e-09	3.63666e-07	6.6173	3.03063	4.82397
ENSMUSG00000032826	Ank2	ankyrin 2, brain	0.351106	-1.51002	5.82501e-09	3.63666e-07	5.86474	1.95213	3.90843
ENSMUSG00000070565	Rasal2	RAS protein activator like 2	2.16104	1.11173	5.86644e-09	3.65422e-07	39.0308	79.8736	59.4522
ENSMUSG00000064105	Cnnm2	cyclin M2	0.528179	-0.9209	5.8827e-09	3.65606e-07	22.4071	11.1969	16.802
ENSMUSG00000025911	Adhfe1	alcohol dehydrogenase, iron containing, 1	0.522806	-0.935653	6e-09	3.70583e-07	13.3373	6.59064	9.96398
ENSMUSG00000046314	Stxbp6	syntaxin binding protein 6 (amisyn)	0.488513	-1.03353	6.46141e-09	3.99763e-07	24.9956	11.5611	18.2784
ENSMUSG00000047496	Rnf152	ring finger protein 152	2.80854	1.48982	6.7141e-09	4.14464e-07	2.25624	5.99923	4.12774
ENSMUSG00000022747	St3gal6	ST3 beta-galactoside alpha-2,3-sialyltransferase 6	0.559173	-0.838634	7.05292e-09	4.33431e-07	33.7053	17.8492	25.7773
ENSMUSG00000021466	Ptch1	patched 1	0.553369	-0.853687	7.30186e-09	4.47728e-07	39.5468	20.7336	30.1402
ENSMUSG00000039958	Etfbkmt	electron transfer flavoprotein beta subunit lysine methyltransferase	0.542202	-0.883099	7.37583e-09	4.51257e-07	15.4984	7.94984	11.7241
ENSMUSG00000020023	Tmcc3	transmembrane and coiled coil domains 3	1.77209	0.825455	7.51698e-09	4.5887e-07	26.8629	45.0441	35.9535
ENSMUSG00000004347	Pde1c	phosphodiesterase 1C	0.445306	-1.16713	7.81543e-09	4.76e-07	13.2994	5.61493	9.45719
ENSMUSG00000040703	Cyp2s1	cytochrome P450, family 2, subfamily s, polypeptide 1	0.523053	-0.934972	8.23548e-09	5.00506e-07	11.1984	5.55097	8.37467
ENSMUSG00000049313	Sorl1	sortilin-related receptor, LDLR class A repeats-containing	0.564119	-0.825927	8.30686e-09	5.0262e-07	222.306	118.654	170.48
ENSMUSG00000026930	Gpsm1	G-protein signalling modulator 1 (AGS3-like, C. elegans)	1.76288	0.81793	8.65533e-09	5.21408e-07	60.2349	100.49	80.3627
ENSMUSG00000057098	Ebf1	early B cell factor 1	1.97344	0.980714	8.68051e-09	5.2178e-07	3.80774	7.11009	5.45891
ENSMUSG00000045636	Mtus1	mitochondrial tumor suppressor 1	1.83686	0.877239	8.91781e-09	5.32549e-07	175.8	305.765	240.782
ENSMUSG00000069094	Pde7a	phosphodiesterase 7A	1.82188	0.865429	9.47435e-09	5.63334e-07	128.304	221.215	174.76
ENSMUSG00000050328	Hoxc12	homeobox C12	0.465532	-1.10305	1.01726e-08	6.03542e-07	4.64228	2.04616	3.34422
ENSMUSG00000031217	Efnb1	ephrin B1	1.76157	0.816865	1.10869e-08	6.55e-07	15.7433	26.2369	20.9901
ENSMUSG00000029287	Tgfbr3	transforming growth factor, beta receptor III	0.570878	-0.808745	1.16519e-08	6.86861e-07	46.404	25.083	35.7435
ENSMUSG00000039519	Cyp7b1	cytochrome P450, family 7, subfamily b, polypeptide 1	0.356308	-1.4888	1.17554e-08	6.91479e-07	3.43364	1.15423	2.29393
ENSMUSG00000020451	Limk2	LIM motif-containing protein kinase 2	1.76826	0.822334	1.26209e-08	7.40802e-07	70.9904	118.811	94.9009
ENSMUSG00000026873	Phf19	PHD finger protein 19	0.50377	-0.989163	1.28639e-08	7.53455e-07	7.65721	3.65327	5.65524
ENSMUSG00000025854	Fam20c	family with sequence similarity 20, member C	0.556074	-0.846651	1.3e-08	7.61285e-07	453.852	238.69	346.271
ENSMUSG00000039239	Tgfb2	transforming growth factor, beta 2	0.431481	-1.21263	1.33925e-08	7.81085e-07	20.305	8.28126	14.2931
ENSMUSG00000030306	Tmtc1	transmembrane and tetratricopeptide repeat containing 1	0.412813	-1.27644	1.35322e-08	7.8756e-07	16.1072	6.28869	11.1979
ENSMUSG00000000275	Trim25	tripartite motif-containing 25	0.560814	-0.834405	1.41279e-08	8.20491e-07	98.0962	52.053	75.0746
ENSMUSG00000027210	Meis2	Meis homeobox 2	0.570243	-0.81035	1.41752e-08	8.21502e-07	235.657	127.176	181.417
ENSMUSG00000026305	Lrrfip1	leucine rich repeat (in FLII) interacting protein 1	1.80526	0.852206	1.42509e-08	8.24151e-07	78.9446	134.928	106.936
ENSMUSG00000022144	Gdnf	glial cell line derived neurotrophic factor	2.008	1.00576	1.44312e-08	8.32825e-07	4.23518	8.06135	6.14827
ENSMUSG00000024427	Spry4	sprouty homolog 4 (Drosophila)	2.63949	1.40026	1.54333e-08	8.86933e-07	1.4041	3.50689	2.4555
ENSMUSG00000040998	Npnt	nephronectin	0.571692	-0.806691	1.54199e-08	8.86933e-07	406.992	220.317	313.655
ENSMUSG00000068923	Syt11	synaptotagmin XI	1.7787	0.830827	1.55349e-08	8.90905e-07	64.7865	109.104	86.9455
ENSMUSG00000042607	Asb4	ankyrin repeat and SOCS box-containing 4	6.9122	2.78914	1.56347e-08	8.94762e-07	0.880056	5.77154	3.3258
ENSMUSG00000006494	Pdk1	pyruvate dehydrogenase kinase, isoenzyme 1	0.493804	-1.01799	1.65177e-08	9.4333e-07	88.5378	41.3187	64.9282
ENSMUSG00000026380	Tfcp2l1	transcription factor CP2-like 1	0.432986	-1.20761	1.67683e-08	9.55656e-07	100.374	41.172	70.7732
ENSMUSG00000041779	Tram2	translocating chain-associating membrane protein 2	1.73451	0.794529	1.72248e-08	9.7964e-07	79.573	130.608	105.09
ENSMUSG00000035456	Prdm8	PR domain containing 8	0.553316	-0.853825	1.74967e-08	9.93e-07	28.0337	14.6989	21.3663
ENSMUSG00000038700	Hoxb5	homeobox B5	0.470617	-1.08737	1.8367e-08	1.04029e-06	37.432	16.6903	27.0612
ENSMUSG00000021453	Gadd45g	growth arrest and DNA-damage-inducible 45 gamma	1.70227	0.767457	1.87196e-08	1.05808e-06	27.7973	44.7054	36.2513
ENSMUSG00000097028	Ptgs2os	prostaglandin-endoperoxide synthase 2, opposite strand	4.13348	2.04736	1.90628e-08	1.07527e-06	1.07989	4.23301	2.65645
ENSMUSG00000049119	Fam110b	family with sequence similarity 110, member B	0.553034	-0.854561	1.97783e-08	1.11334e-06	42.9195	22.4478	32.6837
ENSMUSG00000072966	Gprasp2	G protein-coupled receptor associated sorting protein 2	0.542207	-0.883085	1.98883e-08	1.11724e-06	12.6914	6.51777	9.60459
ENSMUSG00000025789	St8sia2	ST8 alpha-N-acetyl-neuraminide alpha-2,8-sialyltransferase 2	2.93428	1.55301	2.01853e-08	1.13161e-06	16.6872	46.3421	31.5147
ENSMUSG00000087364	Gm13398	predicted gene 13398	0.492889	-1.02067	2.1e-08	1.17463e-06	4.4217	2.05657	3.23914
ENSMUSG00000042644	Itpr3	inositol 1,4,5-triphosphate receptor 3	1.71733	0.780167	2.13092e-08	1.18495e-06	336.454	546.579	441.517
ENSMUSG00000038677	Scube3	signal peptide, CUB domain, EGF-like 3	3.06524	1.616	2.16748e-08	1.20284e-06	2.52694	7.30062	4.91378
ENSMUSG00000028494	Plin2	perilipin 2	1.72558	0.787083	2.28653e-08	1.26553e-06	83.4378	136.296	109.867
ENSMUSG00000037813	D630003M21Rik	RIKEN cDNA D630003M21 gene	2.23607	1.16096	2.34152e-08	1.2916e-06	4.09741	8.67242	6.38491
ENSMUSG00000021990	Spata13	spermatogenesis associated 13	1.76917	0.82307	2.35635e-08	1.29717e-06	19.1856	32.1456	25.6656
ENSMUSG00000038807	Rap1gap2	RAP1 GTPase activating protein 2	0.544529	-0.87692	2.38405e-08	1.30868e-06	56.4399	29.0513	42.7456
ENSMUSG00000056758	Hmga2	high mobility group AT-hook 2	1.87794	0.909149	2.38678e-08	1.30868e-06	14.2742	25.3958	19.835
ENSMUSG00000039286	Fndc3b	fibronectin type III domain containing 3B	1.78081	0.832531	2.50818e-08	1.3725e-06	126.468	213.16	169.814
ENSMUSG00000027333	Smox	spermine oxidase	1.75213	0.80911	2.53149e-08	1.37976e-06	23.5253	39.0035	31.2644
ENSMUSG00000041605	5730559C18Rik	RIKEN cDNA 5730559C18 gene	1.76457	0.819318	2.56472e-08	1.39511e-06	27.7602	46.3447	37.0525
ENSMUSG00000027276	Jag1	jagged 1	2.17959	1.12406	2.62995e-08	1.42776e-06	25.6506	52.8492	39.2499
ENSMUSG00000028883	Sema3a	sema domain, immunoglobulin domain (Ig), short basic domain, secreted, (semaphorin) 3A	0.428017	-1.22426	2.6907e-08	1.45786e-06	43.2254	17.5142	30.3698
ENSMUSG00000056174	Col8a2	collagen, type VIII, alpha 2	1.88408	0.91386	2.80893e-08	1.51892e-06	336.134	598.934	467.534
ENSMUSG00000000093	Tbx2	T-box 2	0.290112	-1.78532	2.82458e-08	1.52439e-06	7.97634	2.18701	5.08168
ENSMUSG00000047344	Lancl3	LanC lantibiotic synthetase component C-like 3 (bacterial)	0.518037	-0.948873	2.85423e-08	1.53737e-06	5.87018	2.88163	4.37591
ENSMUSG00000027544	Nfatc2	nuclear factor of activated T cells, cytoplasmic, calcineurin dependent 2	3.47434	1.79674	3e-08	1.61534e-06	1.75034	5.75181	3.75108
ENSMUSG00000035877	Zhx3	zinc fingers and homeoboxes 3	0.52292	-0.935338	3.25822e-08	1.74811e-06	51.201	25.3389	38.2699
ENSMUSG00000028347	Tmeff1	transmembrane protein with EGF-like and two follistatin-like domains 1	1.78754	0.837972	3.8905e-08	2.07922e-06	21.1374	35.7561	28.4468
ENSMUSG00000030103	Bhlhe40	basic helix-loop-helix family, member e40	1.68646	0.754	4.0541e-08	2.16245e-06	218.027	347.94	282.984
ENSMUSG00000001768	Rin2	Ras and Rab interactor 2	1.75392	0.810584	4.17713e-08	2.22376e-06	59.5458	98.8599	79.2029
ENSMUSG00000022816	Fstl1	follistatin-like 1	1.70956	0.773625	4.51638e-08	2.39508e-06	185.052	299.311	242.182
ENSMUSG00000038780	Smurf1	SMAD specific E3 ubiquitin protein ligase 1	1.71045	0.774376	4.5559e-08	2.41138e-06	60.1873	97.4241	78.8057
ENSMUSG00000097789	Gm2115	predicted gene 2115	2.20845	1.14303	4.81983e-08	2.54128e-06	3.77047	7.87455	5.82251
ENSMUSG00000025809	Itgb1	integrin beta 1 (fibronectin receptor beta)	1.71705	0.779934	4.95861e-08	2.60944e-06	765.563	1243.98	1004.77
ENSMUSG00000039578	Ccser1	coiled-coil serine rich 1	0.560503	-0.835206	4.97916e-08	2.61525e-06	11.7642	6.24247	9.00332
ENSMUSG00000056313	1810011O10Rik	RIKEN cDNA 1810011O10 gene	1.79208	0.841632	5e-08	2.62137e-06	14.0828	23.914	18.9984
ENSMUSG00000005803	Sqrdl	sulfide quinone reductase-like (yeast)	0.551192	-0.859372	5.07276e-08	2.65426e-06	30.7217	16.0267	23.3742
ENSMUSG00000029270	Fam69a	family with sequence similarity 69, member A	0.596675	-0.744982	5.27158e-08	2.753e-06	61.4273	34.7231	48.0752
ENSMUSG00000029093	Sorcs2	sortilin-related VPS10 domain containing receptor 2	2.02539	1.0182	5.83059e-08	3.03346e-06	83.6294	160.132	121.881
ENSMUSG00000030536	Iqgap1	IQ motif containing GTPase activating protein 1	1.72351	0.785346	5.89089e-08	3.059e-06	555.75	906.374	731.062
ENSMUSG00000022330	Osr2	odd-skipped related 2	0.437492	-1.19267	6.52029e-08	3.36677e-06	45.2451	18.7208	31.9829
ENSMUSG00000019564	Arid3a	AT rich interactive domain 3A (BRIGHT-like)	1.73291	0.7932	6.74325e-08	3.47537e-06	18.3571	30.0982	24.2276
ENSMUSG00000054408	Spcs3	signal peptidase complex subunit 3 homolog (S. cerevisiae)	1.7488	0.806362	7.04571e-08	3.61768e-06	131.995	218.473	175.234
ENSMUSG00000004043	Stat5a	signal transducer and activator of transcription 5A	0.559234	-0.838475	7.2e-08	3.68764e-06	95.5129	50.4835	72.9982
ENSMUSG00000022443	Myh9	myosin, heavy polypeptide 9, non-muscle	1.6979	0.763755	7.22841e-08	3.69079e-06	1775.05	2852.24	2313.65
ENSMUSG00000031431	Tsc22d3	TSC22 domain family, member 3	0.567497	-0.817315	7.30907e-08	3.72505e-06	82.3755	44.2363	63.3059
ENSMUSG00000086308	G630016G05Rik	RIKEN cDNA G630016G05 gene	0.4286	-1.22229	7.34951e-08	3.73873e-06	3.57718	1.45324	2.51521
ENSMUSG00000013076	Amotl1	angiomotin-like 1	1.70073	0.766155	7.73008e-08	3.925e-06	239.617	385.824	312.72
ENSMUSG00000033713	Foxn3	forkhead box N3	1.76862	0.822625	7.8e-08	3.95459e-06	24.2791	40.6258	32.4524
ENSMUSG00000024521	Pmaip1	phorbol-12-myristate-13-acetate-induced protein 1	1.8856	0.915025	8.18222e-08	4.13933e-06	7.83786	13.9799	10.9089
ENSMUSG00000034258	Mfsd7c	major facilitator superfamily domain containing 7C	0.390825	-1.35541	8.42495e-08	4.25429e-06	4.74489	1.753	3.24895
ENSMUSG00000036523	Greb1	gene regulated by estrogen in breast cancer protein	2.67937	1.42189	8.72555e-08	4.38192e-06	15.6014	39.5198	27.5606
ENSMUSG00000020186	Csrp2	cysteine and glycine-rich protein 2	1.71494	0.77816	8.85122e-08	4.43692e-06	23.1949	37.606	30.4004
ENSMUSG00000001520	Nrip2	nuclear receptor interacting protein 2	0.558873	-0.839407	9.22968e-08	4.6182e-06	14.3869	7.61954	11.0032
ENSMUSG00000042129	Rassf4	Ras association (RalGDS/AF-6) domain family member 4	0.507951	-0.977238	9.51601e-08	4.75282e-06	18.2566	8.77904	13.5178
ENSMUSG00000040265	Dnm3	dynamin 3	2.03223	1.02306	1.03058e-07	5.13792e-06	13.4895	25.9171	19.7033
ENSMUSG00000031391	L1cam	L1 cell adhesion molecule	0.591761	-0.756913	1.05323e-07	5.22332e-06	146.303	81.9412	114.122
ENSMUSG00000033998	Kcnk1	potassium channel, subfamily K, member 1	1.66131	0.73232	1.05341e-07	5.22332e-06	81.4983	128.031	104.765
ENSMUSG00000020758	Itgb4	integrin beta 4	1.78253	0.83393	1.11871e-07	5.52713e-06	19.3761	32.6652	26.0206
ENSMUSG00000037646	Vps13b	vacuolar protein sorting 13B	0.605363	-0.724127	1.13e-07	5.55286e-06	128.304	73.5026	100.903
ENSMUSG00000018909	Arrb1	arrestin, beta 1	0.569891	-0.811243	1.13729e-07	5.5788e-06	25.8661	13.9518	19.909
ENSMUSG00000026796	Fam129b	family with sequence similarity 129, member B	1.67767	0.746456	1.14136e-07	5.58882e-06	241.414	383.282	312.348
ENSMUSG00000028926	Cdk14	cyclin-dependent kinase 14	1.735	0.794937	1.14944e-07	5.61833e-06	37.2069	61.094	49.1504
ENSMUSG00000030659	Nucb2	nucleobindin 2	1.75821	0.814108	1.16349e-07	5.67692e-06	18.5538	30.8954	24.7246
ENSMUSG00000096979	Gm26880	predicted gene, 26880	1.67094	0.74066	1.2622e-07	6.13673e-06	70.1518	110.965	90.5586
ENSMUSG00000030562	Nox4	NADPH oxidase 4	3.38788	1.76038	1.29e-07	6.25924e-06	3.72104	11.9292	7.82513
ENSMUSG00000087247	Fam150a	family with sequence similarity 150, member A	1.83976	0.879522	1.31143e-07	6.34244e-06	5.20961	9.07078	7.1402
ENSMUSG00000041515	Irf8	interferon regulatory factor 8	0.514011	-0.960128	1.36946e-07	6.61144e-06	6.21439	3.02401	4.6192
ENSMUSG00000019850	Tnfaip3	tumor necrosis factor, alpha-induced protein 3	1.7354	0.795271	1.39791e-07	6.72711e-06	20.67	33.9644	27.3172
ENSMUSG00000027087	Itgav	integrin alpha V	1.7966	0.845273	1.39832e-07	6.72711e-06	229.254	389.845	309.549
ENSMUSG00000034730	Adgrb1	adhesion G protein-coupled receptor B1	2.47849	1.30946	1.41218e-07	6.75829e-06	1.22205	2.86122	2.04163
ENSMUSG00000028803	Nipal3	NIPA-like domain containing 3	0.576717	-0.794065	1.43741e-07	6.867e-06	28.2922	15.4484	21.8703
ENSMUSG00000028399	Ptprd	protein tyrosine phosphatase, receptor type, D	0.430486	-1.21596	1.53062e-07	7.29968e-06	73.9773	30.1574	52.0674
ENSMUSG00000033685	Ucp2	uncoupling protein 2 (mitochondrial, proton carrier)	1.7403	0.799339	1.58059e-07	7.52493e-06	10.3576	17.0636	13.7106
ENSMUSG00000041112	Elmo1	engulfment and cell motility 1	0.579074	-0.78818	1.61e-07	7.64945e-06	14.7671	8.09538	11.4312
ENSMUSG00000035969	Rusc2	RUN and SH3 domain containing 2	1.72842	0.789455	1.6151e-07	7.66268e-06	57.7225	94.405	76.0637
ENSMUSG00000020019	Ntn4	netrin 4	0.570816	-0.808903	1.62525e-07	7.69752e-06	27.8559	15.0396	21.4478
ENSMUSG00000032419	Tbx18	T-box18	1.89146	0.9195	1.64e-07	7.75548e-06	4.4001	7.86545	6.13277
ENSMUSG00000021974	Fgf9	fibroblast growth factor 9	1.69573	0.761907	1.6445e-07	7.76192e-06	8.98689	14.4365	11.7117
ENSMUSG00000040710	St8sia4	ST8 alpha-N-acetyl-neuraminide alpha-2,8-sialyltransferase 4	0.455897	-1.13322	1.7105e-07	8.05961e-06	32.2119	13.916	23.0639
ENSMUSG00000076431	Sox4	SRY (sex determining region Y)-box 4	1.69858	0.764326	1.718e-07	8.08105e-06	191.383	307.289	249.336
ENSMUSG00000026833	Olfm1	olfactomedin 1	0.587706	-0.766834	1.85382e-07	8.705e-06	44.3271	24.6792	34.5031
ENSMUSG00000022676	Snai2	snail family zinc finger 2	0.529238	-0.918011	1.86809e-07	8.74215e-06	8.458	4.23996	6.34898
ENSMUSG00000036882	Arhgap33	Rho GTPase activating protein 33	0.503533	-0.989842	1.8667e-07	8.74215e-06	17.6724	8.43072	13.0516
ENSMUSG00000031169	Porcn	porcupine homolog (Drosophila)	1.72148	0.783653	1.9e-07	8.844e-06	15.8754	25.8718	20.8736
ENSMUSG00000029832	Nfe2l3	nuclear factor, erythroid derived 2, like 3	1.7958	0.84463	1.90635e-07	8.86082e-06	9.63311	16.3689	13.001
ENSMUSG00000021591	Glrx	glutaredoxin	0.543111	-0.880681	1.9291e-07	8.95143e-06	8.48917	4.36663	6.4279
ENSMUSG00000020992	4930512B01Rik	RIKEN cDNA 4930512B01 gene	0.462157	-1.11354	1.94843e-07	9.02586e-06	2.82431	1.23498	2.02965
ENSMUSG00000070509	Rgma	repulsive guidance molecule family member A	0.595101	-0.748794	1.98883e-07	9.1975e-06	239.57	134.912	187.241
ENSMUSG00000047649	Cd3eap	CD3E antigen, epsilon polypeptide associated protein	1.68566	0.753314	2.02898e-07	9.35167e-06	19.8177	31.6271	25.7224
ENSMUSG00000047735	Samd9l	sterile alpha motif domain containing 9-like	0.468165	-1.09491	2.04872e-07	9.42686e-06	234.33	103.852	169.091
ENSMUSG00000042688	Mapk6	mitogen-activated protein kinase 6	1.71585	0.778927	2.05774e-07	9.45251e-06	172.754	280.59	226.672
ENSMUSG00000002325	Irf9	interferon regulatory factor 9	0.563448	-0.827647	2.13519e-07	9.75933e-06	42.0181	22.3781	32.1981
ENSMUSG00000051716	Apon	apolipoprotein N	2.01442	1.01037	2.17281e-07	9.91478e-06	1.47459	2.81014	2.14236
ENSMUSG00000029167	Ppargc1a	peroxisome proliferative activated receptor, gamma, coactivator 1 alpha	0.403846	-1.30812	2.18669e-07	9.96161e-06	50.9351	19.5032	35.2191
ENSMUSG00000039081	Zfp503	zinc finger protein 503	0.576622	-0.794302	2.28105e-07	1.03743e-05	62.6603	34.166	48.4132
ENSMUSG00000024892	Pcx	pyruvate carboxylase	0.582867	-0.778761	2.39434e-07	1.08715e-05	105.566	58.2187	81.8922
ENSMUSG00000022037	Clu	clusterin	2.18452	1.12732	2.41174e-07	1.09324e-05	200.53	413.689	307.109
ENSMUSG00000020658	Efr3b	EFR3 homolog B	1.81167	0.857317	2.54069e-07	1.14791e-05	4.55531	7.80437	6.17984
ENSMUSG00000011832	Evi5l	ecotropic viral integration site 5 like	0.576893	-0.793624	2.65669e-07	1.19835e-05	25.6942	14.0351	19.8647
ENSMUSG00000041000	Trim62	tripartite motif-containing 62	2.07196	1.051	2.67087e-07	1.20277e-05	86.8299	169.963	128.396
ENSMUSG00000048240	Gng7	guanine nucleotide binding protein (G protein), gamma 7	0.500874	-0.997481	2.69453e-07	1.20946e-05	6.20852	2.94102	4.57477
ENSMUSG00000022500	Litaf	LPS-induced TN factor	1.639	0.712813	2.79684e-07	1.25333e-05	157.903	245.04	201.472
ENSMUSG00000028680	Plk3	polo-like kinase 3	1.72702	0.788288	2.81518e-07	1.2595e-05	9.46948	15.4774	12.4734
ENSMUSG00000013089	Etv5	ets variant 5	1.65573	0.72747	2.92518e-07	1.30658e-05	26.8861	42.172	34.529
ENSMUSG00000054520	Sh3bp2	SH3-domain binding protein 2	1.70633	0.770894	2.94495e-07	1.31115e-05	17.4668	28.2081	22.8374
ENSMUSG00000036067	Slc2a6	solute carrier family 2 (facilitated glucose transporter), member 6	0.526207	-0.926296	2.95419e-07	1.31313e-05	6.76621	3.3662	5.0662
ENSMUSG00000026837	Col5a1	collagen, type V, alpha 1	1.78166	0.833222	3.03816e-07	1.3461e-05	124.889	210.385	167.637
ENSMUSG00000006301	Tmbim1	transmembrane BAX inhibitor motif containing 1	1.66439	0.734995	3.05505e-07	1.3514e-05	27.8605	43.8781	35.8693
ENSMUSG00000042359	Osbpl6	oxysterol binding protein-like 6	0.594285	-0.750773	3.09535e-07	1.36484e-05	37.6779	21.1967	29.4373
ENSMUSG00000021508	Cxcl14	chemokine (C-X-C motif) ligand 14	1.79478	0.843807	3.19764e-07	1.40543e-05	237.888	403.952	320.92
ENSMUSG00000087365	C430049B03Rik	RIKEN cDNA C430049B03 gene	0.528551	-0.919886	3.28889e-07	1.44323e-05	4.28817	2.14458	3.21638
ENSMUSG00000035818	Plekhs1	pleckstrin homology domain containing, family S member 1	0.580772	-0.783956	3.35213e-07	1.46629e-05	11.7236	6.44534	9.08448
ENSMUSG00000031840	Rab3a	RAB3A, member RAS oncogene family	0.555032	-0.849356	3.65205e-07	1.59494e-05	10.2864	5.39913	7.84275
ENSMUSG00000021253	Tgfb3	transforming growth factor, beta 3	1.61171	0.68859	3.71906e-07	1.62163e-05	104.464	159.156	131.81
ENSMUSG00000000732	Icosl	icos ligand	0.588146	-0.765754	3.73268e-07	1.62499e-05	33.916	18.8755	26.3957
ENSMUSG00000027864	Ptgfrn	prostaglandin F2 receptor negative regulator	1.6218	0.697594	3.7395e-07	1.62538e-05	147.691	226.452	187.072
ENSMUSG00000024663	Rab3il1	RAB3A interacting protein (rabin3)-like 1	0.587499	-0.767342	3.79449e-07	1.64408e-05	36.9594	20.5668	28.7631
ENSMUSG00000003549	Ercc1	excision repair cross-complementing rodent repair deficiency, complementation group 1	1.65494	0.726777	3.9151e-07	1.69366e-05	33.923	53.1564	43.5397
ENSMUSG00000028479	Gne	glucosamine (UDP-N-acetyl)-2-epimerase/N-acetylmannosamine kinase	1.70587	0.770512	3.92731e-07	1.69628e-05	22.2121	35.8382	29.0251
ENSMUSG00000032085	Tagln	transgelin	1.96182	0.972191	4.24e-07	1.82543e-05	3.30368	6.13356	4.71862
ENSMUSG00000035954	Dock4	dedicator of cytokinesis 4	2.04806	1.03425	4.40863e-07	1.89359e-05	19.304	37.4181	28.361
ENSMUSG00000004698	Hdac9	histone deacetylase 9	0.590379	-0.760286	4.41172e-07	1.89359e-05	16.299	9.11499	12.707
ENSMUSG00000034731	Dgkh	diacylglycerol kinase, eta	2.05329	1.03794	4.51494e-07	1.93487e-05	4.58512	8.91689	6.75101
ENSMUSG00000021411	Pxdc1	PX domain containing 1	1.68507	0.752812	4.55179e-07	1.94763e-05	7.29758	11.6347	9.46612
ENSMUSG00000029130	Rnf32	ring finger protein 32	0.568089	-0.815811	4.58237e-07	1.95766e-05	7.3372	3.94692	5.64206
ENSMUSG00000090125	Pou3f1	POU domain, class 3, transcription factor 1	1.96931	0.977693	4.71888e-07	2.00973e-05	1.58225	2.94705	2.26465
ENSMUSG00000087211	Lhx1os	LIM homeobox 1, opposite strand	2.06852	1.0486	4.85689e-07	2.06531e-05	3.57159	7.00333	5.28746
ENSMUSG00000031665	Sall1	sal-like 1 (Drosophila)	0.607854	-0.718204	5.06e-07	2.1483e-05	121.318	69.7697	95.5436
ENSMUSG00000022893	Adamts1	a disintegrin-like and metallopeptidase (reprolysin type) with thrombospondin type 1 motif, 1	0.241779	-2.04824	5.25587e-07	2.22463e-05	45.4582	10.4096	27.9339
ENSMUSG00000029552	Tes	testis derived transcript	1.64566	0.718662	5.54122e-07	2.33105e-05	86.065	134.056	110.06
ENSMUSG00000074896	Ifit3	interferon-induced protein with tetratricopeptide repeats 3	0.2573	-1.95848	5.58381e-07	2.34537e-05	30.5069	7.43017	18.9685
ENSMUSG00000027371	Fahd2a	fumarylacetoacetate hydrolase domain containing 2A	0.582344	-0.780057	5.62787e-07	2.36027e-05	12.7301	7.01415	9.87213
ENSMUSG00000027605	Acss2	acyl-CoA synthetase short-chain family member 2	0.580987	-0.783421	5.69406e-07	2.38439e-05	16.2534	8.93949	12.5964
ENSMUSG00000034573	Ptpn13	protein tyrosine phosphatase, non-receptor type 13	0.618901	-0.69222	5.82465e-07	2.43536e-05	172.119	100.808	136.463
ENSMUSG00000015944	Gatsl2	GATS protein-like 2	0.587119	-0.768275	5.93061e-07	2.47589e-05	102.444	56.8955	79.6695
ENSMUSG00000070520	Ndnl2	necdin-like 2	1.63298	0.707509	6.03233e-07	2.51073e-05	24.2769	37.5171	30.897
ENSMUSG00000001627	Ifrd1	interferon-related developmental regulator 1	1.64225	0.715671	6.06846e-07	2.52143e-05	50.3198	78.1837	64.2518
ENSMUSG00000054072	Iigp1	interferon inducible GTPase 1	0.327263	-1.61148	6.40256e-07	2.65277e-05	4.1092	1.27308	2.69114
ENSMUSG00000075585	6330403L08Rik	RIKEN cDNA 6330403L08 gene	1.62868	0.703707	6.47e-07	2.67685e-05	14.4141	22.2046	18.3094
ENSMUSG00000030403	Vasp	vasodilator-stimulated phosphoprotein	1.60955	0.686657	6.69221e-07	2.76443e-05	105.277	160.369	132.823
ENSMUSG00000016128	Stard13	StAR-related lipid transfer (START) domain containing 13	1.64039	0.714036	6.84522e-07	2.81519e-05	81.2344	126.089	103.662
ENSMUSG00000091971	Hspa1a	heat shock protein 1A	0.528321	-0.920514	6.89291e-07	2.83032e-05	5.13778	2.57248	3.85513
ENSMUSG00000028480	Glipr2	GLI pathogenesis-related 2	1.61557	0.692039	7.01551e-07	2.87636e-05	28.5976	43.7418	36.1697
ENSMUSG00000027007	Ssfa2	sperm specific antigen 2	0.607162	-0.719848	7.09644e-07	2.90521e-05	47.9429	27.5786	37.7608
ENSMUSG00000039058	Ak5	adenylate kinase 5	0.595946	-0.746746	7.31665e-07	2.98646e-05	32.9406	18.6055	25.7731
ENSMUSG00000046329	Slc25a23	solute carrier family 25 (mitochondrial carrier; phosphate carrier), member 23	0.610084	-0.71292	7.37438e-07	3.00555e-05	171.795	99.202	135.498
ENSMUSG00000021676	Iqgap2	IQ motif containing GTPase activating protein 2	0.535658	-0.900615	7.45209e-07	3.03272e-05	46.2318	23.4737	34.8527
ENSMUSG00000025283	Sat1	spermidine/spermine N1-acetyl transferase 1	1.61256	0.689353	7.7009e-07	3.12935e-05	159.64	243.675	201.658
ENSMUSG00000042256	Ptchd4	patched domain containing 4	0.375341	-1.41373	7.79e-07	3.16068e-05	3.49723	1.24136	2.36929
ENSMUSG00000048763	Hoxb3	homeobox B3	0.46933	-1.09133	7.81519e-07	3.16642e-05	15.8061	7.02746	11.4168
ENSMUSG00000070803	Cited4	Cbp/p300-interacting transactivator, with Glu/Asp-rich carboxy-terminal domain, 4	0.310125	-1.68908	8.05078e-07	3.25228e-05	6.59178	1.93123	4.26151
ENSMUSG00000015214	Mtmr1	myotubularin related protein 1	0.610128	-0.712817	8.0785e-07	3.25869e-05	33.9941	19.6379	26.816
ENSMUSG00000029334	Prkg2	protein kinase, cGMP-dependent, type II	2.72879	1.44826	8.16914e-07	3.29041e-05	4.06953	10.5259	7.29773
ENSMUSG00000035385	Ccl2	chemokine (C-C motif) ligand 2	2.23348	1.15929	8.30391e-07	3.33492e-05	14.0154	29.6683	21.8419
ENSMUSG00000043099	Hic1	hypermethylated in cancer 1	0.550447	-0.861325	8.47859e-07	3.4001e-05	50.4517	26.2445	38.3481
ENSMUSG00000021806	Nid2	nidogen 2	0.611472	-0.709641	8.57101e-07	3.42716e-05	39.8407	23.0603	31.4505
ENSMUSG00000052504	Epha3	Eph receptor A3	0.427146	-1.2272	8.66794e-07	3.46088e-05	4.56887	1.84431	3.20659
ENSMUSG00000018920	Cxcl16	chemokine (C-X-C motif) ligand 16	1.87037	0.903321	8.75707e-07	3.49139e-05	2.3997	4.25216	3.32593
ENSMUSG00000046269	Usp27x	ubiquitin specific peptidase 27, X chromosome	1.70334	0.768365	8.82223e-07	3.50803e-05	9.2215	14.8829	12.0522
ENSMUSG00000041642	Kif21b	kinesin family member 21B	1.6508	0.723166	8.97926e-07	3.56446e-05	26.0954	40.8179	33.4566
ENSMUSG00000045394	Epcam	epithelial cell adhesion molecule	1.66428	0.734901	9.23e-07	3.65336e-05	14.6069	23.004	18.8054
ENSMUSG00000035451	Foxa1	forkhead box A1	0.620536	-0.688413	9.46426e-07	3.74077e-05	24.0131	14.1013	19.0572
ENSMUSG00000097353	A430046D13Rik	Riken cDNA A430046D13 gene	0.52335	-0.934153	9.55155e-07	3.76984e-05	3.04343	1.50724	2.27534
ENSMUSG00000035356	Nfkbiz	nuclear factor of kappa light polypeptide gene enhancer in B cells inhibitor, zeta	2.06331	1.04496	9.93455e-07	3.91538e-05	19.4909	38.0398	28.7653
ENSMUSG00000048058	Ldlrad3	low density lipoprotein receptor class A domain containing 3	1.66301	0.733797	1.00412e-06	3.95175e-05	24.8212	39.09	31.9556
ENSMUSG00000004562	Arhgef40	Rho guanine nucleotide exchange factor (GEF) 40	1.64571	0.718713	1.01e-06	3.96936e-05	84.5918	131.749	108.17
ENSMUSG00000030551	Nr2f2	nuclear receptor subfamily 2, group F, member 2	0.615811	-0.699441	1.01583e-06	3.9864e-05	65.7177	38.2909	52.0043
ENSMUSG00000004446	Bid	BH3 interacting domain death agonist	1.61805	0.694252	1.09506e-06	4.2912e-05	30.6518	47.0396	38.8457
ENSMUSG00000006445	Epha2	Eph receptor A2	1.59579	0.674267	1.09864e-06	4.29908e-05	90.2495	136.233	113.241
ENSMUSG00000029570	Lfng	LFNG O-fucosylpeptide 3-beta-N-acetylglucosaminyltransferase	1.86639	0.900248	1.12821e-06	4.40852e-05	12.5025	22.0887	17.2956
ENSMUSG00000032224	Fam81a	family with sequence similarity 81, member A	0.603382	-0.728857	1.17023e-06	4.56623e-05	16.7697	9.57224	13.171
ENSMUSG00000031504	Rab20	RAB20, member RAS oncogene family	0.594068	-0.751301	1.189e-06	4.63289e-05	86.1505	48.4076	67.279
ENSMUSG00000039982	Dtx4	deltex 4, E3 ubiquitin ligase	0.62238	-0.684132	1.201e-06	4.67293e-05	235.097	138.629	186.863
ENSMUSG00000051048	P4ha3	procollagen-proline, 2-oxoglutarate 4-dioxygenase (proline 4-hydroxylase), alpha polypeptide III	3.22835	1.6908	1.21249e-06	4.71105e-05	2.47317	7.56108	5.01713
ENSMUSG00000078794	Dact3	dishevelled-binding antagonist of beta-catenin 3	0.554981	-0.849491	1.24807e-06	4.84243e-05	6.3986	3.35895	4.87878
ENSMUSG00000022096	Hr	hairless	2.6144	1.38648	1.24983e-06	4.84243e-05	2.4675	6.11047	4.28898
ENSMUSG00000025034	Trim8	tripartite motif-containing 8	0.607311	-0.719492	1.27774e-06	4.94361e-05	128.098	73.6022	100.85
ENSMUSG00000028086	Fbxw7	F-box and WD-40 domain protein 7	1.67938	0.747929	1.28682e-06	4.97173e-05	21.0507	33.4733	27.262
ENSMUSG00000037465	Klf10	Kruppel-like factor 10	1.65501	0.726843	1.35143e-06	5.21401e-05	32.3732	50.6857	41.5294
ENSMUSG00000022353	Mtss1	metastasis suppressor 1	0.60762	-0.718758	1.3815e-06	5.32255e-05	99.7459	57.3383	78.5421
ENSMUSG00000024885	Aldh3b1	aldehyde dehydrogenase 3 family, member B1	0.583672	-0.77677	1.38569e-06	5.33121e-05	17.3579	9.58296	13.4704
ENSMUSG00000028737	Aldh4a1	aldehyde dehydrogenase 4 family, member A1	0.582262	-0.78026	1.39539e-06	5.36101e-05	15.5613	8.5665	12.0639
ENSMUSG00000058740	Kcnt1	potassium channel, subfamily T, member 1	0.395228	-1.33924	1.45907e-06	5.59786e-05	16.1983	6.06338	11.1308
ENSMUSG00000006205	Htra1	HtrA serine peptidase 1	1.87445	0.90647	1.47054e-06	5.6281e-05	567.662	1005.95	786.804
ENSMUSG00000091243	Vgll3	vestigial like family member 3	0.461157	-1.11667	1.47122e-06	5.6281e-05	7.97317	3.47784	5.72551
ENSMUSG00000033386	Frrs1	ferric-chelate reductase 1	1.6488	0.721419	1.4731e-06	5.6281e-05	37.869	59.0762	48.4726
ENSMUSG00000057706	Mex3b	mex3 RNA binding family member B	1.63573	0.709936	1.49946e-06	5.72086e-05	22.5121	34.8226	28.6674
ENSMUSG00000041120	Nbl1	neuroblastoma, suppression of tumorigenicity 1	1.76382	0.8187	1.50239e-06	5.72409e-05	14.4157	24.0288	19.2222
ENSMUSG00000021884	Hacl1	2-hydroxyacyl-CoA lyase 1	0.563463	-0.827607	1.60221e-06	6.09595e-05	8.86306	4.72845	6.79576
ENSMUSG00000042978	Sbk1	SH3-binding kinase 1	1.59697	0.67534	1.61234e-06	6.12598e-05	129.858	196.258	163.058
ENSMUSG00000036256	Igfbp7	insulin-like growth factor binding protein 7	1.9253	0.945087	1.62623e-06	6.17024e-05	26.8134	48.7443	37.7788
ENSMUSG00000024900	Cpt1a	carnitine palmitoyltransferase 1a, liver	1.62525	0.700665	1.68554e-06	6.38644e-05	165.786	255.137	210.461
ENSMUSG00000027993	Trim2	tripartite motif-containing 2	0.512903	-0.963243	1.69753e-06	6.42304e-05	188.926	91.7412	140.333
ENSMUSG00000034949	Zfr2	zinc finger RNA binding protein 2	0.580228	-0.785309	1.77593e-06	6.70121e-05	8.66309	4.75744	6.71026
ENSMUSG00000062661	Ncs1	neuronal calcium sensor 1	1.61028	0.687307	1.80158e-06	6.78866e-05	42.3576	64.6036	53.4806
ENSMUSG00000027068	Dhrs9	dehydrogenase/reductase (SDR family) member 9	0.586351	-0.770164	1.81022e-06	6.8119e-05	32.6303	18.121	25.3756
ENSMUSG00000027962	Vcam1	vascular cell adhesion molecule 1	2.09652	1.068	1.814e-06	6.81678e-05	2.41541	4.79301	3.60421
ENSMUSG00000054074	Skida1	SKI/DACH domain containing 1	0.602975	-0.72983	1.83452e-06	6.88446e-05	17.9464	10.2379	14.0921
ENSMUSG00000003518	Dusp3	dual specificity phosphatase 3 (vaccinia virus phosphatase VH1-related)	0.611315	-0.710013	1.84959e-06	6.93153e-05	59.0953	34.2252	46.6602
ENSMUSG00000030774	Pak1	p21 protein (Cdc42/Rac)-activated kinase 1	1.63383	0.708261	1.89416e-06	7.08892e-05	33.645	52.0281	42.8366
ENSMUSG00000021187	Tc2n	tandem C2 domains, nuclear	3.35674	1.74706	1.91511e-06	7.14784e-05	2.56647	8.16613	5.3663
ENSMUSG00000034755	Pcdh11x	protocadherin 11 X-linked	0.359923	-1.47424	1.91343e-06	7.14784e-05	4.26828	1.45682	2.86255
ENSMUSG00000040717	Il17rd	interleukin 17 receptor D	0.532743	-0.90849	1.92089e-06	7.15969e-05	42.0448	21.1995	31.6222
ENSMUSG00000031486	Adgra2	adhesion G protein-coupled receptor A2	0.567672	-0.816871	1.95632e-06	7.28186e-05	7.24755	3.88892	5.56824
ENSMUSG00000030530	Furin	furin (paired basic amino acid cleaving enzyme)	1.57264	0.653192	2.03722e-06	7.57273e-05	180.304	268.103	224.204
ENSMUSG00000020520	Galnt10	UDP-N-acetyl-alpha-D-galactosamine:polypeptide N-acetylgalactosaminyltransferase 10	1.58959	0.668656	2.07087e-06	7.68741e-05	60.5284	91.044	75.7862
ENSMUSG00000078350	Smim1	small integral membrane protein 1	0.609016	-0.715448	2.0854e-06	7.73089e-05	31.8896	18.3933	25.1414
ENSMUSG00000028497	Hacd4	3-hydroxyacyl-CoA dehydratase 4	0.586931	-0.768737	2.17431e-06	8.04962e-05	8.51496	4.72621	6.62058
ENSMUSG00000042429	Adora1	adenosine A1 receptor	2.48373	1.31251	2.19756e-06	8.12476e-05	5.63719	13.258	9.44758
ENSMUSG00000063873	Slc24a3	solute carrier family 24 (sodium/potassium/calcium exchanger), member 3	0.582159	-0.780515	2.2107e-06	8.16236e-05	7.09679	3.90859	5.50269
ENSMUSG00000031740	Mmp2	matrix metallopeptidase 2	1.65388	0.725856	2.24179e-06	8.26603e-05	24.4233	38.1958	31.3096
ENSMUSG00000049307	Fut4	fucosyltransferase 4	2.20309	1.13953	2.29772e-06	8.46091e-05	2.32702	4.84166	3.58434
ENSMUSG00000086328	2700033N17Rik	RIKEN cDNA 2700033N17 gene	0.556961	-0.84435	2.32235e-06	8.54017e-05	4.74238	2.49881	3.6206
ENSMUSG00000058173	Smco4	single-pass membrane protein with coiled-coil domains 4	0.431032	-1.21413	2.42505e-06	8.89403e-05	6.58923	2.68905	4.63914
ENSMUSG00000063972	Nr6a1	nuclear receptor subfamily 6, group A, member 1	0.442391	-1.17661	2.4401e-06	8.93726e-05	14.4707	6.0627	10.2667
ENSMUSG00000040511	Pvr	poliovirus receptor	1.61468	0.691249	2.47013e-06	9.03521e-05	41.0648	62.8078	51.9363
ENSMUSG00000051343	Rab11fip5	RAB11 family interacting protein 5 (class I)	1.59451	0.67311	2.52152e-06	9.20738e-05	118.496	178.838	148.667
ENSMUSG00000057933	Gsta2	glutathione S-transferase, alpha 2 (Yc2)	0.45307	-1.14219	2.62778e-06	9.57364e-05	7.1414	3.06535	5.10338
ENSMUSG00000062825	Actg1	actin, gamma, cytoplasmic 1	1.56012	0.641658	2.64847e-06	9.63621e-05	1092.7	1613.7	1353.2
ENSMUSG00000034926	Dhcr24	24-dehydrocholesterol reductase	0.599469	-0.738242	2.8137e-06	0.000102104	352.48	199.902	276.191
ENSMUSG00000039031	Arhgap18	Rho GTPase activating protein 18	0.548256	-0.867078	2.87e-06	0.000103959	91.9816	47.7418	69.8617
ENSMUSG00000044447	Dock5	dedicator of cytokinesis 5	0.630312	-0.665863	2.87239e-06	0.000103959	36.0979	21.5439	28.8209
ENSMUSG00000027559	Car3	carbonic anhydrase 3	0.395092	-1.33974	2.9036e-06	0.00010495	8.42569	3.15486	5.79027
ENSMUSG00000039774	Galnt12	UDP-N-acetyl-alpha-D-galactosamine:polypeptide N-acetylgalactosaminyltransferase 12	0.579965	-0.785961	2.95807e-06	0.000106638	8.45256	4.64221	6.54738
ENSMUSG00000055733	Nap1l3	nucleosome assembly protein 1-like 3	0.584834	-0.773902	2.99319e-06	0.000107763	5.83308	3.23011	4.53159
ENSMUSG00000028024	Enpep	glutamyl aminopeptidase	0.485554	-1.0423	3.03276e-06	0.000109044	18.8052	8.63833	13.7217
ENSMUSG00000020901	Pik3r5	phosphoinositide-3-kinase, regulatory subunit 5, p101	0.540832	-0.886748	3.07673e-06	0.000110481	3.3949	1.74115	2.56802
ENSMUSG00000022098	Bmp1	bone morphogenetic protein 1	1.5515	0.633666	3.09209e-06	0.000110888	94.4218	138.662	116.542
ENSMUSG00000031024	St5	suppression of tumorigenicity 5	1.6006	0.678613	3.123e-06	0.00011185	152.509	231.17	191.84
ENSMUSG00000071369	Map3k5	mitogen-activated protein kinase kinase kinase 5	0.621326	-0.686578	3.26284e-06	0.000116706	30.9565	18.1876	24.572
ENSMUSG00000012428	Steap4	STEAP family member 4	0.572592	-0.804421	3.33075e-06	0.000118826	10.6772	5.79898	8.23807
ENSMUSG00000027010	Slc25a12	solute carrier family 25 (mitochondrial carrier, Aralar), member 12	0.616435	-0.697979	3.37823e-06	0.000120363	44.0041	25.6895	34.8468
ENSMUSG00000029580	Actb	actin, beta	1.56055	0.642056	3.40106e-06	0.000120905	2063.34	3047.92	2555.63
ENSMUSG00000040711	Sh3pxd2b	SH3 and PX domains 2B	1.57652	0.656738	3.40224e-06	0.000120905	196.993	293.976	245.485
ENSMUSG00000022894	Adamts5	a disintegrin-like and metallopeptidase (reprolysin type) with thrombospondin type 1 motif, 5 (aggrecanase-2)	0.498496	-1.00434	3.43944e-06	0.000122069	46.7227	22.0507	34.3867
ENSMUSG00000032363	Adamts7	a disintegrin-like and metallopeptidase (reprolysin type) with thrombospondin type 1 motif, 7	1.62584	0.701189	3.45517e-06	0.000122469	17.8928	27.5266	22.7097
ENSMUSG00000090399	Gm38399	predicted gene, 38399	1.7807	0.832442	3.47148e-06	0.000122889	2.83281	4.7766	3.8047
ENSMUSG00000033355	Rtp4	receptor transporter protein 4	0.521522	-0.9392	3.5319e-06	0.000124867	13.6486	6.71554	10.1821
ENSMUSG00000041782	Lad1	ladinin	4.30877	2.10728	3.67562e-06	0.000129614	1.73942	7.07926	4.40934
ENSMUSG00000027168	Pax6	paired box 6	1.66008	0.731257	3.77047e-06	0.000132788	15.2248	23.9091	19.567
ENSMUSG00000032652	Crebl2	cAMP responsive element binding protein-like 2	0.620243	-0.689095	3.87912e-06	0.00013644	38.099	22.3803	30.2397
ENSMUSG00000025932	Eya1	EYA transcriptional coactivator and phosphatase 1	0.58385	-0.776331	3.89449e-06	0.000136805	43.06	23.8187	33.4394
ENSMUSG00000021822	Plau	plasminogen activator, urokinase	1.93636	0.953345	3.95e-06	0.000138577	16.4734	30.1376	23.3055
ENSMUSG00000069874	Irgm2	immunity-related GTPase family M member 2	0.604649	-0.72583	3.973e-06	0.000139207	21.018	12.0158	16.5169
ENSMUSG00000036718	Micall2	MICAL-like 2	1.61602	0.692449	4.00415e-06	0.00014012	44.6335	68.3083	56.4709
ENSMUSG00000042686	Jph1	junctophilin 1	1.64411	0.717304	4.06816e-06	0.000141998	13.2798	20.6726	16.9762
ENSMUSG00000044667	Plppr4	phospholipid phosphatase related 4	2.06413	1.04554	4.08789e-06	0.000142472	6.21442	12.1437	9.17906
ENSMUSG00000010064	Slc38a3	solute carrier family 38, member 3	0.577623	-0.791801	4.09565e-06	0.000142472	8.81813	4.81913	6.81863
ENSMUSG00000003123	Lipe	lipase, hormone sensitive	0.603482	-0.728617	4.09739e-06	0.000142472	13.4973	7.70176	10.5995
ENSMUSG00000023307	March5	membrane-associated ring finger (C3HC4) 5	1.57699	0.657176	4.10248e-06	0.000142472	132.522	197.796	165.159
ENSMUSG00000034171	Faah	fatty acid amide hydrolase	0.600223	-0.73643	4.14322e-06	0.000143705	11.802	6.71081	9.25639
ENSMUSG00000029605	Oas1b	2'-5' oligoadenylate synthetase 1B	0.406348	-1.29921	4.15464e-06	0.000143919	6.12269	2.35464	4.23867
ENSMUSG00000046186	Cd109	CD109 antigen	1.60908	0.686233	4.18109e-06	0.000144653	15.1196	23.0191	19.0694
ENSMUSG00000054619	Mettl7a1	methyltransferase like 7A1	0.615059	-0.701203	4.192e-06	0.000144848	23.0037	13.392	18.1979
ENSMUSG00000026547	Tagln2	transgelin 2	1.54106	0.623918	4.19893e-06	0.000144905	131.65	191.976	161.813
ENSMUSG00000059327	Eda	ectodysplasin-A	0.483438	-1.0486	4.3159e-06	0.000148755	3.77867	1.72406	2.75137
ENSMUSG00000025742	Prps2	phosphoribosyl pyrophosphate synthetase 2	0.596241	-0.746032	4.37034e-06	0.000150443	199.184	112.391	155.788
ENSMUSG00000005087	Cd44	CD44 antigen	1.75494	0.81142	4.38776e-06	0.000150665	92.722	154.071	123.397
ENSMUSG00000022261	Sdc2	syndecan 2	1.61071	0.687699	4.4401e-06	0.000152272	68.9363	105.172	87.0544
ENSMUSG00000050148	Ubqln2	ubiquilin 2	1.59645	0.674863	4.5118e-06	0.000154345	97.7415	147.693	122.717
ENSMUSG00000034675	Dbn1	drebrin 1	1.55858	0.640233	4.57612e-06	0.000156351	312.249	460.634	386.442
ENSMUSG00000020900	Myh10	myosin, heavy polypeptide 10, non-muscle	1.60794	0.685218	4.62933e-06	0.000157972	545.295	830.248	687.771
ENSMUSG00000037362	Nov	nephroblastoma overexpressed gene	0.49968	-1.00092	4.66533e-06	0.000159003	3.01867	1.42982	2.22424
ENSMUSG00000059195	Gm12715	predicted gene 12715	1.59068	0.669644	4.70361e-06	0.000160109	11.1541	16.7947	13.9744
ENSMUSG00000029108	Pcdh7	protocadherin 7	0.607566	-0.718888	4.741e-06	0.000161184	13.3879	7.70037	10.5442
ENSMUSG00000045211	Nudt18	nudix (nucleoside diphosphate linked moiety X)-type motif 18	1.70234	0.76752	4.76334e-06	0.000161742	6.81409	10.9807	8.89739
ENSMUSG00000050965	Prkca	protein kinase C, alpha	1.59969	0.677795	4.96351e-06	0.000168123	40.5885	61.4702	51.0294
ENSMUSG00000025207	Sema4g	sema domain, immunoglobulin domain (Ig), transmembrane domain (TM) and short cytoplasmic domain, (semaphorin) 4G	0.61649	-0.697851	5.01834e-06	0.000169771	17.1285	9.98914	13.5588
ENSMUSG00000024975	Pdcd4	programmed cell death 4	0.602014	-0.732131	5.0335e-06	0.000170074	181.801	103.585	142.693
ENSMUSG00000034951	Cog7	component of oligomeric golgi complex 7	0.625086	-0.677874	5.11394e-06	0.00017258	65.5535	38.7866	52.1701
ENSMUSG00000002997	Prkar2b	protein kinase, cAMP dependent regulatory, type II beta	0.639449	-0.645099	5.19017e-06	0.000174937	25.2768	15.298	20.2874
ENSMUSG00000027661	Slc2a10	solute carrier family 2 (facilitated glucose transporter), member 10	1.74301	0.801585	5.19739e-06	0.000174966	4.43531	7.32082	5.87806
ENSMUSG00000092569	Gm20544	predicted gene 20544	1.72086	0.783131	5.28494e-06	0.000177444	3.60384	5.87073	4.73728
ENSMUSG00000020175	Rab36	RAB36, member RAS oncogene family	0.609695	-0.713839	5.28834e-06	0.000177444	9.39792	5.43136	7.41464
ENSMUSG00000021728	Emb	embigin	0.630903	-0.66451	5.30233e-06	0.000177444	127.978	76.3927	102.185
ENSMUSG00000001123	Lgals9	lectin, galactose binding, soluble 9	0.545886	-0.873328	5.3033e-06	0.000177444	8.95924	4.62977	6.7945
ENSMUSG00000023367	Tmem176a	transmembrane protein 176A	0.62264	-0.68353	5.38661e-06	0.000179794	84.3778	49.7363	67.0571
ENSMUSG00000059901	Adamts14	a disintegrin-like and metallopeptidase (reprolysin type) with thrombospondin type 1 motif, 14	0.519703	-0.944242	5.39775e-06	0.000179947	19.7647	9.70577	14.7352
ENSMUSG00000033105	Lss	lanosterol synthase	0.614313	-0.702953	5.44685e-06	0.000181364	113.422	65.961	89.6914
ENSMUSG00000046532	Ar	androgen receptor	0.523924	-0.932571	5.856e-06	0.000194497	4.36924	2.16772	3.26848
ENSMUSG00000007613	Tgfbr1	transforming growth factor, beta receptor I	1.65424	0.726166	5.86252e-06	0.000194497	80.9766	126.771	103.874
ENSMUSG00000046743	Fat4	FAT atypical cadherin 4	0.641713	-0.639999	5.9231e-06	0.000196043	56.2398	34.1797	45.2097
ENSMUSG00000026655	Fam107b	family with sequence similarity 107, member B	0.633665	-0.658207	5.94682e-06	0.000196582	132.604	79.5126	106.059
ENSMUSG00000038368	Focad	focadhesin	0.644066	-0.63472	5.95762e-06	0.000196702	42.3245	25.8151	34.0698
ENSMUSG00000027947	Il6ra	interleukin 6 receptor, alpha	1.67915	0.747727	6.19412e-06	0.000203775	8.12161	12.9019	10.5117
ENSMUSG00000097209	AU022754	expressed sequence AU022754	2.14566	1.10142	6.33956e-06	0.000208311	1.84647	3.74035	2.79341
ENSMUSG00000040339	Fam102b	family with sequence similarity 102, member B	1.61171	0.688592	6.398e-06	0.00020984	120.479	183.813	152.146
ENSMUSG00000008999	Bmp7	bone morphogenetic protein 7	0.495791	-1.0122	6.40139e-06	0.00020984	30.4534	14.2638	22.3586
ENSMUSG00000050821	Fam131a	family with sequence similarity 131, member A	0.565716	-0.821849	6.47469e-06	0.000211544	5.24875	2.81132	4.03003
ENSMUSG00000048376	F2r	coagulation factor II (thrombin) receptor	1.56596	0.647048	6.47576e-06	0.000211544	148.121	219.399	183.76
ENSMUSG00000021373	Cap2	CAP, adenylate cyclase-associated protein, 2 (yeast)	0.579598	-0.786875	6.47646e-06	0.000211544	5.88536	3.22955	4.55746
ENSMUSG00000028037	Ifi44	interferon-induced protein 44	0.218988	-2.19108	6.57122e-06	0.000213876	3.84112	0.797183	2.31915
ENSMUSG00000095115	Itpripl2	inositol 1,4,5-triphosphate receptor interacting protein-like 2	1.77338	0.826499	6.67941e-06	0.000216883	21.3815	35.8987	28.6401
ENSMUSG00000068854	Hist2h2be	histone cluster 2, H2be	0.590482	-0.760036	6.88339e-06	0.00022298	8.11081	4.53531	6.32306
ENSMUSG00000064373	Selenop	selenoprotein P	0.638887	-0.646367	6.95138e-06	0.000224568	56.5257	34.1786	45.3522
ENSMUSG00000026463	Atp2b4	ATPase, Ca++ transporting, plasma membrane 4	1.97483	0.981726	6.95573e-06	0.000224568	18.2519	34.0884	26.1702
ENSMUSG00000034612	Chst11	carbohydrate sulfotransferase 11	1.94939	0.963025	7.0582e-06	0.000227569	12.0444	22.2097	17.127
ENSMUSG00000060675	Pla2g16	phospholipase A2, group XVI	1.88283	0.912904	7.1708e-06	0.000230388	7.93002	14.1169	11.0234
ENSMUSG00000000628	Hk2	hexokinase 2	1.51511	0.599422	7.45974e-06	0.000238833	363.756	521.332	442.544
ENSMUSG00000026817	Ak1	adenylate kinase 1	2.06485	1.04604	7.54181e-06	0.000240825	12.9148	25.2042	19.0595
ENSMUSG00000056870	Gulp1	GULP, engulfment adaptor PTB domain containing 1	0.565184	-0.823207	7.54825e-06	0.000240825	51.9506	27.8032	39.8769
ENSMUSG00000034936	Arl4d	ADP-ribosylation factor-like 4D	0.502652	-0.992367	7.57234e-06	0.000241314	4.59953	2.18591	3.39272
ENSMUSG00000015090	Ptgds	prostaglandin D2 synthase (brain)	0.619943	-0.689793	7.60322e-06	0.000242017	25.4201	14.9276	20.1738
ENSMUSG00000024747	Aldh1a7	aldehyde dehydrogenase family 1, subfamily A7	0.320374	-1.64217	7.696e-06	0.000244634	6.13944	1.86127	4.00035
ENSMUSG00000030074	Gxylt2	glucoside xylosyltransferase 2	1.57965	0.659603	7.891e-06	0.000250308	104.918	157.014	130.966
ENSMUSG00000024052	Lpin2	lipin 2	1.56177	0.643179	7.93323e-06	0.000251356	89.5458	132.372	110.959
ENSMUSG00000070407	Hs3st3b1	heparan sulfate (glucosamine) 3-O-sulfotransferase 3B1	1.77977	0.83169	7.963e-06	0.000252007	13.6649	23.0261	18.3455
ENSMUSG00000002565	Scin	scinderin	0.614878	-0.701627	7.97813e-06	0.000252197	8.68321	5.05351	6.86836
ENSMUSG00000024803	Ankrd1	ankyrin repeat domain 1 (cardiac muscle)	1.58274	0.662426	8.18341e-06	0.000258389	42.9666	64.3536	53.6601
ENSMUSG00000053886	Sh2d4a	SH2 domain containing 4A	0.504501	-0.98707	8.1952e-06	0.000258464	7.16913	3.42446	5.2968
ENSMUSG00000067279	Ppp1r3c	protein phosphatase 1, regulatory (inhibitor) subunit 3C	0.534814	-0.90289	8.22918e-06	0.000259238	3.01414	1.52624	2.27019
ENSMUSG00000025196	Cpn1	carboxypeptidase N, polypeptide 1	0.610989	-0.710781	8.4142e-06	0.000264763	22.7996	13.1835	17.9915
ENSMUSG00000023960	Enpp5	ectonucleotide pyrophosphatase/phosphodiesterase 5	0.64289	-0.637357	8.482e-06	0.000266591	64.9617	39.5338	52.2477
ENSMUSG00000019590	Cyb561	cytochrome b-561	1.61633	0.692722	8.58123e-06	0.000269094	7.98437	12.2098	10.0971
ENSMUSG00000030768	Disp1	dispatched homolog 1 (Drosophila)	0.63723	-0.650114	8.65277e-06	0.000270719	46.9997	28.3408	37.6702
ENSMUSG00000020282	Rhbdf1	rhomboid 5 homolog 1	1.5424	0.625181	8.74738e-06	0.000273368	92.9052	135.572	114.239
ENSMUSG00000051177	Plcb1	phospholipase C, beta 1	0.5108	-0.969169	9.153e-06	0.000285394	12.2638	5.92504	9.0944
ENSMUSG00000043518	Rai2	retinoic acid induced 2	0.352347	-1.50493	9.20576e-06	0.000286714	3.58293	1.19635	2.38964
ENSMUSG00000021238	Aldh6a1	aldehyde dehydrogenase family 6, subfamily A1	0.647714	-0.62657	9.44266e-06	0.00029376	29.0093	17.7802	23.3947
ENSMUSG00000001661	Hoxc6	homeobox C6	0.575372	-0.797433	9.5882e-06	0.00029795	12.6971	6.91434	9.80573
ENSMUSG00000020458	Rtn4	reticulon 4	1.56509	0.646245	9.74408e-06	0.000302452	283.872	420.451	352.162
ENSMUSG00000038172	Ttc39b	tetratricopeptide repeat domain 39B	1.69799	0.763828	1.0255e-05	0.000316761	23.9526	38.4947	31.2236
ENSMUSG00000039349	C130074G19Rik	RIKEN cDNA C130074G19 gene	2.03403	1.02434	1.04055e-05	0.000320734	1.88781	3.6294	2.7586
ENSMUSG00000025036	Sfxn2	sideroflexin 2	0.633834	-0.657823	1.04148e-05	0.000320734	41.4412	24.8434	33.1423
ENSMUSG00000051379	Flrt3	fibronectin leucine rich transmembrane protein 3	1.68509	0.752829	1.08529e-05	0.000333477	5.09979	8.13294	6.61636
ENSMUSG00000046841	Ckap4	cytoskeleton-associated protein 4	1.53431	0.617588	1.09571e-05	0.000335929	24.7056	35.8602	30.2829
ENSMUSG00000047617	BC029214	cDNA sequence BC029214	0.611115	-0.710485	1.10303e-05	0.000337044	10.2965	5.9686	8.13254
ENSMUSG00000049470	Aff4	AF4/FMR2 family, member 4	1.57326	0.653755	1.14222e-05	0.000347858	411.752	613.129	512.441
ENSMUSG00000037613	Tnfrsf23	tumor necrosis factor receptor superfamily, member 23	1.80654	0.853233	1.14499e-05	0.000348314	8.2153	14.0533	11.1343
ENSMUSG00000027555	Car13	carbonic anhydrase 13	0.640066	-0.643708	1.17936e-05	0.000357979	43.2183	26.2048	34.7116
ENSMUSG00000025137	Pcyt2	phosphate cytidylyltransferase 2, ethanolamine	0.633094	-0.659508	1.20016e-05	0.00036389	94.2994	56.4979	75.3986
ENSMUSG00000022895	Ets2	E26 avian leukemia oncogene 2, 3' domain	1.65426	0.72619	1.2627e-05	0.000381933	160.689	251.248	205.968
ENSMUSG00000062488	Ifit3b	interferon-induced protein with tetratricopeptide repeats 3B	0.208755	-2.26012	1.26476e-05	0.000381933	10.7871	2.13117	6.45914
ENSMUSG00000024883	Rin1	Ras and Rab interactor 1	1.54671	0.629204	1.26523e-05	0.000381933	37.3578	54.7431	46.0504
ENSMUSG00000063568	Jazf1	JAZF zinc finger 1	0.583167	-0.778018	1.29252e-05	0.000389381	9.04874	4.99724	7.02299
ENSMUSG00000032515	Csrnp1	cysteine-serine-rich nuclear protein 1	1.89072	0.918939	1.30888e-05	0.000393381	10.151	18.1458	14.1484
ENSMUSG00000017314	Mpp2	membrane protein, palmitoylated 2 (MAGUK p55 subfamily member 2)	0.622724	-0.683335	1.32701e-05	0.000398239	19.7533	11.6523	15.7028
ENSMUSG00000044197	Gpr146	G protein-coupled receptor 146	0.626516	-0.674576	1.32817e-05	0.000398239	35.968	21.3302	28.6491
ENSMUSG00000050721	Plekho2	pleckstrin homology domain containing, family O member 2	1.53055	0.614052	1.33546e-05	0.000399337	39.4097	57.1684	48.289
ENSMUSG00000034168	Irf2bpl	interferon regulatory factor 2 binding protein-like	1.51162	0.596097	1.33865e-05	0.000399702	132.321	189.164	160.742
ENSMUSG00000030643	Rab30	RAB30, member RAS oncogene family	0.597678	-0.74256	1.34635e-05	0.000401566	7.01804	3.97536	5.4967
ENSMUSG00000047767	Atg16l2	autophagy related 16-like 2 (S. cerevisiae)	0.63899	-0.646135	1.39182e-05	0.000414227	40.6994	24.6235	32.6614
ENSMUSG00000000690	Hoxb6	homeobox B6	0.534531	-0.903654	1.41165e-05	0.000419676	75.1068	38.0248	56.5658
ENSMUSG00000020773	Trim47	tripartite motif-containing 47	1.54537	0.627954	1.4197e-05	0.000421612	38.4105	56.2146	47.3125
ENSMUSG00000032656	March3	membrane-associated ring finger (C3HC4) 3	0.618342	-0.693524	1.43769e-05	0.000426494	21.7557	12.7325	17.2441
ENSMUSG00000025212	Sfxn3	sideroflexin 3	1.53859	0.621611	1.4643e-05	0.000433737	156.864	228.549	192.706
ENSMUSG00000061689	Dlgap4	discs, large homolog-associated protein 4 (Drosophila)	1.53168	0.615117	1.479e-05	0.000436863	72.4788	105.038	88.7586
ENSMUSG00000024063	Lbh	limb-bud and heart	1.54526	0.627853	1.48739e-05	0.000438869	18.6594	27.3113	22.9854
ENSMUSG00000023094	Msrb2	methionine sulfoxide reductase B2	0.59356	-0.752533	1.49057e-05	0.000439333	6.74581	3.78317	5.26449
ENSMUSG00000040219	Ttc12	tetratricopeptide repeat domain 12	0.605295	-0.724289	1.49456e-05	0.000440037	6.97842	3.99704	5.48773
ENSMUSG00000061132	Blnk	B cell linker	0.625475	-0.676976	1.53085e-05	0.000449759	93.3506	55.2379	74.2943
ENSMUSG00000076441	Ass1	argininosuccinate synthetase 1	3.29882	1.72195	1.61109e-05	0.000472323	14.7882	46.1253	30.4567
ENSMUSG00000025656	Arhgef9	CDC42 guanine nucleotide exchange factor (GEF) 9	0.486486	-1.03953	1.68621e-05	0.000493294	3.30673	1.52335	2.41504
ENSMUSG00000037071	Scd1	stearoyl-Coenzyme A desaturase 1	0.646431	-0.629432	1.70517e-05	0.000498308	272.765	166.889	219.827
ENSMUSG00000020190	Mknk2	MAP kinase-interacting serine/threonine kinase 2	0.631876	-0.662287	1.71909e-05	0.000501843	475.146	283.878	379.512
ENSMUSG00000040151	Hs2st1	heparan sulfate 2-O-sulfotransferase 1	1.52017	0.60423	1.73444e-05	0.000505786	124.292	178.88	151.586
ENSMUSG00000040699	Limd2	LIM domain containing 2	1.51519	0.599496	1.75698e-05	0.000511816	76.3891	109.502	92.9455
ENSMUSG00000038235	F11r	F11 receptor	0.635431	-0.654193	1.80336e-05	0.000524215	173.899	104.503	139.201
ENSMUSG00000035919	Bbs9	Bardet-Biedl syndrome 9 (human)	0.643904	-0.635082	1.80945e-05	0.000525428	27.081	16.5023	21.7916
ENSMUSG00000000782	Tcf7	transcription factor 7, T cell specific	1.54222	0.625005	1.82364e-05	0.000528431	15.0072	21.905	18.4561
ENSMUSG00000049721	Gal3st1	galactose-3-O-sulfotransferase 1	0.535656	-0.90062	1.85452e-05	0.000536814	4.23646	2.14731	3.19189
ENSMUSG00000036894	Rap2b	RAP2B, member of RAS oncogene family	1.55426	0.636228	1.87407e-05	0.000541902	13.28	19.5578	16.4189
ENSMUSG00000051098	Mblac2	metallo-beta-lactamase domain containing 2	0.48826	-1.03428	1.87678e-05	0.000542116	3.2678	1.51323	2.39052
ENSMUSG00000045302	Preb	prolactin regulatory element binding	1.4967	0.581784	1.94528e-05	0.000561312	252.779	358.183	305.481
ENSMUSG00000027831	Veph1	ventricular zone expressed PH domain-containing 1	0.401064	-1.31809	1.95684e-05	0.000564054	2.98456	1.13527	2.05992
ENSMUSG00000079362	Gm43302	predicted gene 43302	0.444779	-1.16884	1.96162e-05	0.000564838	8.21067	3.46475	5.83771
ENSMUSG00000071604	Fam189a2	family with sequence similarity 189, member A2	0.595902	-0.746852	1.96858e-05	0.00056625	7.40559	4.16998	5.78778
ENSMUSG00000040270	Bach2	BTB and CNC homology, basic leucine zipper transcription factor 2	2.16431	1.11391	2.01067e-05	0.000576546	2.13975	4.38214	3.26095
ENSMUSG00000057969	Sema3b	sema domain, immunoglobulin domain (Ig), short basic domain, secreted, (semaphorin) 3B	0.59557	-0.747657	2.0563e-05	0.000586879	7.3711	4.15466	5.76288
ENSMUSG00000034570	Inpp5j	inositol polyphosphate 5-phosphatase J	0.620215	-0.68916	2.0564e-05	0.000586879	8.2439	4.83762	6.54076
ENSMUSG00000028771	Ptpn12	protein tyrosine phosphatase, non-receptor type 12	1.56715	0.648146	2.05721e-05	0.000586879	55.8778	82.8918	69.3848
ENSMUSG00000036585	Fgf1	fibroblast growth factor 1	2.42213	1.27628	2.07653e-05	0.000591111	2.55194	5.84729	4.19961
ENSMUSG00000015501	Hivep2	human immunodeficiency virus type I enhancer binding protein 2	1.56969	0.650479	2.13878e-05	0.000608203	52.4382	77.9241	65.1811
ENSMUSG00000034522	Zfp395	zinc finger protein 395	0.634433	-0.656459	2.17929e-05	0.000619081	57.7689	34.6976	46.2332
ENSMUSG00000005103	Wdr1	WD repeat domain 1	1.50241	0.587277	2.19012e-05	0.000621516	257.315	365.985	311.65
ENSMUSG00000044921	Rassf9	Ras association (RalGDS/AF-6) domain family (N-terminal) member 9	0.507435	-0.978704	2.1926e-05	0.000621577	9.77443	4.695	7.23471
ENSMUSG00000038486	Sv2a	synaptic vesicle glycoprotein 2 a	0.621887	-0.685275	2.27967e-05	0.000644927	10.073	5.92537	7.99921
ENSMUSG00000046949	Nqo2	NAD(P)H dehydrogenase, quinone 2	0.65615	-0.607902	2.3363e-05	0.000659591	17.0567	10.5924	13.8246
ENSMUSG00000028776	Tinagl1	tubulointerstitial nephritis antigen-like 1	0.632511	-0.660838	2.34444e-05	0.00066121	55.0899	32.9473	44.0186
ENSMUSG00000074813	Gm14005	predicted gene 14005	1.64479	0.717903	2.45191e-05	0.000690101	3.71853	5.79289	4.75571
ENSMUSG00000067629	Syngap1	synaptic Ras GTPase activating protein 1 homolog (rat)	0.657354	-0.605257	2.45835e-05	0.000691206	30.4055	18.9354	24.6705
ENSMUSG00000039911	Spsb1	splA/ryanodine receptor domain and SOCS box containing 1	1.46992	0.555735	2.4628e-05	0.00069175	268.623	373.522	321.073
ENSMUSG00000053559	Smagp	small cell adhesion glycoprotein	0.623415	-0.681736	2.50536e-05	0.000702473	11.3389	6.69177	9.01532
ENSMUSG00000026819	Slc25a25	solute carrier family 25 (mitochondrial carrier, phosphate carrier), member 25	1.50688	0.59156	2.50609e-05	0.000702473	21.6339	30.8865	26.2602
ENSMUSG00000039158	Akna	AT-hook transcription factor	1.88716	0.916214	2.51409e-05	0.000703997	6.02377	10.7495	8.38665
ENSMUSG00000026785	Pkn3	protein kinase N3	0.64114	-0.64129	2.54677e-05	0.000712421	26.365	16.0101	21.1876
ENSMUSG00000032014	Oaf	out at first homolog	0.630311	-0.665864	2.59184e-05	0.000724291	15.7174	9.37795	12.5477
ENSMUSG00000019066	Rab3d	RAB3D, member RAS oncogene family	0.60658	-0.721229	2.6061e-05	0.000727536	27.292	15.6675	21.4798
ENSMUSG00000031608	Galnt7	UDP-N-acetyl-alpha-D-galactosamine: polypeptide N-acetylgalactosaminyltransferase 7	0.660442	-0.598497	2.67299e-05	0.0007445	32.3779	20.2447	26.3113
ENSMUSG00000042444	Fam63b	family with sequence similarity 63, member B	0.651634	-0.617867	2.74594e-05	0.00076347	40.1054	24.7555	32.4304
ENSMUSG00000054477	Kcnn2	potassium intermediate/small conductance calcium-activated channel, subfamily N, member 2	0.618782	-0.692497	2.80228e-05	0.000778348	6.7972	3.98023	5.38872
ENSMUSG00000004267	Eno2	enolase 2, gamma neuronal	0.655336	-0.609694	2.81218e-05	0.000780308	24.602	15.2711	19.9366
ENSMUSG00000078349	AW011738	expressed sequence AW011738	0.517717	-0.949765	2.81602e-05	0.000780575	2.92254	1.43269	2.17762
ENSMUSG00000041040	Fam117b	family with sequence similarity 117, member B	1.54093	0.623797	2.81882e-05	0.000780575	34.0394	49.6223	41.8309
ENSMUSG00000028945	Rheb	Ras homolog enriched in brain	1.49449	0.579653	2.82881e-05	0.000782551	127.473	180.254	153.863
ENSMUSG00000089901	Gm8113	predicted gene 8113	1.55835	0.640022	2.83931e-05	0.000784575	28.5072	42.0631	35.2851
ENSMUSG00000004633	Chn2	chimerin 2	0.551114	-0.859576	2.85736e-05	0.00078807	27.5219	14.3371	20.9295
ENSMUSG00000053192	Mllt11	myeloid/lymphoid or mixed-lineage leukemia; translocated to, 11	1.57216	0.652746	2.88373e-05	0.000794545	15.3757	22.8921	19.1339
ENSMUSG00000039246	Lyplal1	lysophospholipase-like 1	0.604019	-0.727335	2.93402e-05	0.00080759	6.89912	3.94516	5.42214
ENSMUSG00000015745	Plekho1	pleckstrin homology domain containing, family O member 1	1.52163	0.605615	2.94812e-05	0.000810659	17.6199	25.3801	21.5
ENSMUSG00000041361	Myzap	myocardial zonula adherens protein	0.560759	-0.834546	2.9824e-05	0.000819265	3.11727	1.65892	2.3881
ENSMUSG00000000567	Sox9	SRY (sex determining region Y)-box 9	0.653174	-0.614461	3.02118e-05	0.000829089	97.3003	60.1339	78.7171
ENSMUSG00000052632	Asap2	ArfGAP with SH3 domain, ankyrin repeat and PH domain 2	1.53351	0.616838	3.09773e-05	0.000849248	36.3367	52.7586	44.5477
ENSMUSG00000026107	Nabp1	nucleic acid binding protein 1	1.5856	0.665032	3.1293e-05	0.000856763	11.1309	16.7105	13.9207
ENSMUSG00000042156	Dzip1	DAZ interacting protein 1	0.652482	-0.61599	3.13138e-05	0.000856763	34.2208	21.1483	27.6845
ENSMUSG00000039568	Ubald1	UBA-like domain containing 1	1.50336	0.588193	3.16289e-05	0.000864522	43.7109	62.1856	52.9483
ENSMUSG00000041220	Elovl6	ELOVL family member 6, elongation of long chain fatty acids (yeast)	0.526418	-0.925718	3.1747e-05	0.000866887	97.6831	48.7191	73.2011
ENSMUSG00000038175	Mylip	myosin regulatory light chain interacting protein	0.66488	-0.588834	3.18183e-05	0.000867972	44.589	28.065	36.327
ENSMUSG00000038967	Pdk2	pyruvate dehydrogenase kinase, isoenzyme 2	0.651442	-0.618292	3.22469e-05	0.000878792	28.4261	17.5238	22.975
ENSMUSG00000055639	Dach1	dachshund 1 (Drosophila)	0.625367	-0.677225	3.2352e-05	0.000880782	9.55133	5.65827	7.6048
ENSMUSG00000038612	Mcl1	myeloid cell leukemia sequence 1	1.4898	0.575115	3.24512e-05	0.000882609	183.283	258.365	220.824
ENSMUSG00000047712	Ust	uronyl-2-sulfotransferase	1.61681	0.693149	3.31977e-05	0.000902019	40.9538	62.6104	51.7821
ENSMUSG00000041930	Fam222a	family with sequence similarity 222, member A	0.55939	-0.838073	3.36998e-05	0.000914756	3.81759	2.02231	2.91995
ENSMUSG00000024014	Pim1	proviral integration site 1	1.54756	0.629996	3.40699e-05	0.000923813	50.7475	74.1758	62.4616
ENSMUSG00000040213	Kyat3	kynurenine aminotransferase 3	0.595154	-0.748665	3.41621e-05	0.000924565	7.11717	4.00092	5.55905
ENSMUSG00000096472	Cdkn2d	cyclin-dependent kinase inhibitor 2D (p19, inhibits CDK4)	0.594742	-0.749665	3.43915e-05	0.000929856	45.3663	25.5372	35.4518
ENSMUSG00000033060	Lmo7	LIM domain only 7	0.660389	-0.598612	3.4542e-05	0.000933006	33.5102	20.9553	27.2328
ENSMUSG00000056648	Hoxb8	homeobox B8	0.625985	-0.675799	3.45765e-05	0.000933022	8.11952	4.81141	6.46547
ENSMUSG00000024985	Tcf7l2	transcription factor 7 like 2, T cell specific, HMG box	0.641716	-0.639992	3.46572e-05	0.000934281	39.1675	23.7755	31.4715
ENSMUSG00000029484	Anxa3	annexin A3	1.50864	0.59325	3.49106e-05	0.00094019	66.5102	94.9772	80.7437
ENSMUSG00000026976	Pax8	paired box 8	0.653847	-0.612975	3.51455e-05	0.000945591	120.173	74.351	97.2622
ENSMUSG00000050447	Lypd6	LY6/PLAUR domain containing 6	0.245386	-2.02688	3.51951e-05	0.000945996	7.6924	1.78893	4.74066
ENSMUSG00000040606	Kazn	kazrin, periplakin interacting protein	0.637093	-0.650424	3.57227e-05	0.00095924	182.747	110.188	146.468
ENSMUSG00000019916	P4ha1	procollagen-proline, 2-oxoglutarate 4-dioxygenase (proline 4-hydroxylase), alpha 1 polypeptide	0.648255	-0.625368	3.6048e-05	0.000967029	115.264	70.6731	92.9686
ENSMUSG00000032265	Fam46a	family with sequence similarity 46, member A	0.635705	-0.65357	3.68316e-05	0.000986125	10.001	6.01453	8.00774
ENSMUSG00000073409	H2-Q6	histocompatibility 2, Q region locus 6	0.550808	-0.860378	3.7995e-05	0.00101431	3.24662	1.69101	2.46882
ENSMUSG00000033960	9430020K01Rik	RIKEN cDNA 9430020K01 gene	1.50311	0.587953	3.94409e-05	0.00105188	48.5829	69.1348	58.8589
ENSMUSG00000041417	Pik3r1	phosphatidylinositol 3-kinase, regulatory subunit, polypeptide 1 (p85 alpha)	0.626302	-0.675068	3.95314e-05	0.00105225	79.2989	47.0567	63.1778
ENSMUSG00000015217	Hmgb3	high mobility group box 3	1.51061	0.595129	3.95043e-05	0.00105225	78.6946	112.549	95.6218
ENSMUSG00000012350	Ehf	ets homologous factor	0.195748	-2.35293	3.96381e-05	0.00105407	8.87163	1.64378	5.2577
ENSMUSG00000028357	Kif12	kinesin family member 12	0.550587	-0.860958	4.01193e-05	0.00106584	31.617	16.491	24.054
ENSMUSG00000004951	Hspb1	heat shock protein 1	1.59126	0.67017	4.02926e-05	0.00106941	17.8326	26.8202	22.3264
ENSMUSG00000035873	Pawr	PRKC, apoptosis, WT1, regulator	1.51326	0.59766	4.07939e-05	0.00108062	35.9565	51.5138	43.7352
ENSMUSG00000018239	Zcchc10	zinc finger, CCHC domain containing 10	1.55529	0.637186	4.16924e-05	0.0011023	11.901	17.5229	14.7119
ENSMUSG00000001098	Kctd10	potassium channel tetramerisation domain containing 10	1.48053	0.566115	4.21624e-05	0.00111062	53.8441	75.4382	64.6411
ENSMUSG00000031530	Dusp4	dual specificity phosphatase 4	1.57304	0.653557	4.26245e-05	0.00112155	14.7432	21.9474	18.3453
ENSMUSG00000026109	Tmeff2	transmembrane protein with EGF-like and two follistatin-like domains 2	0.542184	-0.883145	4.32551e-05	0.00113488	9.84254	5.04946	7.446
ENSMUSG00000002661	Alkbh7	alkB homolog 7	0.595989	-0.746643	4.35949e-05	0.0011427	12.0491	6.78939	9.41926
ENSMUSG00000015837	Sqstm1	sequestosome 1	1.63759	0.711577	4.36848e-05	0.00114397	613.122	950.887	782.005
ENSMUSG00000060716	Plekhh1	pleckstrin homology domain containing, family H (with MyTH4 domain) member 1	1.53671	0.619842	4.37999e-05	0.00114589	17.0046	24.7213	20.8629
ENSMUSG00000021710	Nln	neurolysin (metallopeptidase M3 family)	1.52564	0.60941	4.41595e-05	0.0011542	38.5491	55.6921	47.1206
ENSMUSG00000036395	Glb1l2	galactosidase, beta 1-like 2	0.633747	-0.658021	4.48573e-05	0.00117132	13.3767	8.02009	10.6984
ENSMUSG00000071551	Akr1c19	aldo-keto reductase family 1, member C19	0.308579	-1.69629	4.573e-05	0.00119297	4.36956	1.27872	2.82414
ENSMUSG00000028121	Bcar3	breast cancer anti-estrogen resistance 3	1.61355	0.690237	4.61837e-05	0.00120188	4.13993	6.30859	5.22426
ENSMUSG00000037206	Islr	immunoglobulin superfamily containing leucine-rich repeat	0.320062	-1.64358	4.62026e-05	0.00120188	8.74827	2.64766	5.69796
ENSMUSG00000042734	Ttc9	tetratricopeptide repeat domain 9	1.63309	0.707607	4.67749e-05	0.00121562	6.26613	9.68816	7.97715
ENSMUSG00000026509	Capn2	calpain 2	1.49815	0.583183	4.69073e-05	0.0012179	164.551	233.289	198.92
ENSMUSG00000044469	Tnfaip8l1	tumor necrosis factor, alpha-induced protein 8-like 1	0.594253	-0.750851	4.71107e-05	0.00122203	9.36031	5.26216	7.31123
ENSMUSG00000061601	Pclo	piccolo (presynaptic cytomatrix protein)	0.467609	-1.09663	4.75119e-05	0.00123128	12.1171	5.36802	8.74254
ENSMUSG00000041075	Fzd7	frizzled class receptor 7	1.48782	0.573196	4.80784e-05	0.00124478	28.8645	40.605	34.7347
ENSMUSG00000048022	Tmem229a	transmembrane protein 229A	0.665277	-0.587973	4.92923e-05	0.00127381	64.7018	40.7095	52.7056
ENSMUSG00000037347	Chst7	carbohydrate (N-acetylglucosamino) sulfotransferase 7	1.85156	0.888738	4.9388e-05	0.00127508	2.23033	3.90507	3.0677
ENSMUSG00000027332	Ivd	isovaleryl coenzyme A dehydrogenase	0.667236	-0.583731	5.08859e-05	0.00131252	61.1978	38.6335	49.9156
ENSMUSG00000020075	Ddx21	DEAD (Asp-Glu-Ala-Asp) box polypeptide 21	1.5208	0.604831	5.12272e-05	0.00132009	176.634	254.351	215.492
ENSMUSG00000020674	Pxdn	peroxidasin	1.48004	0.565639	5.23161e-05	0.00134562	354.651	496.547	425.599
ENSMUSG00000020641	Rsad2	radical S-adenosyl methionine domain containing 2	0.439222	-1.18698	5.32299e-05	0.00136657	8.64785	3.59162	6.11973
ENSMUSG00000009905	Kdsr	3-ketodihydrosphingosine reductase	1.51872	0.602854	5.3917e-05	0.00138291	43.7879	62.9646	53.3763
ENSMUSG00000025158	Rfng	RFNG O-fucosylpeptide 3-beta-N-acetylglucosaminyltransferase	0.655438	-0.609468	5.42919e-05	0.00139123	34.5284	21.4392	27.9838
ENSMUSG00000022842	Ece2	endothelin converting enzyme 2	1.546	0.628539	5.65019e-05	0.00144382	6.5637	9.60498	8.08434
ENSMUSG00000029710	Ephb4	Eph receptor B4	1.46769	0.553548	5.67836e-05	0.00144967	162.687	226.033	194.36
ENSMUSG00000061013	Mkx	mohawk homeobox	1.56443	0.645635	5.70155e-05	0.00145424	12.3343	18.2517	15.293
ENSMUSG00000019842	Traf3ip2	TRAF3 interacting protein 2	0.658343	-0.603089	5.76323e-05	0.00146861	31.9765	19.9346	25.9556
ENSMUSG00000029838	Ptn	pleiotrophin	0.674399	-0.568325	5.82011e-05	0.00148173	48.0671	30.6777	39.3724
ENSMUSG00000024245	Tmem178	transmembrane protein 178	2.13183	1.09209	5.83936e-05	0.00148525	4.03335	8.10451	6.06893
ENSMUSG00000027254	Map1a	microtubule-associated protein 1 A	0.657632	-0.604647	5.85038e-05	0.00148668	25.0546	15.5994	20.327
ENSMUSG00000032366	Tpm1	tropomyosin 1, alpha	1.47528	0.560991	5.86625e-05	0.00148933	838.823	1171.07	1004.95
ENSMUSG00000034220	Gpc1	glypican 1	1.48502	0.570483	5.87188e-05	0.00148939	224.855	315.881	270.368
ENSMUSG00000000078	Klf6	Kruppel-like factor 6	1.53546	0.618673	6.05744e-05	0.00153503	79.042	114.859	96.9506
ENSMUSG00000029161	Cgref1	cell growth regulator with EF hand domain 1	1.51644	0.600687	6.06363e-05	0.00153519	11.3986	16.3659	13.8822
ENSMUSG00000005580	Adcy9	adenylate cyclase 9	0.605949	-0.722731	6.07202e-05	0.0015359	4.8524	2.78374	3.81807
ENSMUSG00000062866	Phactr2	phosphatase and actin regulator 2	0.540293	-0.888187	6.09767e-05	0.00154097	100.98	51.6575	76.3186
ENSMUSG00000029671	Wnt16	wingless-type MMTV integration site family, member 16	0.488293	-1.03418	6.2256e-05	0.00157185	7.96726	3.6905	5.82888
ENSMUSG00000030609	Aen	apoptosis enhancing nuclease	1.46898	0.55481	6.2476e-05	0.00157465	37.2556	51.8049	44.5303
ENSMUSG00000039457	Ppl	periplakin	0.682191	-0.551751	6.24815e-05	0.00157465	37.5042	24.2288	30.8665
ENSMUSG00000037995	Igsf9	immunoglobulin superfamily, member 9	1.52064	0.604679	6.26841e-05	0.00157831	47.4632	68.3375	57.9003
ENSMUSG00000031465	Angpt2	angiopoietin 2	0.441917	-1.17815	6.41158e-05	0.00160993	12.5999	5.27424	8.93705
ENSMUSG00000019966	Kitl	kit ligand	0.571769	-0.806496	6.50645e-05	0.00163226	10.7265	5.81137	8.26895
ENSMUSG00000034413	Neurl1b	neuralized E3 ubiquitin protein ligase 1B	0.389185	-1.36147	6.52307e-05	0.00163391	7.29117	2.68659	4.98888
ENSMUSG00000045216	Hs6st1	heparan sulfate 6-O-sulfotransferase 1	1.45886	0.544844	6.52492e-05	0.00163391	192.919	266.187	229.553
ENSMUSG00000034353	Ramp1	receptor (calcitonin) activity modifying protein 1	3.5168	1.81426	6.61883e-05	0.00165591	1.08295	3.59555	2.33925
ENSMUSG00000024812	Tjp2	tight junction protein 2	1.47595	0.561646	6.75685e-05	0.00168891	207.112	289.285	248.198
ENSMUSG00000001552	Jup	junction plakoglobin	1.45386	0.539893	6.7807e-05	0.00169333	252.104	346.63	299.367
ENSMUSG00000097328	Tnfsf12	tumor necrosis factor (ligand) superfamily, member 12	0.621037	-0.687249	6.97736e-05	0.0017377	10.6651	6.269	8.46704
ENSMUSG00000030519	Apba2	amyloid beta (A4) precursor protein-binding, family A, member 2	0.345631	-1.5327	6.98557e-05	0.00173817	3.76643	1.2333	2.49987
ENSMUSG00000005233	Spc25	SPC25, NDC80 kinetochore complex component, homolog (S. cerevisiae)	0.650613	-0.620129	7.19639e-05	0.001789	132.853	81.8012	107.327
ENSMUSG00000020661	Dnmt3a	DNA methyltransferase 3A	1.4735	0.559251	7.25243e-05	0.0018013	149.858	209.015	179.436
ENSMUSG00000029575	Mmab	methylmalonic aciduria (cobalamin deficiency) cblB type homolog (human)	0.651425	-0.618328	7.30657e-05	0.00181311	35.018	21.5877	28.3029
ENSMUSG00000038527	C1rl	complement component 1, r subcomponent-like	0.526127	-0.926516	7.33983e-05	0.00181972	4.6106	2.29966	3.45513
ENSMUSG00000040616	Tmem51	transmembrane protein 51	0.630832	-0.664673	7.35457e-05	0.00182173	12.274	7.33184	9.8029
ENSMUSG00000024190	Dusp1	dual specificity phosphatase 1	1.49764	0.58269	7.38583e-05	0.00182783	7.48536	10.6119	9.04862
ENSMUSG00000025959	Klf7	Kruppel-like factor 7 (ubiquitous)	1.55961	0.641181	7.51888e-05	0.00185574	17.992	26.5561	22.274
ENSMUSG00000038463	Olfml2b	olfactomedin-like 2B	1.5112	0.595696	7.51448e-05	0.00185574	14.9407	21.3825	18.1616
ENSMUSG00000073434	Wdr90	WD repeat domain 90	0.673067	-0.571177	7.59497e-05	0.00187284	110.55	70.3995	90.4745
ENSMUSG00000043664	Tmem221	transmembrane protein 221	0.547622	-0.868748	7.88737e-05	0.00193971	5.73648	2.97353	4.35501
ENSMUSG00000037685	Atp8a1	ATPase, aminophospholipid transporter (APLT), class I, type 8A, member 1	0.688595	-0.538272	7.96807e-05	0.00195781	95.0904	62.0055	78.548
ENSMUSG00000056185	Snx32	sorting nexin 32	0.611174	-0.710344	7.99617e-05	0.00196091	31.5728	18.2796	24.9262
ENSMUSG00000011179	Odc1	ornithine decarboxylase, structural 1	1.44553	0.531602	8.00212e-05	0.00196091	214.905	293.966	254.436
ENSMUSG00000000303	Cdh1	cadherin 1	0.573888	-0.80116	8.01229e-05	0.00196165	214.901	116.759	165.83
ENSMUSG00000071847	Apcdd1	adenomatosis polyposis coli down-regulated 1	0.644109	-0.634623	8.11374e-05	0.00198472	86.1835	52.535	69.3592
ENSMUSG00000039985	Fam60a	family with sequence similarity 60, member A	1.49433	0.579497	8.21567e-05	0.00200787	86.5977	122.507	104.552
ENSMUSG00000068566	Myadm	myeloid-associated differentiation marker	1.46489	0.550797	8.2626e-05	0.00201754	116.554	161.723	139.138
ENSMUSG00000053846	Lipg	lipase, endothelial	0.409163	-1.28925	8.33049e-05	0.00203231	35.9681	13.9165	24.9423
ENSMUSG00000033594	Spata2l	spermatogenesis associated 2-like	0.618179	-0.693904	8.3547e-05	0.00203641	6.75112	3.954	5.35256
ENSMUSG00000048895	Cdk5r1	cyclin-dependent kinase 5, regulatory subunit 1 (p35)	1.55715	0.638912	8.63274e-05	0.00210046	4.10353	6.04907	5.0763
ENSMUSG00000033863	Klf9	Kruppel-like factor 9	1.58597	0.665368	8.6516e-05	0.00210318	19.7136	29.5206	24.6171
ENSMUSG00000022580	Rhpn1	rhophilin, Rho GTPase binding protein 1	0.649194	-0.623278	8.71133e-05	0.00211583	13.6596	8.38967	11.0246
ENSMUSG00000035357	Pdzrn3	PDZ domain containing RING finger 3	1.46234	0.548274	8.95284e-05	0.00216682	142.379	196.881	169.63
ENSMUSG00000030587	2200002D01Rik	RIKEN cDNA 2200002D01 gene	1.5571	0.638862	9.12805e-05	0.00220534	4.14137	6.09858	5.11997
ENSMUSG00000030000	Add2	adducin 2 (beta)	1.6436	0.716857	9.18038e-05	0.00221604	9.27985	14.4063	11.8431
ENSMUSG00000028799	Zfp362	zinc finger protein 362	1.45759	0.543584	9.20645e-05	0.00222038	65.7301	90.629	78.1795
ENSMUSG00000003746	Man1a	mannosidase 1, alpha	0.686684	-0.542281	9.25201e-05	0.00222844	90.1105	58.5854	74.3479
ENSMUSG00000057329	Bcl2	B cell leukemia/lymphoma 2	1.72938	0.790254	9.4264e-05	0.00226547	13.0461	21.3576	17.2018
ENSMUSG00000054720	Lrrc8c	leucine rich repeat containing 8 family, member C	1.48472	0.57019	9.43857e-05	0.00226641	53.2349	74.8388	64.0369
ENSMUSG00000022817	Itgb5	integrin beta 5	1.66713	0.737368	9.51772e-05	0.00228342	387.276	610.094	498.685
ENSMUSG00000026494	Kif26b	kinesin family member 26B	1.45367	0.539697	9.69498e-05	0.00232392	137.793	189.474	163.634
ENSMUSG00000037921	Ddx60	DEAD (Asp-Glu-Ala-Asp) box polypeptide 60	0.370688	-1.43172	9.78649e-05	0.00234381	4.40594	1.54713	2.97654
ENSMUSG00000057604	Lmcd1	LIM and cysteine-rich domains 1	2.0558	1.0397	9.819e-05	0.00234955	2.08478	4.05285	3.06882
ENSMUSG00000008035	Mid1ip1	Mid1 interacting protein 1 (gastrulation specific G12-like (zebrafish))	0.659637	-0.600256	0.000100381	0.00239988	45.6603	28.506	37.0832
ENSMUSG00000056501	Cebpb	CCAAT/enhancer binding protein (C/EBP), beta	1.79241	0.841903	0.000101034	0.00241339	19.6505	33.301	26.4757
ENSMUSG00000085936	2610307P16Rik	RIKEN cDNA 2610307P16 gene	1.78488	0.835825	0.000101414	0.00242036	4.60125	7.77848	6.18986
ENSMUSG00000029375	Cxcl15	chemokine (C-X-C motif) ligand 15	0.375778	-1.41205	0.00010177	0.00242618	12.8478	4.56774	8.70776
ENSMUSG00000030921	Trim30a	tripartite motif-containing 30A	0.529496	-0.917309	0.000101834	0.00242618	3.50552	1.75714	2.63133
ENSMUSG00000044707	Ccnjl	cyclin J-like	1.5585	0.640162	0.000103466	0.00246291	6.22674	9.18066	7.7037
ENSMUSG00000056515	Rab31	RAB31, member RAS oncogene family	1.43828	0.52434	0.000105671	0.00251323	106.012	144.294	125.153
ENSMUSG00000038453	Srcin1	SRC kinase signaling inhibitor 1	0.654755	-0.610973	0.000105816	0.0025145	10.7016	6.63879	8.67022
ENSMUSG00000026728	Vim	vimentin	1.44911	0.535168	0.000107332	0.00254833	513.444	703.948	608.696
ENSMUSG00000031934	Panx1	pannexin 1	1.55678	0.638565	0.00010851	0.00257407	4.2047	6.19537	5.20003
ENSMUSG00000000627	Sema4f	sema domain, immunoglobulin domain (Ig), TM domain, and short cytoplasmic domain	1.46522	0.551114	0.000108717	0.00257676	39.7253	55.0863	47.4058
ENSMUSG00000030380	Mzf1	myeloid zinc finger 1	0.625065	-0.677922	0.000110656	0.00261265	4.71873	2.78957	3.75415
ENSMUSG00000041324	Inhba	inhibin beta-A	2.13624	1.09508	0.000110731	0.00261265	1.3551	2.73639	2.04575
ENSMUSG00000030409	Dmpk	dystrophia myotonica-protein kinase	0.681184	-0.553884	0.000110775	0.00261265	89.7857	57.8796	73.8326
ENSMUSG00000055435	Maf	avian musculoaponeurotic fibrosarcoma oncogene homolog	0.632338	-0.661232	0.000110802	0.00261265	40.7932	24.4193	32.6063
ENSMUSG00000049907	Rasl11b	RAS-like, family 11, member B	0.648241	-0.625398	0.000111209	0.00261999	21.9976	13.4805	17.739
ENSMUSG00000024640	Psat1	phosphoserine aminotransferase 1	0.67137	-0.574819	0.000111571	0.00262628	120.525	76.6301	98.5778
ENSMUSG00000042035	Igsf3	immunoglobulin superfamily, member 3	1.48763	0.573019	0.000111712	0.00262734	10.2882	14.4936	12.3909
ENSMUSG00000060260	Pwwp2b	PWWP domain containing 2B	1.47443	0.560155	0.000112214	0.00263689	13.5836	18.967	16.2753
ENSMUSG00000018672	Copz2	coatomer protein complex, subunit zeta 2	0.644068	-0.634716	0.000112754	0.00264731	15.8383	9.64355	12.7409
ENSMUSG00000020261	Slc36a1	solute carrier family 36 (proton/amino acid symporter), member 1	0.678032	-0.560574	0.000114155	0.00267792	41.6881	26.7841	34.2361
ENSMUSG00000023341	Mx2	MX dynamin-like GTPase 2	0.488335	-1.03406	0.000115042	0.00269642	4.74875	2.1921	3.47043
ENSMUSG00000028671	Gale	galactose-4-epimerase, UDP	0.651283	-0.618643	0.000115693	0.00270937	12.9649	7.98839	10.4766
ENSMUSG00000057315	Arhgap24	Rho GTPase activating protein 24	0.662467	-0.594079	0.000116301	0.00272071	24.8409	15.5513	20.1961
ENSMUSG00000036553	Sh3tc1	SH3 domain and tetratricopeptide repeats 1	1.64602	0.718986	0.000116375	0.00272071	6.75728	10.5166	8.63695
ENSMUSG00000026064	Ptp4a1	protein tyrosine phosphatase 4a1	1.49526	0.580394	0.000117911	0.00275426	128.022	181.218	154.62
ENSMUSG00000040322	Slc25a24	solute carrier family 25 (mitochondrial carrier, phosphate carrier), member 24	1.50157	0.58647	0.000118091	0.00275613	53.5689	76.1646	64.8668
ENSMUSG00000053414	Hunk	hormonally upregulated Neu-associated kinase	0.66319	-0.592506	0.000119569	0.00278826	100.311	62.9253	81.6183
ENSMUSG00000006241	Ccdc159	coiled-coil domain containing 159	0.641808	-0.639787	0.000120126	0.00279887	6.27578	3.81638	5.04608
ENSMUSG00000028214	Gem	GTP binding protein (gene overexpressed in skeletal muscle)	1.51332	0.597717	0.000121148	0.00282028	4.89582	7.01491	5.95537
ENSMUSG00000030844	Rgs10	regulator of G-protein signalling 10	1.51394	0.598303	0.000122943	0.00285723	6.18	8.85404	7.51702
ENSMUSG00000037235	Mxd4	Max dimerization protein 4	0.674349	-0.568433	0.000124977	0.00290203	45.2782	28.8806	37.0794
ENSMUSG00000056749	Nfil3	nuclear factor, interleukin 3, regulated	1.44098	0.527053	0.000125195	0.00290466	14.1543	19.2959	16.7251
ENSMUSG00000026470	Stx6	syntaxin 6	1.44405	0.530118	0.000132104	0.00305207	53.0661	72.4982	62.7822
ENSMUSG00000038692	Hoxb4	homeobox B4	0.47379	-1.07768	0.000133615	0.00308179	32.0042	14.3566	23.1804
ENSMUSG00000029385	Ccng2	cyclin G2	1.48119	0.566761	0.000134544	0.00310061	123.791	173.479	148.635
ENSMUSG00000056214	Pard6g	par-6 family cell polarity regulator gamma	1.46371	0.54963	0.000136277	0.00313528	15.5971	21.6206	18.6088
ENSMUSG00000028789	Azin2	antizyme inhibitor 2	1.94379	0.958874	0.000136454	0.00313673	20.8781	38.3261	29.6021
ENSMUSG00000046324	Ermp1	endoplasmic reticulum metallopeptidase 1	0.683681	-0.548605	0.000138302	0.0031739	124.315	80.4014	102.358
ENSMUSG00000037492	Zmat4	zinc finger, matrin type 4	0.656629	-0.606849	0.00013874	0.0031797	11.7325	7.29333	9.5129
ENSMUSG00000028064	Sema4a	sema domain, immunoglobulin domain (Ig), transmembrane domain (TM) and short cytoplasmic domain, (semaphorin) 4A	0.299647	-1.73866	0.000138848	0.0031797	3.7751	1.06718	2.42114
ENSMUSG00000041895	Wipi1	WD repeat domain, phosphoinositide interacting 1	1.47345	0.5592	0.000138945	0.0031797	24.2961	33.8687	29.0824
ENSMUSG00000038578	Susd1	sushi domain containing 1	1.46992	0.555739	0.000139018	0.0031797	13.4866	18.7545	16.1206
ENSMUSG00000037824	Tspan14	tetraspanin 14	1.50172	0.586619	0.000140285	0.00320602	28.234	40.1376	34.1858
ENSMUSG00000056153	Socs6	suppressor of cytokine signaling 6	1.48841	0.57377	0.000141682	0.00323256	66.0064	93.0024	79.5044
ENSMUSG00000068522	Aard	alanine and arginine rich domain containing protein	0.446187	-1.16428	0.000142009	0.00323734	7.47313	3.1561	5.31461
ENSMUSG00000046818	Ddit4l	DNA-damage-inducible transcript 4-like	1.55211	0.634234	0.000142342	0.00324224	3.3906	4.98077	4.18569
ENSMUSG00000006932	Ctnnb1	catenin (cadherin associated protein), beta 1	1.43709	0.52315	0.000143936	0.00327582	1158.76	1576.18	1367.47
ENSMUSG00000041986	Elmod1	ELMO/CED-12 domain containing 1	1.58738	0.666645	0.00014421	0.00327841	28.2578	42.471	35.3644
ENSMUSG00000045667	Smtnl2	smoothelin-like 2	0.584518	-0.77468	0.000146884	0.00333463	13.7435	7.60108	10.6723
ENSMUSG00000044813	Shb	src homology 2 domain-containing transforming protein B	1.47471	0.560432	0.000147813	0.00335295	18.8207	26.2743	22.5475
ENSMUSG00000015605	Srf	serum response factor	1.4285	0.514501	0.000151193	0.0034268	76.1852	103.032	89.6088
ENSMUSG00000004113	Cacna1b	calcium channel, voltage-dependent, N type, alpha 1B subunit	0.602898	-0.730013	0.000152643	0.00345266	3.02017	1.7199	2.37003
ENSMUSG00000090210	Itga10	integrin, alpha 10	0.581087	-0.783173	0.000152711	0.00345266	2.7285	1.50477	2.11663
ENSMUSG00000028931	Kcnab2	potassium voltage-gated channel, shaker-related subfamily, beta member 2	0.649253	-0.623147	0.00015608	0.00352591	16.0384	9.85792	12.9482
ENSMUSG00000019461	Plscr3	phospholipid scramblase 3	1.45228	0.538322	0.000157339	0.00354853	85.8555	117.98	101.918
ENSMUSG00000021226	Acot2	acyl-CoA thioesterase 2	0.656678	-0.606743	0.000160304	0.00361244	11.1719	6.95323	9.06258
ENSMUSG00000021182	Ccdc88c	coiled-coil domain containing 88C	1.47726	0.562923	0.000161951	0.00364655	80.0068	111.886	95.9462
ENSMUSG00000013663	Pten	phosphatase and tensin homolog	0.695886	-0.523078	0.000162091	0.00364671	302.501	199.292	250.897
ENSMUSG00000026074	Map4k4	mitogen-activated protein kinase kinase kinase kinase 4	1.454	0.540027	0.000162705	0.00365455	347.091	477.709	412.4
ENSMUSG00000001911	Nfix	nuclear factor I/X	1.44055	0.526617	0.000165765	0.0037172	93.2733	127.174	110.224
ENSMUSG00000085156	Snhg15	small nucleolar RNA host gene 15	1.48425	0.569734	0.000166543	0.00373159	6.97338	9.80125	8.38731
ENSMUSG00000028664	Ephb2	Eph receptor B2	1.47972	0.56532	0.000167072	0.00373711	79.3484	111.017	95.1825
ENSMUSG00000048388	Fam171b	family with sequence similarity 171, member B	0.700998	-0.512518	0.000167703	0.00374313	41.2283	27.3765	34.3024
ENSMUSG00000025006	Sorbs1	sorbin and SH3 domain containing 1	0.675158	-0.566703	0.000168319	0.00375302	31.4717	20.1205	25.7961
ENSMUSG00000023106	Denr	density-regulated protein	1.4699	0.55572	0.000168711	0.00375872	56.9971	79.3267	68.1619
ENSMUSG00000051517	Arhgef39	Rho guanine nucleotide exchange factor (GEF) 39	0.681382	-0.553463	0.000169921	0.0037826	37.0312	23.8673	30.4493
ENSMUSG00000038387	Rras	related RAS viral (r-ras) oncogene	1.46217	0.548111	0.000171716	0.00381637	32.4909	44.9383	38.7146
ENSMUSG00000039242	B3galnt2	UDP-GalNAc:betaGlcNAc beta 1,3-galactosaminyltransferase, polypeptide 2	1.55046	0.632695	0.000175268	0.00388902	31.0688	45.6022	38.3355
ENSMUSG00000041649	Klf8	Kruppel-like factor 8	4.08155	2.02912	0.000178007	0.00394026	2.81285	10.8589	6.83589
ENSMUSG00000002668	Dennd1c	DENN/MADD domain containing 1C	0.603129	-0.729463	0.000177819	0.00394026	3.42538	1.96187	2.69362
ENSMUSG00000027792	Bche	butyrylcholinesterase	0.510359	-0.970415	0.000179934	0.0039797	2.94158	1.42213	2.18185
ENSMUSG00000023927	Satb1	special AT-rich sequence binding protein 1	0.698187	-0.518314	0.00018231	0.00402902	39.6378	26.1947	32.9163
ENSMUSG00000044072	Eml6	echinoderm microtubule associated protein like 6	0.594952	-0.749156	0.000182521	0.00403043	5.91608	3.33016	4.62312
ENSMUSG00000032244	Fem1b	feminization 1 homolog b (C. elegans)	1.45552	0.541532	0.000184428	0.00406926	114.995	158.483	136.739
ENSMUSG00000038903	Ccdc68	coiled-coil domain containing 68	2.42101	1.27561	0.000187343	0.00413027	7.86274	18.0152	12.939
ENSMUSG00000022434	Fam118a	family with sequence similarity 118, member A	1.44304	0.52911	0.000189534	0.00417522	25.9976	35.5243	30.761
ENSMUSG00000043079	Synpo	synaptopodin	1.42453	0.51049	0.000192426	0.00423554	68.8631	92.7868	80.825
ENSMUSG00000036591	Arhgap21	Rho GTPase activating protein 21	1.49129	0.576563	0.00019342	0.00425401	122.715	173.191	147.953
ENSMUSG00000035547	Capn5	calpain 5	0.665924	-0.586571	0.000193791	0.00425876	113.361	71.3111	92.3358
ENSMUSG00000017830	Dhx58	DEXH (Asp-Glu-X-His) box polypeptide 58	0.582606	-0.779409	0.000194005	0.00426004	3.0076	1.66154	2.33457
ENSMUSG00000032850	Rnft2	ring finger protein, transmembrane 2	0.630035	-0.666495	0.000195462	0.00428862	12.749	7.60411	10.1766
ENSMUSG00000026626	Ppp2r5a	protein phosphatase 2, regulatory subunit B', alpha	0.676987	-0.562799	0.000197106	0.00432122	133.056	85.1652	109.11
ENSMUSG00000001120	Pcbp3	poly(rC) binding protein 3	1.43811	0.524174	0.000200641	0.00439521	31.4823	42.8248	37.1535
ENSMUSG00000045316	Fahd1	fumarylacetoacetate hydrolase domain containing 1	0.621908	-0.685226	0.00020219	0.00442562	10.706	6.30552	8.50577
ENSMUSG00000031239	Itm2a	integral membrane protein 2A	0.685792	-0.544158	0.000202444	0.00442766	22.6352	14.6958	18.6655
ENSMUSG00000031595	Pdgfrl	platelet-derived growth factor receptor-like	2.10639	1.07477	0.000203528	0.00444782	1.3671	2.72272	2.04491
ENSMUSG00000028382	Ptbp3	polypyrimidine tract binding protein 3	1.48536	0.570816	0.000203838	0.00445105	199.253	280.265	239.759
ENSMUSG00000039960	Rhou	ras homolog family member U	0.679616	-0.557207	0.000209305	0.00455957	76.8089	49.4189	63.1139
ENSMUSG00000024074	Crim1	cysteine rich transmembrane BMP regulator 1 (chordin like)	0.701555	-0.511371	0.000212861	0.00463336	125.426	83.2703	104.348
ENSMUSG00000022018	Rgcc	regulator of cell cycle	2.1687	1.11683	0.000215299	0.00468272	14.3815	29.4554	21.9185
ENSMUSG00000053117	E330013P04Rik	RIKEN cDNA E330013P04 gene	2.17618	1.1218	0.000218362	0.00474557	17.1443	35.3279	26.2361
ENSMUSG00000027580	Helz2	helicase with zinc finger 2, transcriptional coactivator	0.688333	-0.538821	0.000220721	0.00478761	108.182	70.4357	89.3086
ENSMUSG00000026627	Tmem206	transmembrane protein 206	1.4349	0.520953	0.000222114	0.00481188	25.0455	34.0181	29.5318
ENSMUSG00000026586	Prrx1	paired related homeobox 1	0.559283	-0.83835	0.000222369	0.00481362	3.84839	2.03996	2.94417
ENSMUSG00000044340	Phlpp1	PH domain and leucine rich repeat protein phosphatase 1	1.43789	0.523957	0.000226268	0.00489416	56.696	77.1339	66.9149
ENSMUSG00000037349	Nudt22	nudix (nucleoside diphosphate linked moiety X)-type motif 22	0.674402	-0.568319	0.000228852	0.00494226	28.49	18.1906	23.3403
ENSMUSG00000054708	Ankrd24	ankyrin repeat domain 24	0.617286	-0.695989	0.000234766	0.005066	17.2017	10.0547	13.6282
ENSMUSG00000019856	Fam184a	family with sequence similarity 184, member A	0.590059	-0.761068	0.000236147	0.00509181	15.653	8.74575	12.1994
ENSMUSG00000041992	Rapgef5	Rap guanine nucleotide exchange factor (GEF) 5	1.50222	0.587098	0.000236464	0.00509463	7.84228	11.1523	9.4973
ENSMUSG00000010362	Rdm1	RAD52 motif 1	0.671238	-0.575103	0.000240322	0.00516965	24.9575	15.857	20.4072
ENSMUSG00000021750	Fam107a	family with sequence similarity 107, member A	0.302795	-1.72358	0.000241713	0.0051955	6.61167	1.89116	4.25141
ENSMUSG00000000555	Itga5	integrin alpha 5 (fibronectin receptor alpha)	1.40314	0.488661	0.000242171	0.00520128	71.5409	94.9334	83.2371
ENSMUSG00000037999	Arap2	ArfGAP with RhoGAP domain, ankyrin repeat and PH domain 2	1.49891	0.583917	0.000246412	0.00528411	20.4762	29.0568	24.7665
ENSMUSG00000025791	Pgm2	phosphoglucomutase 2	0.622926	-0.682867	0.000246695	0.00528605	103.755	61.1331	82.4439
ENSMUSG00000028613	Lrp8	low density lipoprotein receptor-related protein 8, apolipoprotein e receptor	2.03033	1.02172	0.00024771	0.00530365	40.9943	78.8511	59.9227
ENSMUSG00000005251	Ripk4	receptor-interacting serine-threonine kinase 4	1.42902	0.515024	0.000247998	0.00530568	28.8901	39.0662	33.9781
ENSMUSG00000031543	Ank1	ankyrin 1, erythroid	0.611028	-0.710688	0.00025087	0.00535879	3.49628	2.02272	2.7595
ENSMUSG00000033083	Tbc1d4	TBC1 domain family, member 4	0.670711	-0.576237	0.000254674	0.0054316	29.0686	18.447	23.7578
ENSMUSG00000086968	4933431E20Rik	RIKEN cDNA 4933431E20 gene	0.692309	-0.530512	0.000255042	0.00543522	22.2368	14.5746	18.4057
ENSMUSG00000031790	Mmp15	matrix metallopeptidase 15	1.44133	0.527401	0.000255251	0.00543546	24.6118	33.5371	29.0745
ENSMUSG00000037989	Wnk2	WNK lysine deficient protein kinase 2	0.568419	-0.814974	0.000256332	0.00545003	50.6482	27.1945	38.9213
ENSMUSG00000026192	Atic	5-aminoimidazole-4-carboxamide ribonucleotide formyltransferase/IMP cyclohydrolase	1.41386	0.499637	0.000257283	0.00546602	94.0399	125.859	109.949
ENSMUSG00000023915	Tnfrsf21	tumor necrosis factor receptor superfamily, member 21	0.676221	-0.564433	0.000257584	0.00546819	18.1854	11.6456	14.9155
ENSMUSG00000043993	2900052L18Rik	RIKEN cDNA 2900052L18 gene	0.630932	-0.664444	0.000258262	0.00547836	3.81588	2.28371	3.0498
ENSMUSG00000023411	Nfatc4	nuclear factor of activated T cells, cytoplasmic, calcineurin dependent 4	1.81998	0.863926	0.000260216	0.00551331	3.89928	6.70977	5.30453
ENSMUSG00000021236	Entpd5	ectonucleoside triphosphate diphosphohydrolase 5	0.686484	-0.542702	0.000260312	0.00551331	34.2511	22.2633	28.2572
ENSMUSG00000004665	Cnn2	calponin 2	1.47355	0.559301	0.000264839	0.00560056	288.556	402.552	345.554
ENSMUSG00000036904	Fzd8	frizzled class receptor 8	1.62884	0.703844	0.000266174	0.00562446	2.69152	4.14557	3.41854
ENSMUSG00000022026	Olfm4	olfactomedin 4	2.25643	1.17404	0.000267916	0.00565258	2.74681	5.86711	4.30696
ENSMUSG00000037568	Vash2	vasohibin 2	1.44565	0.531714	0.000268892	0.00566882	29.7198	40.6662	35.193
ENSMUSG00000034040	Wbscr17	Williams-Beuren syndrome chromosome region 17 homolog (human)	1.90208	0.927581	0.000272417	0.00573873	39.011	70.2178	54.6144
ENSMUSG00000035673	Sbno2	strawberry notch homolog 2 (Drosophila)	1.43598	0.522034	0.000275736	0.00580418	94.2062	128.034	111.12
ENSMUSG00000025092	Hspa12a	heat shock protein 12A	0.526301	-0.92604	0.000276549	0.00581685	5.25956	2.62211	3.94083
ENSMUSG00000034382	AI661453	expressed sequence AI661453	0.68357	-0.548838	0.000277007	0.00582203	44.4123	28.7058	36.559
ENSMUSG00000032625	Thsd7a	thrombospondin, type I, domain containing 7A	0.589793	-0.761719	0.000282836	0.00593545	143.788	80.2958	112.042
ENSMUSG00000027634	Ndrg3	N-myc downstream regulated gene 3	0.688963	-0.537501	0.000283833	0.00595183	60.7284	39.6064	50.1674
ENSMUSG00000024039	Cbs	cystathionine beta-synthase	0.509173	-0.973774	0.000287767	0.00602512	8.45699	4.06441	6.2607
ENSMUSG00000053040	Aph1c	aph1 homolog C, gamma secretase subunit	0.686691	-0.542266	0.000292223	0.00610841	12.1645	7.90414	10.0343
ENSMUSG00000021549	Rasa1	RAS p21 protein activator 1	1.63445	0.708805	0.00029704	0.00620038	67.8046	104.926	86.3652
ENSMUSG00000044164	Rnf182	ring finger protein 182	1.55375	0.635758	0.000297849	0.00621254	3.72244	5.47743	4.59993
ENSMUSG00000029449	Rhof	ras homolog family member F (in filopodia)	0.621757	-0.685577	0.000298389	0.00621907	2.90197	1.70727	2.30462
ENSMUSG00000037049	Smpd1	sphingomyelin phosphodiesterase 1, acid lysosomal	0.68511	-0.545592	0.000305575	0.0063592	63.3395	41.0598	52.1996
ENSMUSG00000036764	Dnajc12	DnaJ heat shock protein family (Hsp40) member C12	0.665908	-0.586605	0.000308664	0.00641376	8.31541	5.23454	6.77497
ENSMUSG00000038422	Hdhd3	haloacid dehalogenase-like hydrolase domain containing 3	0.594935	-0.749196	0.000311798	0.00646422	2.86649	1.61122	2.23886
ENSMUSG00000031885	Cbfb	core binding factor beta	1.4359	0.521959	0.000312601	0.00647598	195.853	266.18	231.017
ENSMUSG00000034771	Tle2	transducin-like enhancer of split 2	0.608436	-0.716824	0.000315626	0.0065288	39.518	22.7604	31.1392
ENSMUSG00000032402	Smad3	SMAD family member 3	1.42129	0.507205	0.000325522	0.00671327	181.279	243.811	212.545
ENSMUSG00000021097	Clmn	calmin	0.711095	-0.491887	0.000327377	0.00674646	261.197	175.829	218.513
ENSMUSG00000033065	Pfkm	phosphofructokinase, muscle	0.68894	-0.53755	0.000341499	0.00702061	82.6496	53.8729	68.2613
ENSMUSG00000035828	Pim3	proviral integration site 3	0.676331	-0.564198	0.000343687	0.00705611	71.2131	45.5191	58.3661
ENSMUSG00000000876	Pxmp4	peroxisomal membrane protein 4	0.664823	-0.588957	0.000344574	0.00706377	10.1843	6.40661	8.29548
ENSMUSG00000036333	Kidins220	kinase D-interacting substrate 220	0.701233	-0.512035	0.000345105	0.00706938	123.553	82.0387	102.796
ENSMUSG00000031383	Dusp9	dual specificity phosphatase 9	1.53547	0.618682	0.000345596	0.00707417	3.57599	5.19683	4.38641
ENSMUSG00000004031	Brinp2	bone morphogenic protein/retinoic acid inducible neural-specific 2	1.61713	0.693434	0.000346077	0.00707872	16.0246	24.5001	20.2624
ENSMUSG00000049881	2810025M15Rik	RIKEN cDNA 2810025M15 gene	1.42127	0.507175	0.00034717	0.00709581	26.6622	35.8665	31.2643
ENSMUSG00000029415	Sdad1	SDA1 domain containing 1	1.44756	0.533626	0.000352622	0.00720188	51.8576	71.0602	61.4589
ENSMUSG00000024302	Dtna	dystrobrevin alpha	0.679281	-0.557919	0.000353602	0.00721654	20.159	12.9687	16.5639
ENSMUSG00000024042	Sik1	salt inducible kinase 1	0.689325	-0.536744	0.000354485	0.00722785	30.9911	20.2303	25.6107
ENSMUSG00000045664	Cdc42ep2	CDC42 effector protein (Rho GTPase binding) 2	0.686828	-0.541979	0.000354683	0.00722785	10.9755	7.13946	9.0575
ENSMUSG00000028532	Cachd1	cache domain containing 1	1.47769	0.563345	0.000360061	0.00733201	25.6594	35.9058	30.7826
ENSMUSG00000018470	Kcnab3	potassium voltage-gated channel, shaker-related subfamily, beta member 3	0.661487	-0.596215	0.000361594	0.00735777	7.15721	4.48235	5.81978
ENSMUSG00000024247	Pkdcc	protein kinase domain containing, cytoplasmic	0.646846	-0.628505	0.000362238	0.00736541	16.3315	9.99506	13.1633
ENSMUSG00000022864	D16Ertd472e	DNA segment, Chr 16, ERATO Doi 472, expressed	1.54514	0.627736	0.000367877	0.00747453	4.23438	6.20154	5.21796
ENSMUSG00000030946	Lhpp	phospholysine phosphohistidine inorganic pyrophosphate phosphatase	0.675374	-0.566241	0.000369987	0.00751185	7.78653	4.97886	6.38269
ENSMUSG00000031398	Plxna3	plexin A3	0.70532	-0.50365	0.000370811	0.00752303	67.983	45.4125	56.6977
ENSMUSG00000056952	Tatdn2	TatD DNase domain containing 2	1.40288	0.488392	0.000371162	0.00752459	91.91	122.011	106.961
ENSMUSG00000030008	Pradc1	protease-associated domain containing 1	0.665057	-0.58845	0.000381417	0.00772109	19.2337	12.1081	15.6709
ENSMUSG00000021725	Parp8	poly (ADP-ribose) polymerase family, member 8	1.4672	0.553065	0.000384484	0.00777172	55.8537	77.6384	66.746
ENSMUSG00000046982	Tshz1	teashirt zinc finger family member 1	0.716128	-0.481711	0.00038536	0.00778055	96.795	65.5774	81.1862
ENSMUSG00000018697	Aatf	apoptosis antagonizing transcription factor	1.41008	0.495782	0.000387175	0.00780888	35.7578	47.7548	41.7563
ENSMUSG00000037736	Limch1	LIM and calponin homology domains 1	0.688622	-0.538216	0.0003886	0.00783188	42.74	27.8554	35.2977
ENSMUSG00000052563	D930048N14Rik	RIKEN cDNA D930048N14 gene	0.617508	-0.69547	0.000391985	0.00789429	54.1983	31.6967	42.9475
ENSMUSG00000049191	Rgag4	retrotransposon gag domain containing 4	0.608127	-0.717555	0.00039304	0.00790975	3.21112	1.85045	2.53079
ENSMUSG00000060206	Zfp462	zinc finger protein 462	1.53869	0.6217	0.000393762	0.00791847	68.3591	99.5752	83.9672
ENSMUSG00000038555	Reep2	receptor accessory protein 2	0.625907	-0.67598	0.000394179	0.00792106	3.43315	2.02897	2.73106
ENSMUSG00000036880	Acaa2	acetyl-Coenzyme A acyltransferase 2 (mitochondrial 3-oxoacyl-Coenzyme A thiolase)	0.684603	-0.546661	0.000394565	0.00792303	112.398	72.8432	92.6206
ENSMUSG00000002625	Akap8l	A kinase (PRKA) anchor protein 8-like	0.704796	-0.504723	0.000396996	0.00796601	40.1076	26.751	33.4293
ENSMUSG00000024912	Fosl1	fos-like antigen 1	1.96998	0.978178	0.00040212	0.00805706	5.99598	11.1999	8.59796
ENSMUSG00000028967	Errfi1	ERBB receptor feedback inhibitor 1	1.38204	0.466798	0.000403068	0.00807018	315.989	413.1	364.544
ENSMUSG00000035049	Rrp12	ribosomal RNA processing 12 homolog (S. cerevisiae)	1.41078	0.49649	0.000404054	0.00808402	57.1367	76.3329	66.7348
ENSMUSG00000026094	Stk17b	serine/threonine kinase 17b (apoptosis-inducing)	1.46056	0.546524	0.000409312	0.0081819	59.1419	81.7309	70.4364
ENSMUSG00000031378	Abcd1	ATP-binding cassette, sub-family D (ALD), member 1	0.699284	-0.516049	0.000409542	0.0081819	32.9013	21.7828	27.342
ENSMUSG00000050953	Gja1	gap junction protein, alpha 1	1.39285	0.478036	0.00041184	0.00822184	71.3931	94.029	82.7111
ENSMUSG00000022540	Rogdi	rogdi homolog	0.694965	-0.524987	0.000412185	0.00822275	43.6065	28.6801	36.1433
ENSMUSG00000015143	Actn1	actinin, alpha 1	1.39647	0.481783	0.000420662	0.00836969	583.372	770.986	677.179
ENSMUSG00000062908	Acadm	acyl-Coenzyme A dehydrogenase, medium chain	0.714732	-0.484526	0.000426275	0.00847307	68.3749	46.2652	57.32
ENSMUSG00000035864	Syt1	synaptotagmin I	1.61183	0.688699	0.000426892	0.00847918	1.95596	2.97691	2.46643
ENSMUSG00000035934	Pknox2	Pbx/knotted 1 homeobox 2	1.39091	0.476024	0.000427338	0.00848192	117.019	154.033	135.526
ENSMUSG00000027712	Anxa5	annexin A5	1.3848	0.469678	0.000428916	0.0085071	306.434	401.519	353.977
ENSMUSG00000032702	Kank1	KN motif and ankyrin repeat domains 1	0.701502	-0.511481	0.000433075	0.00858338	159.65	106.004	132.827
ENSMUSG00000031586	Rbpms	RNA binding protein gene with multiple splicing	0.696181	-0.522466	0.000439579	0.00869665	121.986	80.3704	101.178
ENSMUSG00000029279	Brdt	bromodomain, testis-specific	0.638605	-0.647005	0.000440043	0.00869665	2.99703	1.80907	2.40305
ENSMUSG00000087594	BC039771	cDNA sequence BC039771	1.54704	0.629511	0.000440056	0.00869665	3.31727	4.85156	4.08441
ENSMUSG00000047443	Fam132b	family with sequence similarity 132, member B	1.60287	0.680661	0.000448527	0.00885768	9.3706	14.1892	11.7799
ENSMUSG00000038335	Tsr1	TSR1 20S rRNA accumulation	1.43589	0.521943	0.000453665	0.00895271	36.6199	49.7802	43.2001
ENSMUSG00000022359	Wdyhv1	WDYHV motif containing 1	1.43947	0.52554	0.000458411	0.00902691	13.7786	18.7625	16.2706
ENSMUSG00000019312	Grb7	growth factor receptor bound protein 7	0.692537	-0.530038	0.000464171	0.00912151	88.5633	58.0254	73.2943
ENSMUSG00000024084	Qpct	glutaminyl-peptide cyclotransferase (glutaminyl cyclase)	0.63135	-0.663487	0.000464543	0.00912151	4.28752	2.56148	3.4245
ENSMUSG00000021703	Serinc5	serine incorporator 5	1.63272	0.707279	0.000466322	0.0091499	157.507	242.857	200.182
ENSMUSG00000050295	Foxc1	forkhead box C1	0.685795	-0.544152	0.000468839	0.00919175	146.521	95.0197	120.771
ENSMUSG00000041842	Fhdc1	FH2 domain containing 1	1.56435	0.645564	0.00047034	0.00920901	5.43455	8.05933	6.74694
ENSMUSG00000028007	Snx7	sorting nexin 7	1.41946	0.505347	0.000472213	0.00923251	26.0332	34.9714	30.5023
ENSMUSG00000026701	Prdx6	peroxiredoxin 6	1.55229	0.634401	0.000474467	0.00927	174.593	256.671	215.632
ENSMUSG00000048616	Nog	noggin	2.49683	1.3201	0.000478531	0.00933612	1.32572	3.1373	2.23151
ENSMUSG00000004035	Gstm7	glutathione S-transferase, mu 7	0.651324	-0.618553	0.000479868	0.00935555	9.68626	5.9738	7.83003
ENSMUSG00000071037	Camkmt	calmodulin-lysine N-methyltransferase	0.663126	-0.592644	0.000480457	0.00936039	4.2293	2.6527	3.441
ENSMUSG00000006464	Bbs1	Bardet-Biedl syndrome 1 (human)	0.707936	-0.498309	0.00048226	0.00938885	39.8649	26.7121	33.2885
ENSMUSG00000085148	Mir22hg	Mir22 host gene (non-protein coding)	2.18873	1.13009	0.000482848	0.00939365	8.24281	17.0755	12.6591
ENSMUSG00000032902	Slc16a1	solute carrier family 16 (monocarboxylic acid transporters), member 1	1.38301	0.467813	0.000485012	0.00942241	91.3569	119.545	105.451
ENSMUSG00000040282	BC052040	cDNA sequence BC052040	0.689729	-0.535899	0.000486519	0.00944499	29.6577	19.3602	24.5089
ENSMUSG00000031767	Nudt7	nudix (nucleoside diphosphate linked moiety X)-type motif 7	0.674709	-0.567663	0.000492283	0.00954341	9.20959	5.87892	7.54426
ENSMUSG00000004319	Clcn3	chloride channel, voltage-sensitive 3	1.46007	0.546039	0.000500226	0.00967009	144.926	200.293	172.61
ENSMUSG00000027833	Shox2	short stature homeobox 2	0.695308	-0.524276	0.000509072	0.00982728	18.7763	12.3625	15.5694
ENSMUSG00000024805	Pcgf5	polycomb group ring finger 5	1.43482	0.520867	0.000513553	0.00990682	26.6769	36.203	31.44
ENSMUSG00000024268	Celf4	CUGBP, Elav-like family member 4	1.58998	0.669013	0.000517347	0.00995204	3.70185	5.56532	4.63358
ENSMUSG00000042046	Dstyk	dual serine/threonine and tyrosine protein kinase	0.713321	-0.487376	0.000527355	0.0101304	165.398	111.647	138.523
ENSMUSG00000028528	Dnajc6	DnaJ heat shock protein family (Hsp40) member C6	1.75232	0.809266	0.000528728	0.0101497	2.23464	3.70997	2.97231
ENSMUSG00000007655	Cav1	caveolin 1, caveolae protein	2.04686	1.03341	0.00053381	0.0102401	3.99478	7.7356	5.86519
ENSMUSG00000036564	Ndrg4	N-myc downstream regulated gene 4	0.682786	-0.550493	0.000537157	0.0102755	8.46056	5.46889	6.96473
ENSMUSG00000019841	Rev3l	REV3 like, DNA directed polymerase zeta catalytic subunit	0.534906	-0.902643	0.000541876	0.0103586	459.226	232.652	345.939
ENSMUSG00000029171	Pgm1	phosphoglucomutase 1	1.39459	0.479841	0.000543876	0.0103896	20.4972	27.0339	23.7656
ENSMUSG00000036792	Mbd5	methyl-CpG binding domain protein 5	0.726634	-0.460699	0.000546956	0.0104412	49.7352	34.1987	41.967
ENSMUSG00000024087	Cyp1b1	cytochrome P450, family 1, subfamily b, polypeptide 1	1.8207	0.864491	0.00055179	0.0105262	54.7212	94.4205	74.5709
ENSMUSG00000029551	Psmg3	proteasome (prosome, macropain) assembly chaperone 3	1.39261	0.477786	0.000553881	0.0105557	20.5494	27.0602	23.8048
ENSMUSG00000031015	Swap70	SWA-70 protein	1.38811	0.473119	0.000554106	0.0105557	228.096	299.517	263.806
ENSMUSG00000096847	Tmem151b	transmembrane protein 151B	1.40461	0.490169	0.000554897	0.0105634	20.538	27.2967	23.9174
ENSMUSG00000025504	Eps8l2	EPS8-like 2	0.704434	-0.505464	0.000558296	0.0106082	49.7417	33.1664	41.4541
ENSMUSG00000052951	C130021I20Rik	Riken cDNA C130021I20 gene	0.702721	-0.508976	0.000557927	0.0106082	79.6042	52.9494	66.2768
ENSMUSG00000051323	Pcdh19	protocadherin 19	1.62594	0.701277	0.000572768	0.0108735	89.6265	137.979	113.803
ENSMUSG00000075334	Rprm	reprimo, TP53 dependent G2 arrest mediator candidate	0.63305	-0.659608	0.000575707	0.0109142	7.78635	4.66069	6.22352
ENSMUSG00000040560	Wdr7	WD repeat domain 7	0.715753	-0.482467	0.000576911	0.0109295	23.1192	15.6591	19.3892
ENSMUSG00000052373	Mpp3	membrane protein, palmitoylated 3 (MAGUK p55 subfamily member 3)	0.619869	-0.689964	0.000582278	0.011016	18.5613	10.897	14.7291
ENSMUSG00000022838	Eaf2	ELL associated factor 2	0.572983	-0.803436	0.000582847	0.0110191	2.85741	1.54615	2.20178
ENSMUSG00000035021	Baz1a	bromodomain adjacent to zinc finger domain 1A	1.51605	0.600315	0.000592318	0.0111905	57.3788	82.3954	69.8871
ENSMUSG00000053329	D10Jhu81e	DNA segment, Chr 10, Johns Hopkins University 81 expressed	0.667379	-0.583422	0.000592815	0.0111922	35.5156	22.4261	28.9708
ENSMUSG00000023805	Synj2	synaptojanin 2	1.54444	0.627087	0.000599466	0.01131	2.21627	3.24566	2.73097
ENSMUSG00000022272	Myo10	myosin X	1.3964	0.481713	0.000606184	0.011421	115.505	152.61	134.057
ENSMUSG00000031799	Tpm4	tropomyosin 4	1.39798	0.483344	0.000609193	0.0114699	509.519	674.293	591.906
ENSMUSG00000032754	Slc8b1	solute carrier family 8 (sodium/lithium/calcium exchanger), member B1	0.691596	-0.531998	0.00062706	0.0117901	40.073	26.2064	33.1397
ENSMUSG00000026896	Ifih1	interferon induced with helicase C domain 1	0.698474	-0.517721	0.000629396	0.0118259	13.3876	8.84578	11.1167
ENSMUSG00000052957	Gas1	growth arrest specific 1	0.70299	-0.508423	0.00063212	0.011869	319.415	212.461	265.938
ENSMUSG00000096957	E230013L22Rik	RIKEN cDNA E230013L22 gene	0.653619	-0.613478	0.000643814	0.0120638	5.29402	3.27381	4.28392
ENSMUSG00000060550	H2-Q7	histocompatibility 2, Q region locus 7	0.646065	-0.630248	0.000667313	0.0124786	10.094	6.1682	8.13111
ENSMUSG00000041939	Mvk	mevalonate kinase	0.655232	-0.609923	0.000668251	0.0124877	31.8539	19.7387	25.7963
ENSMUSG00000020085	Aifm2	apoptosis-inducing factor, mitochondrion-associated 2	0.696578	-0.521644	0.00067353	0.0125778	23.2207	15.3087	19.2647
ENSMUSG00000049493	Pls1	plastin 1 (I-isoform)	0.51445	-0.958897	0.000675005	0.0125882	5.14977	2.50534	3.82756
ENSMUSG00000025375	Aatk	apoptosis-associated tyrosine kinase	0.675234	-0.566541	0.000675765	0.0125938	8.60639	5.4891	7.04774
ENSMUSG00000026483	Fam129a	family with sequence similarity 129, member A	0.674175	-0.568804	0.000683408	0.0127276	26.5331	16.9349	21.734
ENSMUSG00000068747	Sort1	sortilin 1	0.714943	-0.4841	0.000684446	0.0127383	141.287	95.5783	118.433
ENSMUSG00000038305	Spats2l	spermatogenesis associated, serine-rich 2-like	0.717411	-0.479127	0.000685189	0.0127435	37.0564	25.1725	31.1144
ENSMUSG00000016946	Kctd5	potassium channel tetramerisation domain containing 5	1.3756	0.460062	0.000689916	0.0128141	71.4963	93.0872	82.2917
ENSMUSG00000028268	Gbp3	guanylate binding protein 3	0.522977	-0.935181	0.000709756	0.0131648	9.79834	4.84636	7.32235
ENSMUSG00000041483	Zfp281	zinc finger protein 281	1.42944	0.515455	0.000710602	0.0131715	70.2983	95.108	82.7032
ENSMUSG00000042759	Apobr	apolipoprotein B receptor	1.48546	0.570906	0.000712209	0.0131924	5.46218	7.68273	6.57245
ENSMUSG00000024778	Fas	Fas (TNF receptor superfamily member 6)	2.00964	1.00693	0.000713528	0.013208	2.1116	4.01324	3.06242
ENSMUSG00000046223	Plaur	plasminogen activator, urokinase receptor	1.58037	0.660258	0.000715369	0.0132331	11.5092	17.2285	14.3688
ENSMUSG00000036972	Zic4	zinc finger protein of the cerebellum 4	0.623441	-0.681675	0.00071716	0.0132573	2.68706	1.58674	2.1369
ENSMUSG00000031880	Rrad	Ras-related associated with diabetes	1.45084	0.536886	0.000720077	0.0132844	7.92884	10.8965	9.41269
ENSMUSG00000037013	Ss18	synovial sarcoma translocation, Chromosome 18	1.41697	0.502812	0.000726592	0.0133956	72.5194	97.2548	84.8871
ENSMUSG00000009535	Rnmt	RNA (guanine-7-) methyltransferase	1.43695	0.523013	0.000735057	0.0135245	132.182	179.788	155.985
ENSMUSG00000026637	Traf5	TNF receptor-associated factor 5	0.692332	-0.530465	0.000739806	0.013585	14.5412	9.53593	12.0385
ENSMUSG00000034912	Mdga2	MAM domain containing glycosylphosphatidylinositol anchor 2	0.482597	-1.05111	0.000739747	0.013585	5.1348	2.34669	3.74075
ENSMUSG00000047180	Neurl3	neuralized E3 ubiquitin protein ligase 3	0.668887	-0.580166	0.000739832	0.013585	8.80647	5.59392	7.2002
ENSMUSG00000038349	Plcl1	phospholipase C-like 1	1.47191	0.55769	0.000744048	0.0136533	6.7307	9.37999	8.05534
ENSMUSG00000025420	Katnal2	katanin p60 subunit A-like 2	0.712723	-0.488587	0.000744589	0.0136541	28.8771	19.49	24.1835
ENSMUSG00000022773	Ypel1	yippee-like 1 (Drosophila)	1.39859	0.483978	0.000747041	0.0136899	32.7953	43.3765	38.0859
ENSMUSG00000036106	Prr5	proline rich 5 (renal)	1.46554	0.551434	0.000747771	0.0136942	3.66508	5.08622	4.37565
ENSMUSG00000044279	Crb3	crumbs family member 3	0.690457	-0.534376	0.000754296	0.0138045	17.6472	11.5334	14.5903
ENSMUSG00000055538	Zcchc24	zinc finger, CCHC domain containing 24	0.695633	-0.523601	0.000756355	0.0138329	97.0769	63.878	80.4775
ENSMUSG00000074818	Pdzd7	PDZ domain containing 7	0.673303	-0.570672	0.000761685	0.0139119	21.6802	13.8164	17.7483
ENSMUSG00000073295	Nudt11	nudix (nucleoside diphosphate linked moiety X)-type motif 11	1.53173	0.615162	0.00076559	0.0139739	1.89731	2.75116	2.32423
ENSMUSG00000029810	Tmem176b	transmembrane protein 176B	0.708031	-0.498115	0.000772955	0.014099	338.946	227.202	283.074
ENSMUSG00000030340	Scnn1a	sodium channel, nonvoltage-gated 1 alpha	0.661506	-0.596173	0.000776213	0.014149	5.34143	3.34802	4.34472
ENSMUSG00000018427	Ypel2	yippee-like 2 (Drosophila)	1.4441	0.530174	0.000777578	0.0141645	16.1056	22.0037	19.0547
ENSMUSG00000035948	Acss3	acyl-CoA synthetase short-chain family member 3	0.403068	-1.3109	0.000781612	0.0142191	3.83818	1.46435	2.65126
ENSMUSG00000015932	Dstn	destrin	1.38804	0.473051	0.000784131	0.0142555	299.728	393.847	346.787
ENSMUSG00000021456	Fbp2	fructose bisphosphatase 2	2.56831	1.36082	0.000787958	0.0143156	4.21732	10.2584	7.23784
ENSMUSG00000040712	Camta2	calmodulin binding transcription activator 2	0.704331	-0.505675	0.000792799	0.014394	45.5627	30.394	37.9783
ENSMUSG00000031112	Stk26	serine/threonine kinase 26	0.646412	-0.629474	0.000805245	0.0146104	30.4451	18.6302	24.5377
ENSMUSG00000036225	Kctd1	potassium channel tetramerisation domain containing 1	0.686538	-0.542589	0.000807794	0.0146469	22.365	14.5334	18.4492
ENSMUSG00000047945	Marcksl1	MARCKS-like 1	1.36953	0.453684	0.000811283	0.0146908	389.513	504.714	447.114
ENSMUSG00000000776	Polr3d	polymerase (RNA) III (DNA directed) polypeptide D	1.38847	0.473494	0.000827913	0.0149722	13.8216	18.1492	15.9854
ENSMUSG00000021733	Slc4a7	solute carrier family 4, sodium bicarbonate cotransporter, member 7	1.43362	0.51966	0.000829755	0.0149956	86.7091	117.7	102.205
ENSMUSG00000022528	Hes1	hairy and enhancer of split 1 (Drosophila)	1.36888	0.452996	0.000834718	0.0150655	51.8039	67.0501	59.427
ENSMUSG00000032198	Dock6	dedicator of cytokinesis 6	0.71242	-0.4892	0.000834389	0.0150655	74.4068	50.1499	62.2783
ENSMUSG00000041308	Sntb2	syntrophin, basic 2	0.724241	-0.465457	0.000846036	0.0152198	37.7359	25.8726	31.8043
ENSMUSG00000062785	Kcnc3	potassium voltage gated channel, Shaw-related subfamily, member 3	0.700111	-0.514344	0.000851778	0.015313	21.0888	13.9717	17.5302
ENSMUSG00000041720	Pi4ka	phosphatidylinositol 4-kinase, catalytic, alpha polypeptide	0.709331	-0.495469	0.000868859	0.0156099	116.793	78.4304	97.6118
ENSMUSG00000035504	Reep6	receptor accessory protein 6	0.697554	-0.519624	0.000869884	0.0156181	16.8845	11.1565	14.0205
ENSMUSG00000026121	Sema4c	sema domain, immunoglobulin domain (Ig), transmembrane domain (TM) and short cytoplasmic domain, (semaphorin) 4C	1.39126	0.476388	0.000870818	0.0156247	44.7851	58.9528	51.869
ENSMUSG00000033715	Akr1c14	aldo-keto reductase family 1, member C14	0.496005	-1.01157	0.000875324	0.0156953	6.65724	3.12582	4.89153
ENSMUSG00000022305	Lrp12	low density lipoprotein-related protein 12	1.39792	0.483282	0.000877218	0.015715	51.8383	68.5514	60.1949
ENSMUSG00000048562	Sp8	trans-acting transcription factor 8	0.722088	-0.469754	0.000882739	0.0157973	83.8027	57.2973	70.55
ENSMUSG00000044005	Gls2	glutaminase 2 (liver, mitochondrial)	1.40852	0.494175	0.00088883	0.0158856	11.8564	15.7991	13.8278
ENSMUSG00000005078	Jkamp	JNK1/MAPK8-associated membrane protein	1.4029	0.488411	0.000888445	0.0158856	29.6813	39.3913	34.5363
ENSMUSG00000034156	Bzrap1	benzodiazepine receptor associated protein 1	0.620794	-0.687813	0.000902805	0.0161144	6.96382	4.09729	5.53055
ENSMUSG00000056220	Pla2g4a	phospholipase A2, group IVA (cytosolic, calcium-dependent)	1.52885	0.612446	0.000914408	0.0163003	23.6233	34.2007	28.912
ENSMUSG00000039116	Adgrg6	adhesion G protein-coupled receptor G6	0.729553	-0.454914	0.000919923	0.0163774	135.482	93.5824	114.532
ENSMUSG00000079277	Hoxd3	homeobox D3	0.528306	-0.920554	0.000922428	0.0164104	33.3895	16.7071	25.0483
ENSMUSG00000027395	Polr1b	polymerase (RNA) I polypeptide B	1.3898	0.474876	0.000922974	0.0164104	38.279	50.3484	44.3137
ENSMUSG00000028551	Cdkn2c	cyclin-dependent kinase inhibitor 2C (p18, inhibits CDK4)	0.710944	-0.492193	0.000925761	0.0164387	136.155	91.5863	113.871
ENSMUSG00000022323	Rida	reactive intermediate imine deaminase A homolog	0.724907	-0.464132	0.000927766	0.0164636	24.8031	17.0323	20.9177
ENSMUSG00000031328	Flna	filamin, alpha	1.37874	0.463351	0.000929721	0.0164877	2479.6	3236.19	2857.9
ENSMUSG00000021928	Ebpl	emopamil binding protein-like	1.50817	0.592797	0.000932786	0.0165314	8.31193	11.8692	10.0905
ENSMUSG00000030522	Mtmr10	myotubularin related protein 10	1.41609	0.501909	0.000935949	0.0165767	19.3559	25.9482	22.6521
ENSMUSG00000031666	Rbl2	retinoblastoma-like 2	0.729605	-0.454813	0.000942427	0.0166688	42.5379	29.3809	35.9594
ENSMUSG00000038005	Hpf1	histone PARylation factor 1	1.41718	0.503021	0.000942968	0.0166688	46.3898	62.2422	54.316
ENSMUSG00000040327	Cul9	cullin 9	0.675848	-0.56523	0.000944294	0.0166815	6.21188	3.97499	5.09343
ENSMUSG00000089726	Mir17hg	Mir17 host gene (non-protein coding)	1.66284	0.733646	0.000945421	0.0166907	7.23806	11.3978	9.31795
ENSMUSG00000019817	Plagl1	pleiomorphic adenoma gene-like 1	0.43977	-1.18518	0.0009486	0.0167361	156.933	65.3968	111.165
ENSMUSG00000034758	Tle6	transducin-like enhancer of split 6	0.716426	-0.48111	0.000952134	0.0167876	30.7245	20.8218	25.7732
ENSMUSG00000005054	Cstb	cystatin B	1.38193	0.466687	0.000961001	0.0169274	50.0053	65.3848	57.6951
ENSMUSG00000038351	Sgsm2	small G protein signaling modulator 2	0.715446	-0.483086	0.000961295	0.0169274	43.833	29.6884	36.7607
ENSMUSG00000020577	Tspan13	tetraspanin 13	0.660463	-0.598451	0.000972499	0.0171028	144.593	90.3264	117.46
ENSMUSG00000038390	Gpr162	G protein-coupled receptor 162	0.699648	-0.515299	0.0009724	0.0171028	21.4372	14.2066	17.8219
ENSMUSG00000038602	Slc35f1	solute carrier family 35, member F1	1.57597	0.65624	0.00098253	0.0172681	7.30187	10.888	9.09495
ENSMUSG00000027488	Snta1	syntrophin, acidic 1	0.707375	-0.499453	0.000987348	0.0173417	22.8006	15.2539	19.0272
ENSMUSG00000037003	Tns2	tensin 2	0.717336	-0.479278	0.000989503	0.0173685	97.9537	66.5194	82.2365
ENSMUSG00000020950	Foxg1	forkhead box G1	0.72374	-0.466457	0.000991168	0.0173866	121.052	82.8999	101.976
ENSMUSG00000093979	Gm2237	predicted gene 2237	1.80557	0.852453	0.000997104	0.0174573	1.59996	2.73387	2.16692
ENSMUSG00000031274	Col4a5	collagen, type IV, alpha 5	0.730268	-0.453502	0.000998522	0.0174709	197.738	136.641	167.19
ENSMUSG00000029014	Dnajc2	DnaJ heat shock protein family (Hsp40) member C2	1.41963	0.50552	0.00100268	0.0175214	64.0118	86.0676	75.0397
ENSMUSG00000046722	Cdc42se1	CDC42 small effector 1	1.37225	0.456539	0.00101036	0.0176443	79.1519	102.804	90.9779
ENSMUSG00000005986	Ankrd13d	ankyrin repeat domain 13 family, member D	0.707712	-0.498765	0.00101163	0.0176554	14.7576	9.87784	12.3177
ENSMUSG00000009378	Slc16a12	solute carrier family 16 (monocarboxylic acid transporters), member 12	0.699413	-0.515783	0.00101728	0.0177266	18.1755	12.0216	15.0985
ENSMUSG00000031770	Herpud1	homocysteine-inducible, endoplasmic reticulum stress-inducible, ubiquitin-like domain member 1	1.35932	0.44288	0.00101765	0.0177266	27.4835	35.3367	31.4101
ENSMUSG00000022433	Csnk1e	casein kinase 1, epsilon	1.3879	0.472907	0.00101999	0.0177562	127.159	167.044	147.101
ENSMUSG00000043969	Emx2	empty spiracles homeobox 2	1.36349	0.447303	0.00102193	0.0177694	157.994	203.8	180.897
ENSMUSG00000038623	Tm6sf1	transmembrane 6 superfamily member 1	0.707124	-0.499966	0.00102205	0.0177694	8.03349	5.37891	6.7062
ENSMUSG00000021850	1700011H14Rik	RIKEN cDNA 1700011H14 gene	0.465633	-1.10273	0.00102578	0.0178016	11.907	5.24692	8.57696
ENSMUSG00000023044	Csad	cysteine sulfinic acid decarboxylase	0.714133	-0.485735	0.00102604	0.0178016	39.973	27.0182	33.4956
ENSMUSG00000031891	Hsd11b2	hydroxysteroid 11-beta dehydrogenase 2	1.59949	0.67761	0.00102476	0.0178016	18.3242	27.675	22.9996
ENSMUSG00000059248	Sept9	septin 9	1.49649	0.581588	0.00102718	0.0178016	116.116	164.402	140.259
ENSMUSG00000029599	Ddx54	DEAD (Asp-Glu-Ala-Asp) box polypeptide 54	1.35433	0.437576	0.0010277	0.0178016	95.5269	122.339	108.933
ENSMUSG00000039477	Tnrc18	trinucleotide repeat containing 18	0.720081	-0.473769	0.00102779	0.0178016	159.837	108.925	134.381
ENSMUSG00000020116	Pno1	partner of NOB1 homolog	1.39605	0.481352	0.00104363	0.0180533	26.3276	34.7951	30.5613
ENSMUSG00000031367	Ap1s2	adaptor-related protein complex 1, sigma 2 subunit	1.47121	0.557001	0.0010434	0.0180533	31.3713	43.7034	37.5374
ENSMUSG00000010358	Ifi35	interferon-induced protein 35	0.702775	-0.508864	0.00104592	0.0180814	20.7196	13.768	17.2438
ENSMUSG00000020961	Ston2	stonin 2	0.733167	-0.447786	0.00105111	0.0181598	34.8903	24.202	29.5462
ENSMUSG00000018800	Abca5	ATP-binding cassette, sub-family A (ABC1), member 5	0.654071	-0.612481	0.00105249	0.0181721	21.0893	13.0549	17.0721
ENSMUSG00000010080	Epn3	epsin 3	0.699447	-0.515712	0.00106415	0.0183399	13.418	8.88326	11.1506
ENSMUSG00000024866	Acy3	aspartoacylase (aminoacylase) 3	0.677199	-0.562348	0.00106736	0.0183399	9.97838	6.39471	8.18654
ENSMUSG00000028849	Map7d1	MAP7 domain containing 1	1.35105	0.434082	0.00106465	0.0183399	195.326	249.63	222.478
ENSMUSG00000078566	Bnip3	BCL2/adenovirus E1B interacting protein 3	0.673196	-0.570901	0.00106594	0.0183399	41.7982	26.5965	34.1974
ENSMUSG00000078532	Nkain1	Na+/K+ transporting ATPase interacting 1	1.34817	0.431007	0.00106755	0.0183399	29.2864	37.3684	33.3274
ENSMUSG00000020330	Hmmr	hyaluronan mediated motility receptor (RHAMM)	0.689689	-0.535983	0.00107447	0.0184473	130.568	85.248	107.908
ENSMUSG00000022969	Il10rb	interleukin 10 receptor, beta	1.41429	0.500079	0.00107639	0.0184687	10.461	14.0027	12.2319
ENSMUSG00000039879	Heca	hdc homolog, cell cycle regulator	1.43118	0.517211	0.0010801	0.0185207	32.4676	43.958	38.2128
ENSMUSG00000038347	Tcte2	t-complex-associated testis expressed 2	0.715502	-0.482973	0.00108506	0.0185943	14.4205	9.77238	12.0965
ENSMUSG00000009566	Fpgs	folylpolyglutamyl synthetase	1.38232	0.467093	0.00109524	0.0187453	31.6616	41.4313	36.5464
ENSMUSG00000035944	Ttc38	tetratricopeptide repeat domain 38	0.685249	-0.5453	0.00110001	0.0188153	9.81308	6.35932	8.0862
ENSMUSG00000020647	Ncoa1	nuclear receptor coactivator 1	0.732882	-0.448348	0.00110267	0.0188489	34.7834	24.1339	29.4586
ENSMUSG00000042354	Gnl3	guanine nucleotide binding protein-like 3 (nucleolar)	1.43322	0.519261	0.00110405	0.0188609	39.6168	53.7814	46.6991
ENSMUSG00000052040	Klf13	Kruppel-like factor 13	1.36125	0.444927	0.00111308	0.0189916	59.4907	76.6087	68.0497
ENSMUSG00000002265	Peg3	paternally expressed 3	0.575104	-0.798104	0.00111392	0.0189941	1643.59	895.275	1269.43
ENSMUSG00000033446	Lpar6	lysophosphatidic acid receptor 6	1.53666	0.619796	0.00111672	0.0190299	6.70227	9.75187	8.22707
ENSMUSG00000052353	Cemip	cell migration inducing protein, hyaluronan binding	1.58306	0.662714	0.00112578	0.0191725	1.63662	2.45114	2.04388
ENSMUSG00000021900	Btd	biotinidase	0.680093	-0.556197	0.00114175	0.0194203	16.5835	10.6701	13.6268
ENSMUSG00000000823	Zfp512b	zinc finger protein 512B	0.715792	-0.482388	0.00115423	0.0196205	101.021	68.4825	84.7518
ENSMUSG00000070287	Slc35g2	solute carrier family 35, member G2	1.58034	0.660235	0.00116357	0.0197671	1.78388	2.66326	2.22357
ENSMUSG00000040253	Gbp7	guanylate binding protein 7	0.440836	-1.18169	0.00117948	0.0200248	9.3285	3.8943	6.6114
ENSMUSG00000019796	Lrp11	low density lipoprotein receptor-related protein 11	1.45755	0.543548	0.00118519	0.020097	3.98827	5.49879	4.74353
ENSMUSG00000032596	Uba7	ubiquitin-like modifier activating enzyme 7	0.704186	-0.505971	0.00118812	0.0201343	10.4808	6.97852	8.72964
ENSMUSG00000031493	Ggn	gametogenetin	0.666261	-0.58584	0.00119496	0.0202251	5.12085	3.22731	4.17408
ENSMUSG00000020484	Xbp1	X-box binding protein 1	1.33287	0.414532	0.00119422	0.0202251	69.2296	87.3116	78.2706
ENSMUSG00000078853	Igtp	interferon gamma induced GTPase	0.697334	-0.520078	0.00121075	0.0204296	14.225	9.36937	11.7972
ENSMUSG00000035403	Crb2	crumbs family member 2	1.4649	0.550801	0.00124178	0.0208889	4.98522	6.90639	5.94581
ENSMUSG00000023942	Slc29a1	solute carrier family 29 (nucleoside transporters), member 1	1.36769	0.451745	0.00124352	0.0209055	40.9345	52.9801	46.9573
ENSMUSG00000042331	Specc1	sperm antigen with calponin homology and coiled-coil domains 1	1.39675	0.482069	0.00124607	0.0209355	60.5697	80.1015	70.3356
ENSMUSG00000004677	Myo9b	myosin IXb	1.37504	0.459473	0.0012509	0.0210038	179.662	233.827	206.744
ENSMUSG00000026202	Tuba4a	tubulin, alpha 4A	1.38547	0.470374	0.00126013	0.0211201	87.1491	114.343	100.746
ENSMUSG00000036885	Arhgef26	Rho guanine nucleotide exchange factor (GEF) 26	0.723161	-0.46761	0.00126209	0.0211363	16.0372	10.9733	13.5052
ENSMUSG00000030201	Lrp6	low density lipoprotein receptor-related protein 6	0.73771	-0.438875	0.00126496	0.0211494	386.514	269.821	328.168
ENSMUSG00000085642	3110053B16Rik	RIKEN cDNA 3110053B16 gene	1.42403	0.509981	0.00126667	0.021165	8.85296	11.9386	10.3958
ENSMUSG00000017009	Sdc4	syndecan 4	0.71085	-0.492383	0.00127153	0.0212205	181.982	122.479	152.231
ENSMUSG00000022507	1810013L24Rik	RIKEN cDNA 1810013L24 gene	1.40999	0.495682	0.00127418	0.0212518	61.1616	81.6304	71.396
ENSMUSG00000027955	Fam198b	family with sequence similarity 198, member B	1.41532	0.501132	0.00127578	0.0212655	29.9992	40.261	35.1301
ENSMUSG00000026827	Gpd2	glycerol phosphate dehydrogenase 2, mitochondrial	0.730722	-0.452605	0.00128682	0.0214236	151.003	104.431	127.717
ENSMUSG00000090698	Apold1	apolipoprotein L domain containing 1	0.657953	-0.603944	0.00129217	0.0214866	3.98663	2.48472	3.23568
ENSMUSG00000044716	Dok7	docking protein 7	2.19674	1.13536	0.00129762	0.0215642	2.74446	5.69855	4.2215
ENSMUSG00000001642	Akr1b3	aldo-keto reductase family 1, member B3 (aldose reductase)	1.34503	0.427642	0.00130572	0.0216725	247.538	315.101	281.319
ENSMUSG00000028672	Hmgcl	3-hydroxy-3-methylglutaryl-Coenzyme A lyase	0.693761	-0.527489	0.00131412	0.0217988	20.4517	13.4393	16.9455
ENSMUSG00000074364	Ehd2	EH-domain containing 2	0.704865	-0.504581	0.00131834	0.0218505	228.535	152.391	190.463
ENSMUSG00000075273	Ttc30b	tetratricopeptide repeat domain 30B	0.729774	-0.454478	0.00131883	0.0218505	14.1825	9.79293	11.9877
ENSMUSG00000045411	2410002F23Rik	RIKEN cDNA 2410002F23 gene	1.37285	0.457174	0.00133035	0.022026	68.1276	88.513	78.3203
ENSMUSG00000029120	Ppp2r2c	protein phosphatase 2, regulatory subunit B, gamma	0.518117	-0.94865	0.00133325	0.0220416	32.5431	15.946	24.2446
ENSMUSG00000042608	Stk40	serine/threonine kinase 40	1.37294	0.457268	0.00133357	0.0220416	21.9605	28.5355	25.248
ENSMUSG00000019188	H13	histocompatibility 13	1.3499	0.432848	0.00133439	0.0220419	86.1542	109.999	98.0767
ENSMUSG00000038286	Bphl	biphenyl hydrolase-like (serine hydrolase, breast epithelial mucin-associated antigen)	0.701417	-0.511656	0.00134118	0.0221333	13.8704	9.20581	11.5381
ENSMUSG00000033111	3830406C13Rik	RIKEN cDNA 3830406C13 gene	0.690632	-0.534012	0.00134521	0.0221674	4.10542	2.68319	3.39431
ENSMUSG00000020432	Tcn2	transcobalamin 2	0.712925	-0.488177	0.00134513	0.0221674	74.3396	50.1757	62.2577
ENSMUSG00000037032	Apbb1	amyloid beta (A4) precursor protein-binding, family B, member 1	0.718161	-0.477621	0.00135257	0.0222619	73.3018	49.8162	61.559
ENSMUSG00000025026	Add3	adducin 3 (gamma)	0.722094	-0.469741	0.00135544	0.0222957	150.296	102.672	126.484
ENSMUSG00000037015	Tmem185b	transmembrane protein 185B	1.36274	0.446505	0.00139069	0.0228346	25.6278	33.052	29.3399
ENSMUSG00000041426	Hibch	3-hydroxyisobutyryl-Coenzyme A hydrolase	0.727039	-0.459895	0.00139266	0.0228533	19.6197	13.5018	16.5608
ENSMUSG00000037376	Trmt6	tRNA methyltransferase 6	1.37133	0.455576	0.00140688	0.0230453	44.4056	57.6414	51.0235
ENSMUSG00000052942	Glis3	GLIS family zinc finger 3	0.728381	-0.457235	0.00140688	0.0230453	162.772	112.299	137.535
ENSMUSG00000067889	Sptbn2	spectrin beta, non-erythrocytic 2	1.68419	0.752052	0.0014084	0.0230565	11.4021	18.1626	14.7824
ENSMUSG00000020340	Cyfip2	cytoplasmic FMR1 interacting protein 2	0.705972	-0.502316	0.00141855	0.0232088	12.1731	8.13383	10.1535
ENSMUSG00000039741	Bahcc1	BAH domain and coiled-coil containing 1	0.719222	-0.475491	0.00142104	0.0232218	59.4082	40.4197	49.914
ENSMUSG00000026090	2010300C02Rik	RIKEN cDNA 2010300C02 gene	0.685329	-0.545132	0.00143472	0.0234316	12.2224	7.91736	10.0699
ENSMUSG00000003228	Grk5	G protein-coupled receptor kinase 5	0.711671	-0.490718	0.00144397	0.0235406	8.16096	5.49765	6.82931
ENSMUSG00000015027	Galns	galactosamine (N-acetyl)-6-sulfate sulfatase	0.723644	-0.466648	0.00146366	0.0238474	43.052	29.4721	36.2621
ENSMUSG00000052698	Tln2	talin 2	1.34171	0.424074	0.00146936	0.0239261	457.576	581.08	519.328
ENSMUSG00000039976	Tbc1d16	TBC1 domain family, member 16	0.727077	-0.459821	0.0014808	0.0240981	155.96	107.382	131.671
ENSMUSG00000003352	Cacnb3	calcium channel, voltage-dependent, beta 3 subunit	1.35361	0.436811	0.0014843	0.0241408	126.751	162.263	144.507
ENSMUSG00000029174	Tbc1d1	TBC1 domain family, member 1	1.36195	0.445674	0.00149296	0.0242673	88.9964	114.677	101.837
ENSMUSG00000032010	Usp2	ubiquitin specific peptidase 2	0.651699	-0.617722	0.00150501	0.0244341	4.715	2.90651	3.81076
ENSMUSG00000061533	Cep128	centrosomal protein 128	0.742062	-0.430388	0.00152249	0.0246989	37.3558	26.2181	31.787
ENSMUSG00000029571	Tmem106b	transmembrane protein 106B	0.713707	-0.486596	0.00152355	0.0246989	245.021	165.615	205.318
ENSMUSG00000018932	Map2k3	mitogen-activated protein kinase kinase 3	1.3548	0.438076	0.00152401	0.0246989	67.3501	86.3646	76.8573
ENSMUSG00000043419	Chd3os	chromodomain helicase DNA binding protein 3, opposite strand	0.704656	-0.505009	0.00154457	0.0250026	8.49974	5.67144	7.08559
ENSMUSG00000024048	Myl12a	myosin, light chain 12A, regulatory, non-sarcomeric	1.40025	0.485689	0.00155306	0.0251154	391.235	518.124	454.679
ENSMUSG00000082286	Pisd-ps1	phosphatidylserine decarboxylase, pseudogene 1	0.728634	-0.456733	0.00155861	0.0251705	91.6317	63.2094	77.4205
ENSMUSG00000022361	Zhx1	zinc fingers and homeoboxes 1	0.72486	-0.464225	0.00155962	0.025172	79.9153	54.8462	67.3808
ENSMUSG00000024789	Jak2	Janus kinase 2	0.704709	-0.504901	0.00156539	0.0252402	243.24	162.141	202.69
ENSMUSG00000024206	Rfx2	regulatory factor X, 2 (influences HLA class II expression)	0.721347	-0.471235	0.00156568	0.0252402	19.5841	13.3679	16.476
ENSMUSG00000025324	Atp10a	ATPase, class V, type 10A	1.38956	0.474624	0.00158386	0.0255182	32.4091	42.602	37.5055
ENSMUSG00000022377	Asap1	ArfGAP with SH3 domain, ankyrin repeat and PH domain1	1.39928	0.484688	0.00159854	0.0257397	113.365	150.197	131.781
ENSMUSG00000021460	Auh	AU RNA binding protein/enoyl-coenzyme A hydratase	0.714182	-0.485635	0.00160505	0.0258143	23.9292	16.1756	20.0524
ENSMUSG00000050926	Dcaf12l2	DDB1 and CUL4 associated factor 12-like 2	0.621095	-0.687114	0.0016042	0.0258143	4.6618	2.74353	3.70266
ENSMUSG00000040430	Pitpnc1	phosphatidylinositol transfer protein, cytoplasmic 1	1.41128	0.497007	0.0016184	0.0259985	15.9639	21.3087	18.6363
ENSMUSG00000028161	Ppp3ca	protein phosphatase 3, catalytic subunit, alpha isoform	1.37114	0.455377	0.00162664	0.0261156	105.075	136.368	120.721
ENSMUSG00000059810	Rgs3	regulator of G-protein signaling 3	0.698725	-0.517203	0.00163309	0.0262038	29.4785	19.4936	24.4861
ENSMUSG00000052135	Foxo6	forkhead box O6	0.685129	-0.545553	0.00163716	0.0262538	7.34397	4.75912	6.05155
ENSMUSG00000039759	Thap3	THAP domain containing, apoptosis associated protein 3	0.715713	-0.482546	0.0016393	0.0262729	19.3231	13.0915	16.2073
ENSMUSG00000019943	Atp2b1	ATPase, Ca++ transporting, plasma membrane 1	0.704543	-0.505241	0.00165641	0.0265315	221.816	148.002	184.909
ENSMUSG00000067276	Capn6	calpain 6	0.747533	-0.41979	0.00167844	0.026853	285.377	201.99	243.684
ENSMUSG00000023947	Nfkbie	nuclear factor of kappa light polypeptide gene enhancer in B cells inhibitor, epsilon	1.36624	0.450214	0.00168318	0.0268849	39.745	51.4218	45.5834
ENSMUSG00000001313	Rnd2	Rho family GTPase 2	0.714639	-0.484713	0.00168417	0.0268849	28.8421	19.5128	24.1775
ENSMUSG00000045038	Prkce	protein kinase C, epsilon	0.71559	-0.482795	0.00168364	0.026885	29.0268	19.6543	24.3406
ENSMUSG00000039375	Wdr17	WD repeat domain 17	0.643234	-0.636583	0.00168435	0.026885	6.44855	3.92327	5.18591
ENSMUSG00000042745	Id1	inhibitor of DNA binding 1	1.31286	0.392711	0.00169512	0.0270413	42.5632	52.8365	47.6998
ENSMUSG00000053716	Dusp7	dual specificity phosphatase 7	1.40767	0.493305	0.00169884	0.0270849	114.184	152.074	133.129
ENSMUSG00000038886	Man2a2	mannosidase 2, alpha 2	0.730464	-0.453115	0.00170358	0.0271413	198.812	137.441	168.126
ENSMUSG00000034858	Fam214a	family with sequence similarity 214, member A	1.40646	0.49207	0.00170436	0.0271413	43.3297	57.6896	50.5097
ENSMUSG00000021243	Fcf1	FCF1 rRNA processing protein	1.36922	0.453352	0.0017177	0.027322	30.8365	39.9679	35.4022
ENSMUSG00000063382	Bcl9l	B cell CLL/lymphoma 9-like	0.732075	-0.449936	0.00172011	0.0273343	159.497	110.531	135.014
ENSMUSG00000034614	Pik3ip1	phosphoinositide-3-kinase interacting protein 1	1.40056	0.486	0.00172512	0.0273767	7.19339	9.53551	8.36445
ENSMUSG00000021756	Il6st	interleukin 6 signal transducer	0.738634	-0.437069	0.00172494	0.0273767	598.727	418.714	508.721
ENSMUSG00000017747	Ghdc	GH3 domain containing	0.706758	-0.500712	0.00172739	0.0273969	15.6937	10.4984	13.0961
ENSMUSG00000051951	Xkr4	X-linked Kx blood group related 4	0.541831	-0.884085	0.00173643	0.0275085	3.56993	1.83412	2.70202
ENSMUSG00000029413	Naaa	N-acylethanolamine acid amidase	0.711702	-0.490655	0.00173749	0.0275094	18.8765	12.7158	15.7961
ENSMUSG00000027709	Mccc1	methylcrotonoyl-Coenzyme A carboxylase 1 (alpha)	0.732864	-0.448383	0.00174613	0.0276303	33.2413	23.0462	28.1438
ENSMUSG00000071324	Armc2	armadillo repeat containing 2	0.687804	-0.53993	0.00177686	0.0281004	3.82288	2.48899	3.15593
ENSMUSG00000008393	Carhsp1	calcium regulated heat stable protein 1	1.33047	0.41194	0.00178069	0.0281448	166.121	209.063	187.592
ENSMUSG00000002983	Relb	avian reticuloendotheliosis viral (v-rel) oncogene related B	1.38122	0.465943	0.0017858	0.028193	37.22	48.6798	42.9499
ENSMUSG00000062380	Tubb3	tubulin, beta 3 class III	1.42689	0.51287	0.00179837	0.0283589	57.8713	78.1477	68.0095
ENSMUSG00000003810	Mast2	microtubule associated serine/threonine kinase 2	1.33884	0.420983	0.00180475	0.0284432	293.486	371.562	332.524
ENSMUSG00000030199	Etv6	ets variant 6	1.34684	0.429578	0.0018203	0.0286553	110.471	140.819	125.645
ENSMUSG00000021223	Papln	papilin, proteoglycan-like sulfated glycoprotein	0.706483	-0.501274	0.00183079	0.0287711	47.1784	31.5103	39.3443
ENSMUSG00000020642	Rnf144a	ring finger protein 144A	1.34044	0.422705	0.00184554	0.0289863	22.0603	27.9502	25.0053
ENSMUSG00000027463	Slc52a3	solute carrier protein family 52, member 3	1.72264	0.784624	0.00185793	0.0291522	1.7764	2.8917	2.33405
ENSMUSG00000050410	Tcf19	transcription factor 19	0.719479	-0.474975	0.00186061	0.0291729	104.888	71.367	88.1277
ENSMUSG00000028557	Rnf11	ring finger protein 11	1.38199	0.466749	0.00186467	0.0292033	113.074	147.883	130.479
ENSMUSG00000020042	Btbd11	BTB (POZ) domain containing 11	0.690179	-0.534957	0.00187422	0.0292861	6.73965	4.4049	5.57227
ENSMUSG00000035274	Tpbg	trophoblast glycoprotein	1.36055	0.444186	0.00187115	0.0292861	55.1661	71.0289	63.0975
ENSMUSG00000063015	Ccni	cyclin I	1.33074	0.412224	0.0018729	0.0292861	371.496	467.829	419.662
ENSMUSG00000041360	Pum3	pumilio RNA-binding family member 3	1.37054	0.454742	0.00187914	0.0293462	87.4514	113.468	100.46
ENSMUSG00000030515	Tarsl2	threonyl-tRNA synthetase-like 2	0.741416	-0.431644	0.00188633	0.0294418	20.4918	14.3864	17.4391
ENSMUSG00000006179	Prss16	protease, serine 16 (thymus)	0.689229	-0.536945	0.00189271	0.0295077	6.89927	4.49909	5.69918
ENSMUSG00000022665	Ccdc80	coiled-coil domain containing 80	1.36331	0.447113	0.00190042	0.0296111	98.9477	127.687	113.318
ENSMUSG00000020715	Ern1	endoplasmic reticulum (ER) to nucleus signalling 1	0.730253	-0.453531	0.00191637	0.0298259	188.027	129.92	158.973
ENSMUSG00000047656	Trpt1	tRNA phosphotransferase 1	0.720489	-0.472951	0.00193838	0.0301343	17.0019	11.5883	14.2951
ENSMUSG00000067071	Hes6	hairy and enhancer of split 6	1.34601	0.428691	0.00194079	0.0301546	39.5698	50.3703	44.97
ENSMUSG00000026730	Pter	phosphotriesterase related	0.668054	-0.581964	0.00195297	0.0303268	2.99753	1.89349	2.44551
ENSMUSG00000024211	Grm8	glutamate receptor, metabotropic 8	0.578841	-0.788761	0.00195885	0.0304009	2.75477	1.50755	2.13116
ENSMUSG00000027165	B230118H07Rik	RIKEN cDNA B230118H07 gene	0.727681	-0.458622	0.00196243	0.0304221	19.1406	13.1753	16.1579
ENSMUSG00000052331	Ankrd44	ankyrin repeat domain 44	0.737911	-0.438482	0.00196363	0.0304235	55.3566	38.6748	47.0157
ENSMUSG00000031604	Msmo1	methylsterol monoxygenase 1	0.709332	-0.495467	0.00197044	0.0304947	127.741	85.7092	106.725
ENSMUSG00000027330	Cdc25b	cell division cycle 25B	0.733047	-0.448022	0.00197392	0.0305272	146.98	101.987	124.484
ENSMUSG00000031012	Cask	calcium/calmodulin-dependent serine protein kinase (MAGUK family)	0.740561	-0.43331	0.00197477	0.0305272	136.316	95.5423	115.929
ENSMUSG00000029001	Fbxo44	F-box protein 44	0.71798	-0.477984	0.00197737	0.0305502	18.7494	12.7481	15.7487
ENSMUSG00000023032	Slc4a8	solute carrier family 4 (anion exchanger), member 8	0.737656	-0.43898	0.00198391	0.0306341	33.5416	23.4179	28.4797
ENSMUSG00000022199	Slc22a17	solute carrier family 22 (organic cation transporter), member 17	0.724442	-0.465059	0.00198649	0.0306566	37.2444	25.5255	31.3849
ENSMUSG00000031103	Elf4	E74-like factor 4 (ets domain transcription factor)	1.36048	0.444113	0.0019882	0.0306659	51.8687	66.7957	59.3322
ENSMUSG00000097928	Gm26578	predicted gene, 26578	1.68006	0.748516	0.00199287	0.0307034	1.97263	3.13207	2.55235
ENSMUSG00000020277	Pfkl	phosphofructokinase, liver, B-type	0.618679	-0.692737	0.00199937	0.0307862	207.285	121.245	164.265
ENSMUSG00000022240	Ctnnd2	catenin (cadherin associated protein), delta 2	0.620784	-0.687837	0.00200732	0.0308914	6.21144	3.64765	4.92955
ENSMUSG00000014633	Cmc2	COX assembly mitochondrial protein 2	0.677339	-0.562049	0.00201277	0.0309579	18.5606	11.8934	15.227
ENSMUSG00000053801	Grwd1	glutamate-rich WD repeat containing 1	1.3311	0.412622	0.00201855	0.0310295	38.1411	48.0628	43.102
ENSMUSG00000022965	Ifngr2	interferon gamma receptor 2	1.35549	0.438814	0.0020307	0.0311708	40.2104	51.6046	45.9075
ENSMUSG00000025241	Fyco1	FYVE and coiled-coil domain containing 1	0.688535	-0.538399	0.00203115	0.0311708	30.6934	19.9982	25.3458
ENSMUSG00000047281	Sfn	stratifin	1.40109	0.486554	0.00203683	0.0312404	5.55584	7.3585	6.45717
ENSMUSG00000020250	Txnrd1	thioredoxin reductase 1	1.76831	0.822368	0.00204568	0.0312714	277.071	464.264	370.667
ENSMUSG00000079654	Prrt4	proline-rich transmembrane protein 4	1.75363	0.810341	0.00204177	0.0312714	3.41993	5.67803	4.54898
ENSMUSG00000058586	Serhl	serine hydrolase-like	0.711751	-0.490555	0.00204217	0.0312714	12.1863	8.2151	10.2007
ENSMUSG00000058006	Mdn1	midasin AAA ATPase 1	1.46602	0.5519	0.00204384	0.0312714	105.069	145.922	125.495
ENSMUSG00000074480	Mex3a	mex3 RNA binding family member A	1.35282	0.435971	0.00205042	0.0313266	193.126	247.387	220.257
ENSMUSG00000041506	Rrp9	RRP9, small subunit (SSU) processome component, homolog (yeast)	1.3497	0.432642	0.00205457	0.0313724	24.0371	30.7024	27.3698
ENSMUSG00000038210	Hoxa11	homeobox A11	1.38939	0.474451	0.00207577	0.0316785	4.21972	5.55072	4.88522
ENSMUSG00000022797	Tfrc	transferrin receptor	1.37805	0.46263	0.00208712	0.031834	168.833	220.211	194.522
ENSMUSG00000029859	Epha1	Eph receptor A1	0.726552	-0.460861	0.00208956	0.0318377	24.3324	16.734	20.5332
ENSMUSG00000057541	Pus7	pseudouridylate synthase 7	1.36978	0.453942	0.00208967	0.0318377	34.3109	44.5149	39.4129
ENSMUSG00000027076	Timm10	translocase of inner mitochondrial membrane 10	1.37579	0.460258	0.00209444	0.0318926	8.39072	10.9298	9.66024
ENSMUSG00000024785	Rcl1	RNA terminal phosphate cyclase-like 1	1.32756	0.408775	0.00209701	0.0319088	48.9005	61.43	55.1652
ENSMUSG00000001323	Srr	serine racemase	0.728411	-0.457176	0.00209936	0.0319088	17.6032	12.145	14.8741
ENSMUSG00000023169	Slc38a1	solute carrier family 38, member 1	1.36449	0.448364	0.00209937	0.0319088	204.573	264.273	234.423
ENSMUSG00000020894	Vamp2	vesicle-associated membrane protein 2	0.725051	-0.463846	0.00210015	0.0319088	54.2148	37.2543	45.7346
ENSMUSG00000024735	Prpf19	pre-mRNA processing factor 19	1.3361	0.418023	0.00210932	0.031995	437.783	553.34	495.562
ENSMUSG00000028378	Ptgr1	prostaglandin reductase 1	0.725416	-0.46312	0.00214666	0.0325255	18.5622	12.7355	15.6488
ENSMUSG00000039431	Mtmr7	myotubularin related protein 7	1.41703	0.502866	0.00215253	0.0325964	10.3315	13.8596	12.0956
ENSMUSG00000025702	March8	membrane-associated ring finger (C3HC4) 8	1.34071	0.423	0.00216556	0.0327577	280.188	355.496	317.842
ENSMUSG00000020142	Slc1a4	solute carrier family 1 (glutamate/neutral amino acid transporter), member 4	1.5234	0.607298	0.00217712	0.0328963	10.977	15.8377	13.4074
ENSMUSG00000053746	Ptrh1	peptidyl-tRNA hydrolase 1 homolog	1.43651	0.522573	0.00218157	0.0329273	3.01323	4.10447	3.55885
ENSMUSG00000049755	Zfp672	zinc finger protein 672	0.720722	-0.472486	0.00219234	0.0330576	27.7921	18.9609	23.3765
ENSMUSG00000025010	Ccnj	cyclin J	1.40262	0.488126	0.00220187	0.0331791	25.4327	33.7526	29.5926
ENSMUSG00000022217	Emc9	ER membrane protein complex subunit 9	0.688477	-0.538519	0.00220385	0.0331906	5.46456	3.56644	4.5155
ENSMUSG00000028152	Tspan5	tetraspanin 5	0.723978	-0.465982	0.00221613	0.0333573	84.2392	57.7086	70.9739
ENSMUSG00000021876	Rnase4	ribonuclease, RNase A family 4	1.48206	0.567599	0.00223601	0.0336013	2.40343	3.36751	2.88547
ENSMUSG00000036561	Ppp6r2	protein phosphatase 6, regulatory subunit 2	0.722661	-0.46861	0.00223574	0.0336013	34.8932	23.8746	29.3839
ENSMUSG00000040433	Zbtb38	zinc finger and BTB domain containing 38	1.47182	0.557599	0.00223838	0.0336186	22.4029	31.2028	26.8028
ENSMUSG00000036533	Cdc42ep3	CDC42 effector protein (Rho GTPase binding) 3	0.720301	-0.473329	0.00224446	0.0336538	10.7097	7.30315	9.00642
ENSMUSG00000068101	Cenpm	centromere protein M	0.712516	-0.489005	0.00224563	0.0336538	25.8438	17.4236	21.6337
ENSMUSG00000031578	Mak16	MAK16 homolog	1.35572	0.439058	0.00225136	0.0337213	31.6153	40.5967	36.106
ENSMUSG00000027070	Lrp2	low density lipoprotein receptor-related protein 2	0.642056	-0.63923	0.00226459	0.0338826	92.3239	56.1336	74.2287
ENSMUSG00000054263	Lifr	leukemia inhibitory factor receptor	0.693328	-0.52839	0.00227557	0.0340097	25.8044	16.9439	21.3742
ENSMUSG00000021418	Rpp40	ribonuclease P 40 subunit	1.38284	0.467633	0.00232242	0.0346569	6.87222	9.00228	7.93725
ENSMUSG00000059552	Trp53	transformation related protein 53	1.34337	0.425861	0.00232114	0.0346569	183.854	233.831	208.843
ENSMUSG00000041650	Pcca	propionyl-Coenzyme A carboxylase, alpha polypeptide	0.713763	-0.486483	0.00232424	0.0346569	24.8805	16.8035	20.842
ENSMUSG00000041057	Wdr43	WD repeat domain 43	1.38738	0.472362	0.00232518	0.0346569	72.627	95.382	84.0045
ENSMUSG00000037031	Tspan15	tetraspanin 15	0.698998	-0.51664	0.00232712	0.034667	23.0121	15.2144	19.1132
ENSMUSG00000059796	Eif4a1	eukaryotic translation initiation factor 4A1	1.32971	0.411113	0.00234542	0.0349206	801.291	1008.74	905.016
ENSMUSG00000033227	Wnt6	wingless-type MMTV integration site family, member 6	0.379145	-1.39918	0.00235069	0.0349802	23.7945	8.54055	16.1675
ENSMUSG00000049303	Syt12	synaptotagmin XII	1.33399	0.415752	0.00236377	0.0351557	30.1089	38.0073	34.0581
ENSMUSG00000029802	Abcg2	ATP-binding cassette, sub-family G (WHITE), member 2	1.36411	0.447959	0.00236745	0.0351915	22.8383	29.5077	26.173
ENSMUSG00000026944	Abca2	ATP-binding cassette, sub-family A (ABC1), member 2	0.740023	-0.434359	0.00236914	0.0351976	229.355	160.668	195.012
ENSMUSG00000032507	Fbxl2	F-box and leucine-rich repeat protein 2	0.719575	-0.474783	0.00238927	0.0354424	5.21929	3.55539	4.38734
ENSMUSG00000017188	Coa3	cytochrome C oxidase assembly factor 3	0.720463	-0.473004	0.00238958	0.0354424	44.4612	30.3153	37.3883
ENSMUSG00000023034	Nr4a1	nuclear receptor subfamily 4, group A, member 1	1.42298	0.508918	0.00239887	0.0355239	16.6748	22.4869	19.5808
ENSMUSG00000015222	Map2	microtubule-associated protein 2	0.699671	-0.515252	0.00240525	0.0355993	351.075	232.595	291.835
ENSMUSG00000019927	Ube2d1	ubiquitin-conjugating enzyme E2D 1	1.38392	0.468759	0.00241635	0.0357442	36.274	47.5433	41.9087
ENSMUSG00000020629	Adi1	acireductone dioxygenase 1	0.726432	-0.4611	0.00242327	0.0358274	37.3869	25.7101	31.5485
ENSMUSG00000032058	Ppp2r1b	protein phosphatase 2, regulatory subunit A, beta	1.359	0.442545	0.00242823	0.0358814	61.7647	79.4736	70.6192
ENSMUSG00000027603	Ggt7	gamma-glutamyltransferase 7	0.695852	-0.523148	0.00243344	0.035939	8.19014	5.38978	6.78996
ENSMUSG00000022066	Gm21685	predicted gene, 21685	0.713864	-0.486279	0.00243643	0.0359639	32.9747	22.266	27.6203
ENSMUSG00000027397	Slc20a1	solute carrier family 20, member 1	1.36002	0.443625	0.00244809	0.0361166	63.6587	81.9799	72.8193
ENSMUSG00000030788	Rnf141	ring finger protein 141	0.743318	-0.427949	0.0024505	0.0361327	53.8375	37.8665	45.852
ENSMUSG00000007617	Homer1	homer scaffolding protein 1	1.4614	0.547347	0.00245283	0.0361357	19.4019	26.8456	23.1238
ENSMUSG00000006517	Mvd	mevalonate (diphospho) decarboxylase	0.69923	-0.516162	0.00245333	0.0361357	40.4831	26.7736	33.6283
ENSMUSG00000035284	Vps13c	vacuolar protein sorting 13C	0.746451	-0.42188	0.00245934	0.0362047	44.3722	31.3711	37.8717
ENSMUSG00000038195	Rilp	Rab interacting lysosomal protein	1.51091	0.595418	0.00246729	0.0362829	2.01987	2.88899	2.45443
ENSMUSG00000004187	Kifc2	kinesin family member C2	0.671357	-0.574848	0.00248053	0.0364386	11.1928	7.10833	9.15059
ENSMUSG00000085645	Hoxb5os	homeobox B5 and homeobox B6, opposite strand	0.555634	-0.847794	0.00254211	0.0372237	9.58276	5.04197	7.31237
ENSMUSG00000029333	Rasgef1b	RasGEF domain family	1.65372	0.725712	0.00256358	0.0374981	2.87916	4.50401	3.69158
ENSMUSG00000035517	Tdrd7	tudor domain containing 7	0.729873	-0.454282	0.00259184	0.0378713	26.9008	18.5742	22.7375
ENSMUSG00000051335	Gfod1	glucose-fructose oxidoreductase domain containing 1	1.59281	0.671576	0.00260658	0.0380462	5.9596	8.98656	7.47308
ENSMUSG00000052681	Rap1b	RAS related protein 1b	1.37128	0.455519	0.00261393	0.0381058	103.487	134.312	118.899
ENSMUSG00000015202	Cnksr3	Cnksr family member 3	0.720881	-0.472166	0.00261483	0.0381058	62.4448	42.6167	52.5308
ENSMUSG00000046056	Sbsn	suprabasin	0.616053	-0.698872	0.00262563	0.0382024	3.73179	2.17576	2.95377
ENSMUSG00000001918	Slc1a5	solute carrier family 1 (neutral amino acid transporter), member 5	0.700695	-0.513141	0.00263287	0.0382874	85.6317	56.7772	71.2044
ENSMUSG00000031563	Wwc2	WW, C2 and coiled-coil domain containing 2	1.34633	0.429029	0.00263656	0.0383208	157.616	200.803	179.21
ENSMUSG00000075705	Msrb1	methionine sulfoxide reductase B1	0.721298	-0.471332	0.00265904	0.0385659	29.7093	20.2688	24.989
ENSMUSG00000034342	Cbl	Casitas B-lineage lymphoma	1.38621	0.47115	0.00268596	0.0389357	54.389	71.4075	62.8983
ENSMUSG00000028795	Ccdc28b	coiled coil domain containing 28B	0.710229	-0.493643	0.00269014	0.0389758	7.56583	5.0875	6.32666
ENSMUSG00000040855	Reps2	RALBP1 associated Eps domain containing protein 2	0.516959	-0.951877	0.00272396	0.0394242	5.52384	2.7042	4.11402
ENSMUSG00000002107	Celf2	CUGBP, Elav-like family member 2	0.669881	-0.578024	0.00273484	0.0395608	32.3724	20.5398	26.4561
ENSMUSG00000026170	Cyp27a1	cytochrome P450, family 27, subfamily a, polypeptide 1	0.559257	-0.838418	0.00274957	0.0397321	3.53149	1.8729	2.7022
ENSMUSG00000002266	Zim1	zinc finger, imprinted 1	0.359661	-1.47529	0.00277358	0.0400513	40.6047	13.8481	27.2264
ENSMUSG00000027460	Angpt4	angiopoietin 4	0.687084	-0.541442	0.00277458	0.0400513	9.20472	5.97645	7.59058
ENSMUSG00000029478	Ncor2	nuclear receptor co-repressor 2	1.33531	0.417174	0.00279625	0.0403218	438.994	554.466	496.73
ENSMUSG00000025510	Cd151	CD151 antigen	1.33304	0.414716	0.00281249	0.040528	160.992	203.089	182.041
ENSMUSG00000043822	Adamtsl5	ADAMTS-like 5	0.703664	-0.507041	0.0028135	0.0405281	6.46272	4.30534	5.38403
ENSMUSG00000038525	Armc10	armadillo repeat containing 10	1.34687	0.429606	0.00281805	0.0405722	55.9433	71.2995	63.6214
ENSMUSG00000023951	Vegfa	vascular endothelial growth factor A	0.724589	-0.464765	0.00282166	0.0406029	47.0012	32.2312	39.6162
ENSMUSG00000036617	Etl4	enhancer trap locus 4	1.63283	0.707375	0.00283336	0.0407286	35.7739	55.31	45.542
ENSMUSG00000055067	Smyd3	SET and MYND domain containing 3	0.725247	-0.463456	0.00284057	0.0407896	25.7058	17.6447	21.6753
ENSMUSG00000072612	Gm10382	predicted gene 10382	1.64524	0.7183	0.00284869	0.0408755	1.79623	2.80309	2.29966
ENSMUSG00000016477	E2f3	E2F transcription factor 3	1.3611	0.444769	0.00287019	0.0411504	57.4238	73.9968	65.7103
ENSMUSG00000026478	Lamc1	laminin, gamma 1	1.34308	0.425543	0.00287495	0.0411971	316.823	402.682	359.752
ENSMUSG00000043252	Tmem64	transmembrane protein 64	0.748437	-0.418047	0.00288609	0.0413137	179.081	126.854	152.968
ENSMUSG00000020721	Helz	helicase with zinc finger domain	0.757458	-0.400762	0.00289487	0.0414177	95.1602	68.2733	81.7168
ENSMUSG00000022263	Trio	triple functional domain (PTPRF interacting)	1.36111	0.444778	0.00290135	0.0414672	186.71	240.506	213.608
ENSMUSG00000096917	2500002B13Rik	RIKEN cDNA 2500002B13 gene	0.70998	-0.49415	0.00292475	0.0417583	4.91781	3.30912	4.11346
ENSMUSG00000075324	Fign	fidgetin	0.562827	-0.829237	0.00294082	0.0419659	3.3491	1.78304	2.56607
ENSMUSG00000028150	Rorc	RAR-related orphan receptor gamma	0.720171	-0.473588	0.00294705	0.0420329	11.3013	7.70855	9.50494
ENSMUSG00000062373	Tmem65	transmembrane protein 65	1.36303	0.446819	0.00297472	0.0423837	51.9312	66.9821	59.4566
ENSMUSG00000037108	Zcwpw1	zinc finger, CW type with PWWP domain 1	0.732786	-0.448537	0.00298055	0.0424446	21.8104	15.1412	18.4758
ENSMUSG00000067336	Bmpr2	bone morphogenetic protein receptor, type II (serine/threonine kinase)	1.39414	0.479371	0.00300486	0.0427465	56.4971	74.5816	65.5394
ENSMUSG00000035000	Dpp4	dipeptidylpeptidase 4	0.398793	-1.32629	0.00301112	0.0428134	3.61186	1.36617	2.48902
ENSMUSG00000027722	Spata5	spermatogenesis associated 5	1.34688	0.429618	0.00301381	0.0428231	29.3789	37.4658	33.4224
ENSMUSG00000024511	Rab27b	RAB27B, member RAS oncogene family	1.87267	0.905097	0.00301492	0.0428231	15.2872	27.1186	21.2029
ENSMUSG00000030880	Polr3e	polymerase (RNA) III (DNA directed) polypeptide E	1.34403	0.426566	0.00302104	0.0428878	31.1721	39.6513	35.4117
ENSMUSG00000045867	Cradd	CASP2 and RIPK1 domain containing adaptor with death domain	0.694869	-0.525186	0.0030259	0.0429346	5.92247	3.89323	4.90785
ENSMUSG00000042284	Itga1	integrin alpha 1	0.581934	-0.781072	0.00303525	0.0430451	23.5051	12.9533	18.2292
ENSMUSG00000022607	Ptk2	PTK2 protein tyrosine kinase 2	1.35674	0.440149	0.00307407	0.0435058	120.694	154.887	137.791
ENSMUSG00000036022	Fam122b	family with sequence similarity 122, member B	0.752179	-0.410851	0.00309057	0.0437167	17.4961	12.4593	14.9777
ENSMUSG00000021892	Sh3bp5	SH3-domain binding protein 5 (BTK-associated)	0.70626	-0.501729	0.00310258	0.0438641	5.11967	3.42535	4.27251
ENSMUSG00000020893	Per1	period circadian clock 1	0.741813	-0.430873	0.0031074	0.0439097	45.558	31.9899	38.774
ENSMUSG00000039633	Lonrf1	LON peptidase N-terminal domain and ring finger 1	0.753325	-0.408655	0.0031105	0.0439308	23.4076	16.7076	20.0576
ENSMUSG00000024962	Vegfb	vascular endothelial growth factor B	0.728112	-0.457768	0.00314149	0.044323	96.1029	66.2262	81.1645
ENSMUSG00000021234	Fam161b	family with sequence similarity 161, member B	0.657111	-0.605792	0.00314889	0.0444045	5.28166	3.28423	4.28295
ENSMUSG00000062937	Mtap	methylthioadenosine phosphorylase	1.3472	0.429963	0.00317824	0.0447495	128.166	163.484	145.825
ENSMUSG00000039831	Arhgap29	Rho GTPase activating protein 29	0.747647	-0.419571	0.00318133	0.0447689	264.92	187.46	226.19
ENSMUSG00000025154	Arhgap19	Rho GTPase activating protein 19	0.744876	-0.424927	0.00318396	0.0447689	172.077	121.308	146.692
ENSMUSG00000027204	Fbn1	fibrillin 1	1.73217	0.792579	0.00318451	0.0447689	4.87655	7.99415	6.43535
ENSMUSG00000037712	Fermt2	fermitin family member 2	1.33101	0.412522	0.00320819	0.0450787	64.6097	81.3505	72.9801
ENSMUSG00000020592	Sdc1	syndecan 1	1.31617	0.396348	0.0032126	0.0451177	123.274	153.531	138.403
ENSMUSG00000030527	Crtc3	CREB regulated transcription coactivator 3	1.32867	0.409981	0.00321678	0.0451312	44.8311	56.3521	50.5916
ENSMUSG00000034312	Iqsec1	IQ motif and Sec7 domain 1	0.745077	-0.424539	0.00321685	0.0451312	206.896	145.916	176.406
ENSMUSG00000032481	Smarcc1	SWI/SNF related, matrix associated, actin dependent regulator of chromatin, subfamily c, member 1	1.34716	0.429918	0.00324205	0.0454615	415.819	530.353	473.086
ENSMUSG00000029581	Fscn1	fascin actin-bundling protein 1	1.34836	0.431201	0.00325473	0.0456161	124.881	159.381	142.131
ENSMUSG00000020583	Matn3	matrilin 3	1.54106	0.623921	0.00325841	0.045621	2.68713	3.91335	3.30024
ENSMUSG00000069833	Ahnak	AHNAK nucleoprotein (desmoyokin)	1.37471	0.459132	0.00325816	0.045621	1125.81	1465.28	1295.54
ENSMUSG00000020009	Ifngr1	interferon gamma receptor 1	0.737665	-0.438962	0.00326292	0.0456609	75.7903	52.8703	64.3303
ENSMUSG00000023990	Tfeb	transcription factor EB	0.726381	-0.461202	0.00327768	0.0457743	15.5952	10.7219	13.1585
ENSMUSG00000004936	Map2k1	mitogen-activated protein kinase kinase 1	1.3463	0.428996	0.00329855	0.0460417	278.56	354.594	316.577
ENSMUSG00000073423	Zfp414	zinc finger protein 414	0.735178	-0.443834	0.00330019	0.0460417	19.2873	13.4077	16.3475
ENSMUSG00000033542	Arhgef5	Rho guanine nucleotide exchange factor (GEF) 5	1.34678	0.429515	0.00331142	0.0461515	154.326	196.804	175.565
ENSMUSG00000029298	Gbp9	guanylate-binding protein 9	0.68986	-0.535624	0.00333854	0.046475	42.7903	27.9544	35.3724
ENSMUSG00000032122	Slc37a2	solute carrier family 37 (glycerol-3-phosphate transporter), member 2	1.64495	0.718046	0.0033397	0.046475	1.97106	3.06178	2.51642
ENSMUSG00000062646	Ganc	glucosidase, alpha; neutral C	0.739697	-0.434994	0.00335455	0.046658	8.32818	5.82842	7.0783
ENSMUSG00000079465	Col4a3	collagen, type IV, alpha 3	1.82655	0.869121	0.00336295	0.0467428	29.5787	51.1206	40.3497
ENSMUSG00000040463	Mybbp1a	MYB binding protein (P160) 1a	1.32024	0.400799	0.00336495	0.0467428	263.902	329.883	296.892
ENSMUSG00000046295	Ankle1	ankyrin repeat and LEM domain containing 1	0.695655	-0.523556	0.00336575	0.0467428	38.8947	25.6362	32.2655
ENSMUSG00000038765	Lmx1b	LIM homeobox transcription factor 1 beta	0.742675	-0.429198	0.00337866	0.0468747	111.755	78.5884	95.1715
ENSMUSG00000003575	Crtc1	CREB regulated transcription coactivator 1	0.739916	-0.434567	0.00339367	0.0470353	82.8213	57.9978	70.4095
ENSMUSG00000023795	Pisd-ps2	phosphatidylserine decarboxylase, pseudogene 2	0.739803	-0.434786	0.00339682	0.0470552	17.2781	12.1021	14.6901
ENSMUSG00000025571	Tnrc6c	trinucleotide repeat containing 6C	0.756311	-0.402948	0.00340714	0.0471507	110.21	78.9339	94.5722
ENSMUSG00000029086	Prom1	prominin 1	0.748057	-0.418781	0.00342044	0.0473109	329.534	233.419	281.476
ENSMUSG00000028211	Trp53inp1	transformation related protein 53 inducible nuclear protein 1	1.58036	0.660254	0.00342367	0.0473318	58.0716	86.8343	72.453
ENSMUSG00000030259	Rassf8	Ras association (RalGDS/AF-6) domain family (N-terminal) member 8	1.35285	0.436	0.00344876	0.0476306	44.6944	57.2417	50.9681
ENSMUSG00000028199	Cryz	crystallin, zeta	0.72267	-0.468591	0.0034532	0.0476681	36.7824	25.133	30.9577
ENSMUSG00000007476	Lrrc8a	leucine rich repeat containing 8A	1.32691	0.408074	0.00346093	0.0477507	59.7868	75.0774	67.4321
ENSMUSG00000040428	Plekha4	pleckstrin homology domain containing, family A (phosphoinositide binding specific) member 4	0.702308	-0.509825	0.0034635	0.0477622	5.57942	3.71142	4.64542
ENSMUSG00000021149	Gtpbp4	GTP binding protein 4	1.36916	0.453296	0.00346812	0.0477882	57.6703	74.7421	66.2062
ENSMUSG00000039886	Tmem120a	transmembrane protein 120A	1.33185	0.413434	0.00348496	0.0479858	28.1134	35.4276	31.7705
ENSMUSG00000039637	Coro7	coronin 7	0.735432	-0.443337	0.00350864	0.0482635	54.771	38.1186	46.4448
ENSMUSG00000032076	Cadm1	cell adhesion molecule 1	1.36833	0.452416	0.00352188	0.0484215	88.7324	114.94	101.836
ENSMUSG00000058258	Idi1	isopentenyl-diphosphate delta isomerase	0.709232	-0.495671	0.00352813	0.0484831	135.548	91.0464	113.297
ENSMUSG00000022371	Col14a1	collagen, type XIV, alpha 1	0.70403	-0.506291	0.00354523	0.0486938	5.45549	3.63628	4.54589
ENSMUSG00000033416	Gucd1	guanylyl cyclase domain containing 1	1.32999	0.411416	0.00355681	0.0488034	34.6445	43.6041	39.1243
ENSMUSG00000033088	Triobp	TRIO and F-actin binding protein	0.727923	-0.458142	0.00355854	0.0488034	186.468	128.385	157.427
ENSMUSG00000040158	Tax1bp3	Tax1 (human T cell leukemia virus type I) binding protein 3	1.33391	0.41566	0.00356341	0.0488458	44.9629	56.72	50.8415
ENSMUSG00000048027	Rgmb	repulsive guidance molecule family member B	1.36435	0.448211	0.00357758	0.048991	48.7548	62.8663	55.8106
ENSMUSG00000023017	Asic1	acid-sensing (proton-gated) ion channel 1	0.721159	-0.471612	0.00358379	0.0490517	13.2168	9.02192	11.1194
ENSMUSG00000032418	Me1	malic enzyme 1, NADP(+)-dependent, cytosolic	1.70618	0.770772	0.00359178	0.0491365	72.6844	117.478	95.0813
ENSMUSG00000001707	Eef1e1	eukaryotic translation elongation factor 1 epsilon 1	1.33025	0.411695	0.00359395	0.0491417	21.2246	26.7199	23.9722
ENSMUSG00000009739	Pou6f1	POU domain, class 6, transcription factor 1	0.756049	-0.403448	0.00361869	0.0494423	94.8699	67.9116	81.3908
ENSMUSG00000028262	Clca3a2	chloride channel accessory 3A2	0.539192	-0.891129	0.00361953	0.0494423	5.80885	2.97067	4.38976
ENSMUSG00000066571	4931406P16Rik	RIKEN cDNA 4931406P16 gene	1.34124	0.423568	0.00363537	0.049634	68.911	87.4196	78.1653
ENSMUSG00000036002	Fam214b	family with sequence similarity 214, member B	1.34462	0.427194	0.00364587	0.0497526	25.8789	32.937	29.408
ENSMUSG00000026185	Igfbp5	insulin-like growth factor binding protein 5	1.60732	0.684657	0.00365325	0.0498286	163.777	249.309	206.543
ENSMUSG00000016206	H2-M3	histocompatibility 2, M region locus 3	0.705093	-0.504115	0.00365764	0.0498637	6.39564	4.26872	5.33218
