# Supplementary material for: Comprehensive transcriptome analysis of fluid shear stress altered gene expression in renal epithelial cells
Source: J Cell Physiol. 2017 Nov 20;233(4):3615–28. doi: 10.1002/jcp.26222 (PMC5765508; doi:10.1002/jcp.26222)
Supplement: Supplementary file 5 — Table S4. Pathway analysis of up‐regulated genes by fluid shear stress in PTECs. [file JCP-233-3615-s005.xlsx]

## Sheet: Pathways upregulated
Supplementary Table S4. Pathway analysis of up-regulated genes by fluid shear stress in PTECs.
Pathways analysis of up-regulated genes (p < 0.05; CPM > 2) in shear stress vs static treated PTECs using functional enrichment analysis of the Molecular Signature Database (MSigDB). Significantly up-regulated pathways are ordered by the lowest false discovery rate (FDR). K = number of genes in pathway database; k = number of genes in overlap. Pathways are devided in groups: 1 - Core signaling pa…
Collection(s):			BIOCARTA, KEGG, REACTOME							Group	Process
# overlaps shown:			209							1	Signaling pathways
# genesets in collections:			1077							2	Diseases
# genes in comparison (n):			741							3	Metabolism
# genes in universe (N):			45956							4	Cell-cell/matrix interaction
# significance level (FDR):			0.01							5	Cytokine
										6	Cellular processes
#	Map	Gene Set Name	Description	# Genes in Overlap (k)	# Genes in GeneSet (K)	k/K ratio	k/K	p-value	FDR q-value	Group	Subgroup	Database	Genes
1	*	KEGG_MAPK_SIGNALING_PATHWAY	MAPK signaling pathway	39	267	39 / 267	0.1461	1.68e-25	3.12e-23	1	MAPK	KEGG	MAP2K1; TGFB1; PAK1; RRAS; CACNB3; CACNA1G; PDGFA; PDGFB; PRKCA; FGF1; FGF9; TGFB3; TP53; TGFBR1; MYC; FAS; FOS; RAP1B; FLNA; PLA2G4A; PPP3CA; NFATC2; NFATC4; RASA1; ZAK; NR4A1; GADD45A; GADD45B; GADD45G; MAP2K3; DUSP4; DUSP6; DUSP7; SRF; DUSP1; HSPB1; MAP4K4; DUSP9; RELB
2		REACTOME_DEVELOPMENTAL_BIOLOGY	Developmental Biology	46	396	46 / 396	0.1162	1.71e-25	1.15e-22	6	Process	REACTOME	MAP2K1; TGFB1; PAK1; RRAS; CACNB3; CACNA1G; ITGB1; PTK2; ITGAV; ITGA2; LAMC1; CTNNB1; SMAD3; FOXO1; ITGB3; ITGA5; COL1A1; VASP; COL5A1; LIMK2; MSN; MYH10; MYH9; RHOB; NRP1; SEMA4D; UNC5B; COL4A3; NCAM1; GPC1; TRIO; CDK5R1; SPTBN2; DPYSL3; GDNF; MYO10; ST8SIA2; RGMB; SCN5A; FURIN; NCOR2; HES1; PAX6; CEBPB; KLF4; EBF1
3		KEGG_PATHWAYS_IN_CANCER	Pathways in cancer	40	328	40 / 328	0.122	4.05e-23	3.76e-21	2	Cancer	KEGG	MAP2K1; TGFB1; PDGFA; PDGFB; PRKCA; FGF1; FGF9; TGFB3; TP53; TGFBR1; MYC; FAS; FOS; ITGB1; PTK2; ITGAV; ITGA2; LAMC1; CTNNB1; SMAD3; FOXO1; FN1; LAMC2; BCL2; JUP; CDKN2B; MMP2; RASSF5; TCF7; FZD7; FZD8; WNT7A; WNT7B; E2F3; PTGS2; BID; CBL; ETS1; DAPK2; RUNX1
4	*	KEGG_FOCAL_ADHESION	Focal adhesion	32	201	32 / 201	0.1592	2.46e-22	1.53e-20	4	Cell-matrix	KEGG	MAP2K1; PAK1; PDGFA; PDGFB; PRKCA; RAP1B; FLNA; ITGB1; PTK2; ITGAV; ITGA2; LAMC1; CTNNB1; ITGB3; ITGA5; COL1A1; VASP; COL5A1; FN1; LAMC2; BCL2; ACTN1; ITGB4; ITGB5; PDGFC; ACTB; ACTG1; MYL12A; THBS1; CAV1; CAPN2; TLN2
5		REACTOME_AXON_GUIDANCE	Axon guidance	35	251	35 / 251	0.1394	2.47e-22	8.33e-20	6	Nerve	REACTOME	MAP2K1; PAK1; RRAS; CACNB3; CACNA1G; ITGB1; PTK2; ITGAV; ITGA2; LAMC1; ITGB3; ITGA5; COL1A1; VASP; COL5A1; LIMK2; MSN; MYH10; MYH9; RHOB; NRP1; SEMA4D; UNC5B; COL4A3; NCAM1; GPC1; TRIO; CDK5R1; SPTBN2; DPYSL3; GDNF; MYO10; ST8SIA2; RGMB; SCN5A
6	*	KEGG_REGULATION_OF_ACTIN_CYTOSKELETON	Regulation of actin cytoskeleton	29	216	29 / 216	0.1343	2.82e-18	1.31e-16	4	Cell-matrix	KEGG	MAP2K1; PAK1; RRAS; PDGFA; PDGFB; FGF1; FGF9; ITGB1; PTK2; ITGAV; ITGA2; ITGB3; ITGA5; LIMK2; MSN; MYH10; MYH9; FN1; ACTN1; ITGB4; ITGB5; PDGFC; ACTB; ACTG1; MYL12A; F2R; IQGAP1; FGD1; FGD3
7		REACTOME_HEMOSTASIS	Hemostasis	41	466	41 / 466	0.088	2.2e-18	4.94e-16	6	Blood	REACTOME	TGFB1; PDGFA; PDGFB; PRKCA; TGFB3; TP53; RAP1B; PLA2G4A; ITGB1; PTK2; ITGAV; ITGA2; ITGB3; ITGA5; COL1A1; RHOB; FN1; ACTN1; THBS1; CAV1; F2R; CD47; SERPINE1; GNAI1; ITPR3; TUBA4A; ABCC4; CLU; WDR1; DGKH; PPP2R1B; ATP1B1; SLC16A1; PLAU; PRKG2; LRP8; MAFF; MAFK; DOCK4; DOCK8; PLAUR
8	*	REACTOME_CELL_CELL_COMMUNICATION	Cell-Cell communication	22	120	22 / 120	0.1833	3.88e-17	6.53e-15	4	Cell-cell	REACTOME	PAK1; ITGB1; PTK2; CTNNB1; VASP; LAMC2; JUP; ACTN1; ITGB4; IQGAP1; CD47; CLDN4; PARD6G; PVR; CADM1; PLEC; CDH10; CDH11; FBLIM1; FERMT2; CD151; PTK2B
9	*	KEGG_ECM_RECEPTOR_INTERACTION	ECM-receptor interaction	18	84	18 / 84	0.2143	1.56e-15	5.81e-14	4	Cell-matrix	KEGG	ITGB1; ITGAV; ITGA2; LAMC1; ITGB3; ITGA5; COL1A1; COL5A1; FN1; LAMC2; ITGB4; ITGB5; THBS1; CD47; SDC1; SDC2; SDC3; CD44
10	*	REACTOME_CELL_JUNCTION_ORGANIZATION	Cell junction organization	17	78	17 / 78	0.2179	7.06e-15	9.51e-13	4	Cell-cell	REACTOME	ITGB1; CTNNB1; VASP; LAMC2; JUP; ACTN1; ITGB4; CLDN4; PARD6G; PVR; CADM1; PLEC; CDH10; CDH11; FBLIM1; FERMT2; CD151
11	*	REACTOME_SIGNALING_BY_TGF_BETA_RECEPTOR_COMPLEX	Signaling by TGF-beta Receptor Complex	15	63	15 / 63	0.2381	6.72e-14	7.55e-12	1	TGF-β	REACTOME	TGFB1; TGFBR1; MYC; SMAD3; FURIN; NCOR2; CDKN2B; SERPINE1; SMURF1; SMAD7; UBE2D1; JUNB; SKIL; TGIF1; PMEPA1
12		KEGG_AXON_GUIDANCE	Axon guidance	19	129	19 / 129	0.1473	3.43e-13	9.68e-12	6	Nerve	KEGG	PAK1; PPP3CA; NFATC2; NFATC4; RASA1; ITGB1; PTK2; LIMK2; NRP1; SEMA4D; UNC5B; GNAI1; CXCR4; EFNB1; EPHA2; EPHB2; EPHB4; SEMA4C; SEMA4F
13	*	KEGG_CYTOKINE_CYTOKINE_RECEPTOR_INTERACTION	Cytokine-cytokine receptor interaction	26	267	26 / 267	0.0974	3.64e-13	9.68e-12	5	Cytokine	KEGG	TGFB1; PDGFA; PDGFB; TGFB3; TGFBR1; FAS; PDGFC; CXCR4; BMPR2; ACVR1; INHBA; IFNGR2; TNFRSF1B; CCL2; IL6R; CSF3; CSF1; CX3CL1; CXCL10; CXCL16; LIF; CXCL14; IL10RB; PLEKHO2; RELT; TNFRSF12A
14	*	REACTOME_INTEGRIN_CELL_SURFACE_INTERACTIONS	Integrin cell surface interactions	16	79	16 / 79	0.2025	1.5e-13	1.44e-11	4	Cell-matrix	REACTOME	RAP1B; ITGB1; PTK2; ITGAV; ITGA2; LAMC1; ITGB3; ITGA5; COL1A1; COL4A3; FN1; ITGB4; ITGB5; THBS1; VCAM1; FBN1
15		KEGG_LEUKOCYTE_TRANSENDOTHELIAL_MIGRATION	Leukocyte transendothelial migration	18	118	18 / 118	0.1525	7.73e-13	1.8e-11	6	Migration	KEGG	PRKCA; RAP1B; ITGB1; PTK2; CTNNB1; VASP; MSN; MMP2; RASSF5; ACTN1; ACTB; ACTG1; MYL12A; GNAI1; CLDN4; PTK2B; CXCR4; VCAM1
16		KEGG_ARRHYTHMOGENIC_RIGHT_VENTRICULAR_CARDIOMYOPATHY_ARVC	Arrhythmogenic right ventricular cardiomyopathy (ARVC)	15	76	15 / 76	0.1974	1.29e-12	2.66e-11	2	Cardio	KEGG	CACNB3; ITGB1; ITGAV; ITGA2; CTNNB1; ITGB3; ITGA5; JUP; TCF7; ACTN1; ITGB4; ITGB5; ACTB; ACTG1; GJA1
17		KEGG_DILATED_CARDIOMYOPATHY	Dilated cardiomyopathy	16	92	16 / 92	0.1739	1.8e-12	3.35e-11	2	Cardio	KEGG	TGFB1; CACNB3; TGFB3; ITGB1; ITGAV; ITGA2; ITGB3; ITGA5; ITGB4; ITGB5; ACTB; ACTG1; TPM1; TPM4; TNNT2; ADCY7
18		REACTOME_PLATELET_ACTIVATION_SIGNALING_AND_AGGREGATION	Platelet activation, signaling and aggregation	23	208	23 / 208	0.1106	5.85e-13	4.93e-11	6	Blood	REACTOME	TGFB1; PDGFA; PDGFB; PRKCA; TGFB3; RAP1B; PLA2G4A; PTK2; ITGB3; COL1A1; RHOB; FN1; ACTN1; THBS1; F2R; SERPINE1; GNAI1; ITPR3; TUBA4A; ABCC4; CLU; WDR1; DGKH
19		KEGG_HYPERTROPHIC_CARDIOMYOPATHY_HCM	Hypertrophic cardiomyopathy (HCM)	15	85	15 / 85	0.1765	7.13e-12	1.21e-10	2	Cardio	KEGG	TGFB1; CACNB3; TGFB3; ITGB1; ITGAV; ITGA2; ITGB3; ITGA5; ITGB4; ITGB5; ACTB; ACTG1; TPM1; TPM4; TNNT2
20	*	KEGG_TGF_BETA_SIGNALING_PATHWAY	TGF-beta signaling pathway	15	86	15 / 86	0.1744	8.51e-12	1.32e-10	1	TGF-β	KEGG	TGFB1; TGFB3; TGFBR1; MYC; SMAD3; CDKN2B; THBS1; PPP2R1B; SMURF1; SMAD7; BMPR2; ACVR1; INHBA; NOG; ID1
21	*	KEGG_WNT_SIGNALING_PATHWAY	Wnt signaling pathway	17	151	17 / 151	0.1126	4.6e-10	6.58e-09	1	Wnt	KEGG	PRKCA; TP53; MYC; PPP3CA; NFATC2; NFATC4; CTNNB1; SMAD3; TCF7; FZD7; FZD8; WNT7A; WNT7B; PPP2R1B; CSNK1E; FOSL1; PORCN
22	*	KEGG_TIGHT_JUNCTION	Tight junction	16	134	16 / 134	0.1194	6.21e-10	8.25e-09	4	Cell-cell	KEGG	RRAS; PRKCA; ZAK; CTNNB1; MYH10; MYH9; ACTN1; ACTB; ACTG1; MYL12A; GNAI1; PPP2R1B; CLDN4; PARD6G; TJP2; AMOTL1
23	*	REACTOME_EXTRACELLULAR_MATRIX_ORGANIZATION	Extracellular matrix organization	14	87	14 / 87	0.1609	1.3e-10	9.74e-09	4	Cell-matrix	REACTOME	COL1A1; COL5A1; COL4A3; FURIN; MMP2; BMP1; COL12A1; COL16A1; COL27A1; COL7A1; COL8A2; PCOLCE2; TLL1; MMP15
24	*	REACTOME_SIGNALING_BY_PDGF	Signaling by PDGF	16	122	16 / 122	0.1311	1.5e-10	1.01e-08	1	PDGF	REACTOME	MAP2K1; PDGFA; PDGFB; PRKCA; RASA1; NR4A1; FOXO1; COL1A1; COL5A1; COL4A3; FURIN; PDGFC; THBS1; ITPR3; ADCY7; PHLPP1
25		REACTOME_RESPONSE_TO_ELEVATED_PLATELET_CYTOSOLIC_CA2_	Response to elevated platelet cytosolic Ca2+	14	89	14 / 89	0.1573	1.78e-10	1.09e-08	6	Blood	REACTOME	TGFB1; PDGFA; PDGFB; PRKCA; TGFB3; ITGB3; FN1; ACTN1; THBS1; SERPINE1; TUBA4A; ABCC4; CLU; WDR1
26		KEGG_SMALL_CELL_LUNG_CANCER	Small cell lung cancer	13	84	13 / 84	0.1548	9.82e-10	1.22e-08	2	Cancer	KEGG	TP53; MYC; ITGB1; PTK2; ITGAV; ITGA2; LAMC1; FN1; LAMC2; BCL2; CDKN2B; E2F3; PTGS2
27	*	KEGG_P53_SIGNALING_PATHWAY	p53 signaling pathway	12	69	12 / 69	0.1739	1.08e-09	1.25e-08	1	p53	KEGG	TP53; FAS; GADD45A; GADD45B; GADD45G; BID; THBS1; SERPINE1; IGFBP3; PMAIP1; SFN; CCNG2
28	*	REACTOME_TRANSCRIPTIONAL_ACTIVITY_OF_SMAD2_SMAD3_SMAD4_HETEROTRIMER	Transcriptional activity of SMAD2/SMAD3:SMAD4 heterotrimer	10	38	10 / 38	0.2632	3.52e-10	1.98e-08	1	TGF-β	REACTOME	MYC; SMAD3; NCOR2; CDKN2B; SERPINE1; SMAD7; UBE2D1; JUNB; SKIL; TGIF1
29		KEGG_COLORECTAL_CANCER	Colorectal cancer	11	62	11 / 62	0.1774	4.29e-09	4.69e-08	2	Cancer	KEGG	MAP2K1; TGFB1; TGFB3; TP53; TGFBR1; MYC; FOS; CTNNB1; SMAD3; BCL2; TCF7
30		REACTOME_IMMUNE_SYSTEM	Immune System	43	933	43 / 933	0.0461	1.18e-09	6.12e-08	6	Immune	REACTOME	MAP2K1; PAK1; FOS; RAP1B; NR4A1; MAP2K3; DUSP4; DUSP6; DUSP7; ITGB1; ITGAV; FOXO1; VASP; NCAM1; SPTBN2; BCL2; CBL; ITGB5; ITPR3; PPP2R1B; PVR; PTK2B; CD44; SMURF1; UBE2D1; IFNGR2; IL6R; VCAM1; PHLPP1; IRAK2; NFKBIE; EGR1; FBXW7; SQSTM1; AP1S2; ASB4; EIF4A1; PANX1; RILP; RNF182; SPSB1; TNFAIP3; UBE2F
31	*	REACTOME_L1CAM_INTERACTIONS	L1CAM interactions	13	86	13 / 86	0.1512	1.33e-09	6.39e-08	4	Cell-cell	REACTOME	MAP2K1; PAK1; ITGB1; ITGAV; ITGA2; LAMC1; ITGB3; ITGA5; MSN; NRP1; NCAM1; SPTBN2; SCN5A
32	*	REACTOME_COLLAGEN_FORMATION	Collagen formation	11	58	11 / 58	0.1897	2.04e-09	9.15e-08	4	Cell-matrix	REACTOME	COL1A1; COL5A1; COL4A3; BMP1; COL12A1; COL16A1; COL27A1; COL7A1; COL8A2; PCOLCE2; TLL1
33	*	REACTOME_GLYCOSAMINOGLYCAN_METABOLISM	Glycosaminoglycan metabolism	14	111	14 / 111	0.1261	3.54e-09	1.49e-07	3	Glycosaminoglycan	REACTOME	GPC1; SDC1; SDC2; SDC3; CD44; CHST11; EXT1; GXYLT2; HS2ST1; HS3ST3B1; HS6ST1; CHST7; UST; FMOD
34		REACTOME_NCAM_SIGNALING_FOR_NEURITE_OUT_GROWTH	NCAM signaling for neurite out-growth	11	64	11 / 64	0.1719	6.09e-09	2.42e-07	6	Nerve	REACTOME	MAP2K1; CACNB3; CACNA1G; PTK2; COL1A1; COL5A1; COL4A3; NCAM1; SPTBN2; GDNF; ST8SIA2
35	*	KEGG_GAP_JUNCTION	Gap junction	12	90	12 / 90	0.1333	2.46e-08	2.54e-07	4	Cell-cell	KEGG	MAP2K1; PDGFA; PDGFB; PRKCA; PDGFC; GNAI1; ITPR3; TUBA4A; PRKG2; GJA1; ADCY7; TUBB3
36	*	REACTOME_SEMAPHORIN_INTERACTIONS	Semaphorin interactions	11	68	11 / 68	0.1618	1.18e-08	4.44e-07	6	Semaphorin signaling	REACTOME	PAK1; RRAS; ITGB1; LIMK2; MYH10; MYH9; RHOB; NRP1; SEMA4D; CDK5R1; DPYSL3
37		KEGG_FC_GAMMA_R_MEDIATED_PHAGOCYTOSIS	Fc gamma R-mediated phagocytosis	12	97	12 / 97	0.1237	5.77e-08	5.65e-07	6	Immune	KEGG	MAP2K1; PAK1; PRKCA; PLA2G4A; VASP; LIMK2; MYO10; SPHK1; ASAP1; ASAP2; DNM3; MARCKSL1
38		REACTOME_SIGNALLING_BY_NGF	Signalling by NGF	18	217	18 / 217	0.0829	1.93e-08	6.85e-07	6	Other	REACTOME	MAP2K1; PRKCA; NR4A1; DUSP4; DUSP6; DUSP7; FOXO1; TRIO; FURIN; FGD1; FGD3; ITPR3; PPP2R1B; ADCY7; PHLPP1; SQSTM1; AATF; RTN4
39	*	REACTOME_HS_GAG_BIOSYNTHESIS	HS-GAG biosynthesis	8	31	8 / 31	0.2581	2.5e-08	8.43e-07	3	Glycosaminoglycan	REACTOME	GPC1; SDC1; SDC2; SDC3; EXT1; HS2ST1; HS3ST3B1; HS6ST1
40		REACTOME_SIGNAL_TRANSDUCTION_BY_L1	Signal transduction by L1	8	34	8 / 34	0.2353	5.52e-08	1.77e-06	6	Other	REACTOME	MAP2K1; PAK1; ITGB1; ITGAV; ITGB3; ITGA5; NRP1; NCAM1
41	*	BIOCARTA_TGFB_PATHWAY	TGF beta signaling pathway	7	19	7 / 19	0.3684	1.17e-08	2.55e-06	1	TGF-β	BIOCARTA	MAP2K1; TGFB1; TGFB3; TGFBR1; SMAD3; SMAD7; SKIL
42		KEGG_CHRONIC_MYELOID_LEUKEMIA	Chronic myeloid leukemia	10	73	10 / 73	0.137	2.78e-07	2.59e-06	2	Cancer	KEGG	MAP2K1; TGFB1; TGFB3; TP53; TGFBR1; MYC; SMAD3; E2F3; CBL; RUNX1
43		BIOCARTA_SPPA_PATHWAY	Aspirin Blocks Signaling Pathway Involved in Platelet Activation	7	22	7 / 22	0.3182	3.81e-08	3.28e-06	6	Blood	BIOCARTA	MAP2K1; PRKCA; PLA2G4A; ITGB1; PTK2; F2R; GNAI1
44		BIOCARTA_KERATINOCYTE_PATHWAY	Keratinocyte Differentiation	9	46	9 / 46	0.1957	4.54e-08	3.28e-06	6	Process	BIOCARTA	MAP2K1; PRKCA; FAS; FOS; MAP2K3; BCL2; ETS1; TNFRSF1B; ETS2
45	*	KEGG_VEGF_SIGNALING_PATHWAY	VEGF signaling pathway	10	76	10 / 76	0.1316	4.1e-07	3.63e-06	1	VEGF	KEGG	MAP2K1; PRKCA; PLA2G4A; PPP3CA; NFATC2; NFATC4; HSPB1; PTK2; PTGS2; SPHK1
46	*	REACTOME_TGF_BETA_RECEPTOR_SIGNALING_ACTIVATES_SMADS	TGF-beta receptor signaling activates SMADs	7	26	7 / 26	0.2692	1.39e-07	3.91e-06	1	TGF-β	REACTOME	TGFB1; TGFBR1; SMAD3; FURIN; SMURF1; SMAD7; PMEPA1
47	*	REACTOME_METABOLISM_OF_CARBOHYDRATES	Metabolism of carbohydrates	18	247	18 / 247	0.0729	1.39e-07	3.91e-06	3	Carbohydrates	REACTOME	GPC1; PPP2R1B; SDC1; SDC2; SDC3; CD44; CHST11; EXT1; GXYLT2; HK2; HS2ST1; HS3ST3B1; HS6ST1; CHST7; UST; FBP2; PGM1; FMOD
48	*	REACTOME_HEPARAN_SULFATE_HEPARIN_HS_GAG_METABOLISM	Heparan sulfate/heparin (HS-GAG) metabolism	9	52	9 / 52	0.1731	1.39e-07	3.91e-06	3	Glycosaminoglycan	REACTOME	GPC1; SDC1; SDC2; SDC3; EXT1; GXYLT2; HS2ST1; HS3ST3B1; HS6ST1
49	*	REACTOME_NCAM1_INTERACTIONS	NCAM1 interactions	8	39	8 / 39	0.2051	1.74e-07	4.69e-06	4	Cell-cell	REACTOME	CACNB3; CACNA1G; COL1A1; COL5A1; COL4A3; NCAM1; GDNF; ST8SIA2
50	*	REACTOME_SMAD2_SMAD3_SMAD4_HETEROTRIMER_REGULATES_TRANSCRIPTION	SMAD2/SMAD3:SMAD4 heterotrimer regulates transcription	7	27	7 / 27	0.2593	1.85e-07	4.79e-06	1	TGF-β	REACTOME	MYC; SMAD3; CDKN2B; SERPINE1; SMAD7; JUNB; TGIF1
51	*	BIOCARTA_MET_PATHWAY	Signaling of Hepatocyte Growth Factor Receptor	8	37	8 / 37	0.2162	1.12e-07	6.1e-06	1	HGF	BIOCARTA	MAP2K1; PAK1; FOS; RAP1B; RASA1; ITGB1; PTK2; PTK2B
52		REACTOME_DIABETES_PATHWAYS	Diabetes pathways	13	133	13 / 133	0.0977	2.72e-07	6.8e-06	2	Diabetes	REACTOME	KLF4; MMP2; CCL2; IGFBP3; STX1A; SPCS3; EIF2AK3; HERPUD1; IGFBP5; PREB; TATDN2; WIPI1; XBP1
53		KEGG_MELANOGENESIS	Melanogenesis	11	102	11 / 102	0.1078	8.39e-07	7.09e-06	6	Process	KEGG	MAP2K1; PRKCA; CTNNB1; TCF7; FZD7; FZD8; WNT7A; WNT7B; GNAI1; ADCY7; EDN1
54		BIOCARTA_EDG1_PATHWAY	Phospholipids as signalling intermediaries	7	27	7 / 27	0.2593	1.85e-07	8.02e-06	6	Migration	BIOCARTA	PDGFA; PRKCA; PTK2; ITGAV; ITGB3; GNAI1; SPHK1
55		KEGG_PROSTATE_CANCER	Prostate cancer	10	89	10 / 89	0.1124	1.81e-06	1.46e-05	2	Cancer	KEGG	MAP2K1; PDGFA; PDGFB; TP53; CTNNB1; FOXO1; BCL2; TCF7; E2F3; PDGFC
56		REACTOME_INTEGRATION_OF_ENERGY_METABOLISM	Integration of energy metabolism	12	120	12 / 120	0.1	6.1e-07	1.47e-05	3	Metabolism	REACTOME	CACNB3; PRKCA; RAP1B; CTNNB1; PAX6; IQGAP1; GNAI1; ITPR3; PPP2R1B; ADCY7; STX1A; SPCS3
57	*	REACTOME_CHONDROITIN_SULFATE_DERMATAN_SULFATE_METABOLISM	Chondroitin sulfate/dermatan sulfate metabolism	8	49	8 / 49	0.1633	1.11e-06	2.57e-05	3	Glycosaminoglycan	REACTOME	GPC1; SDC1; SDC2; SDC3; CHST11; GXYLT2; CHST7; UST
58	*	REACTOME_MAP_KINASE_ACTIVATION_IN_TLR_CASCADE	MAP kinase activation in TLR cascade	8	50	8 / 50	0.16	1.3e-06	2.9e-05	1	MAPK	REACTOME	MAP2K1; FOS; MAP2K3; DUSP4; DUSP6; DUSP7; PPP2R1B; IRAK2
59	*	REACTOME_DOWNREGULATION_OF_TGF_BETA_RECEPTOR_SIGNALING	Downregulation of TGF-beta receptor signaling	6	23	6 / 23	0.2609	1.38e-06	2.9e-05	1	TGF-β	REACTOME	TGFB1; TGFBR1; SMAD3; SMURF1; SMAD7; PMEPA1
60	*	REACTOME_SIGNALING_BY_BMP	Signaling by BMP	6	23	6 / 23	0.2609	1.38e-06	2.9e-05	1	TGF-β	REACTOME	SMURF1; SMAD7; UBE2D1; BMPR2; NOG; FSTL1
61		KEGG_BLADDER_CANCER	Bladder cancer	7	42	7 / 42	0.1667	4.55e-06	3.53e-05	2	Cancer	KEGG	MAP2K1; TP53; MYC; MMP2; E2F3; DAPK2; THBS1
62	*	REACTOME_CELL_EXTRACELLULAR_MATRIX_INTERACTIONS	Cell-extracellular matrix interactions	5	14	5 / 14	0.3571	1.91e-06	3.9e-05	4	Cell-matrix	REACTOME	ITGB1; VASP; ACTN1; FBLIM1; FERMT2
63		REACTOME_CELL_SURFACE_INTERACTIONS_AT_THE_VASCULAR_WALL	Cell surface interactions at the vascular wall	10	91	10 / 91	0.1099	2.22e-06	4.4e-05	4	Cell-matrix	REACTOME	ITGB1; ITGAV; ITGB3; ITGA5; COL1A1; FN1; CAV1; CD47; ATP1B1; SLC16A1
64	*	BIOCARTA_MAPK_PATHWAY	MAPKinase Signaling Pathway	10	87	10 / 87	0.1149	1.46e-06	4.49e-05	1	MAPK	BIOCARTA	MAP2K1; TGFB1; PAK1; TGFB3; TGFBR1; MYC; FOS; MAP2K3; MAP4K4; MAPK6
65	*	BIOCARTA_CXCR4_PATHWAY	CXCR4 Signaling Pathway	6	24	6 / 24	0.25	1.81e-06	4.49e-05	6	CXCR	BIOCARTA	MAP2K1; PRKCA; PTK2; GNAI1; PTK2B; CXCR4
66		BIOCARTA_ALK_PATHWAY	ALK in cardiac myocytes	7	37	7 / 37	0.1892	1.86e-06	4.49e-05	6	TGF-β	BIOCARTA	TGFB1; TGFB3; TGFBR1; CTNNB1; BMPR2; ACVR1; NOG
67	*	BIOCARTA_GPCR_PATHWAY	Signaling Pathway from G-Protein Families	7	37	7 / 37	0.1892	1.86e-06	4.49e-05	6	MAPK	BIOCARTA	MAP2K1; PRKCA; FOS; PPP3CA; NFATC2; NFATC4; GNAI1
68		REACTOME_REGULATION_OF_INSULIN_SECRETION	Regulation of Insulin Secretion	10	93	10 / 93	0.1075	2.71e-06	5.22e-05	6	Process	REACTOME	CACNB3; PRKCA; RAP1B; CTNNB1; PAX6; IQGAP1; GNAI1; ITPR3; STX1A; SPCS3
69	*	REACTOME_CELL_CELL_JUNCTION_ORGANIZATION	Cell-cell junction organization	8	56	8 / 56	0.1429	3.16e-06	5.76e-05	4	Cell-cell	REACTOME	CTNNB1; JUP; CLDN4; PARD6G; PVR; CADM1; CDH10; CDH11
70		REACTOME_ADAPTIVE_IMMUNE_SYSTEM	Adaptive Immune System	25	539	25 / 539	0.0464	3.16e-06	5.76e-05	6	Immune	REACTOME	PAK1; RAP1B; NR4A1; ITGB1; ITGAV; FOXO1; VASP; SPTBN2; CBL; ITGB5; ITPR3; PPP2R1B; PVR; SMURF1; UBE2D1; VCAM1; PHLPP1; NFKBIE; FBXW7; AP1S2; ASB4; RILP; RNF182; SPSB1; UBE2F
71	*	KEGG_CELL_CYCLE	Cell cycle	11	128	11 / 128	0.0859	7.85e-06	5.84e-05	6	Cell cycle	KEGG	TGFB1; TGFB3; TP53; MYC; GADD45A; GADD45B; GADD45G; SMAD3; CDKN2B; E2F3; SFN
72		REACTOME_DOWNSTREAM_SIGNAL_TRANSDUCTION	Downstream signal transduction	10	95	10 / 95	0.1053	3.3e-06	5.85e-05	6	Other	REACTOME	MAP2K1; PDGFA; PDGFB; PRKCA; RASA1; NR4A1; FOXO1; ITPR3; ADCY7; PHLPP1
73	*	REACTOME_ADHERENS_JUNCTIONS_INTERACTIONS	Adherens junctions interactions	6	27	6 / 27	0.2222	3.82e-06	6.6e-05	4	Cell-cell	REACTOME	CTNNB1; JUP; PVR; CADM1; CDH10; CDH11
74	*	KEGG_ENDOCYTOSIS	Endocytosis	13	183	13 / 183	0.071	9.81e-06	7.02e-05	6	Endocytosis	KEGG	CBL; F2R; PARD6G; SMURF1; CXCR4; TFRC; ARAP2; ASAP1; ASAP2; DNM3; DNAJC6; RAB11FIP5; RAB31
75	*	KEGG_CELL_ADHESION_MOLECULES_CAMS	Cell adhesion molecules (CAMs)	11	134	11 / 134	0.0821	1.22e-05	8.38e-05	4	Cell-cell	KEGG	ITGB1; ITGAV; NCAM1; CLDN4; PVR; CADM1; SDC1; SDC2; SDC3; VCAM1; CD276
76	*	REACTOME_APOPTOSIS	Apoptosis	12	148	12 / 148	0.0811	5.6e-06	9.44e-05	6	Apoptosis	REACTOME	TP53; FAS; PTK2; CTNNB1; UNC5B; BCL2; BID; DAPK2; PLEC; TJP2; PMAIP1; VIM
77	*	KEGG_CHEMOKINE_SIGNALING_PATHWAY	Chemokine signaling pathway	13	190	13 / 190	0.0684	1.47e-05	9.62e-05	5	Cytokine	KEGG	MAP2K1; PAK1; RAP1B; PTK2; GNAI1; PTK2B; CXCR4; CCL2; CX3CL1; CXCL10; CXCL16; CXCL14; ADCY7
78		KEGG_NATURAL_KILLER_CELL_MEDIATED_CYTOTOXICITY	Natural killer cell mediated cytotoxicity	11	137	11 / 137	0.0803	1.5e-05	9.62e-05	6	Immune	KEGG	MAP2K1; PAK1; PRKCA; FAS; PPP3CA; NFATC2; NFATC4; BID; PTK2B; IFNGR2; SH3BP2
79		KEGG_MELANOMA	Melanoma	8	71	8 / 71	0.1127	1.91e-05	0.000119	2	Cancer	KEGG	MAP2K1; PDGFA; PDGFB; FGF1; FGF9; TP53; E2F3; PDGFC
80		KEGG_AMYOTROPHIC_LATERAL_SCLEROSIS_ALS	Amyotrophic lateral sclerosis (ALS)	7	53	7 / 53	0.1321	2.23e-05	0.000134	2	ALS	KEGG	TP53; PPP3CA; MAP2K3; BCL2; BID; TNFRSF1B; SLC1A2
81		BIOCARTA_CARDIACEGF_PATHWAY	Role of EGF Receptor Transactivation by GPCRs in Cardiac Hypertrophy	5	18	5 / 18	0.2778	7.74e-06	0.00014	2	Cardio	BIOCARTA	PRKCA; MYC; FOS; EDN1; ADAM12
82	*	BIOCARTA_ETS_PATHWAY	METS affect on Macrophage Differentiation	5	18	5 / 18	0.2778	7.74e-06	0.00014	1	ETS signaling	BIOCARTA	FOS; NCOR2; ETS1; CSF1; ETS2
83	*	BIOCARTA_SPRY_PATHWAY	Sprouty regulation of tyrosine kinase signals	5	18	5 / 18	0.2778	7.74e-06	0.00014	6	Sprouty Signaling	BIOCARTA	MAP2K1; RASA1; CBL; SPRY1; SPRY4
84		KEGG_BASAL_CELL_CARCINOMA	Basal cell carcinoma	7	55	7 / 55	0.1273	2.85e-05	0.000162	2	Cancer	KEGG	TP53; CTNNB1; TCF7; FZD7; FZD8; WNT7A; WNT7B
85	*	KEGG_ADHERENS_JUNCTION	Adherens junction	8	75	8 / 75	0.1067	2.87e-05	0.000162	4	Cell-cell	KEGG	TGFBR1; CTNNB1; SMAD3; TCF7; ACTN1; ACTB; ACTG1; IQGAP1
86	*	REACTOME_SEMA4D_IN_SEMAPHORIN_SIGNALING	Sema4D in semaphorin signaling	6	32	6 / 32	0.1875	1.09e-05	0.000179	6	Semaphorin signaling	REACTOME	RRAS; LIMK2; MYH10; MYH9; RHOB; SEMA4D
87		REACTOME_SIGNALING_BY_EGFR_IN_CANCER	Signaling by EGFR in Cancer	10	109	10 / 109	0.0917	1.14e-05	0.000179	2	Cancer	REACTOME	MAP2K1; PRKCA; NR4A1; FOXO1; CBL; ITPR3; ADCY7; PHLPP1; SPRY1; ADAM12
88		REACTOME_MUSCLE_CONTRACTION	Muscle contraction	7	48	7 / 48	0.1458	1.14e-05	0.000179	6	Process	REACTOME	ITGB5; TPM1; TPM4; TNNT2; VIM; ACTA2; CALD1
89	*	BIOCARTA_PDGF_PATHWAY	PDGF Signaling Pathway	6	32	6 / 32	0.1875	1.09e-05	0.000182	1	PDGF	BIOCARTA	MAP2K1; PDGFA; PRKCA; FOS; RASA1; SRF
90		BIOCARTA_TCR_PATHWAY	T Cell Receptor Signaling Pathway	7	49	7 / 49	0.1429	1.31e-05	0.000197	6	Immune	BIOCARTA	MAP2K1; PRKCA; FOS; PPP3CA; NFATC2; NFATC4; RASA1
91		BIOCARTA_CCR5_PATHWAY	Pertussis toxin-insensitive CCR5 Signaling in Macrophage	5	20	5 / 20	0.25	1.36e-05	0.000197	6	Immune	BIOCARTA	PRKCA; FOS; PTK2B; CXCR4; CCL2
92	*	REACTOME_DOWNREGULATION_OF_SMAD2_3_SMAD4_TRANSCRIPTIONAL_ACTIVITY	Downregulation of SMAD2/3:SMAD4 transcriptional activity	5	20	5 / 20	0.25	1.36e-05	0.000209	1	TGF-β	REACTOME	SMAD3; NCOR2; UBE2D1; SKIL; TGIF1
93		KEGG_GNRH_SIGNALING_PATHWAY	GnRH signaling pathway	9	101	9 / 101	0.0891	3.92e-05	0.000214	6	MAPK	KEGG	MAP2K1; PRKCA; PLA2G4A; MAP2K3; MMP2; ITPR3; PTK2B; ADCY7; HBEGF
94	*	REACTOME_SIGNALING_BY_FGFR	Signaling by FGFR	10	112	10 / 112	0.0893	1.44e-05	0.000216	1	FGF	REACTOME	MAP2K1; PRKCA; FGF1; FGF9; NR4A1; FOXO1; CBL; ITPR3; ADCY7; PHLPP1
95		REACTOME_NGF_SIGNALLING_VIA_TRKA_FROM_THE_PLASMA_MEMBRANE	NGF signalling via TRKA from the plasma membrane	11	137	11 / 137	0.0803	1.5e-05	0.00022	6	Other	REACTOME	MAP2K1; PRKCA; NR4A1; DUSP4; DUSP6; DUSP7; FOXO1; ITPR3; PPP2R1B; ADCY7; PHLPP1
96		KEGG_PATHOGENIC_ESCHERICHIA_COLI_INFECTION	Pathogenic Escherichia coli infection	7	59	7 / 59	0.1186	4.54e-05	0.000241	2	Infection	KEGG	PRKCA; ITGB1; CTNNB1; ACTB; ACTG1; TUBA4A; TUBB3
97	*	BIOCARTA_CHEMICAL_PATHWAY	Apoptotic Signaling in Response to DNA Damage	5	22	5 / 22	0.2273	2.26e-05	0.000288	6	Apoptosis	BIOCARTA	PRKCA; TP53; PTK2; BCL2; BID
98		BIOCARTA_IL6_PATHWAY	IL 6 signaling pathway	5	22	5 / 22	0.2273	2.26e-05	0.000288	6	Immune	BIOCARTA	MAP2K1; FOS; SRF; CEBPB; IL6R
99		REACTOME_NFKB_AND_MAP_KINASES_ACTIVATION_MEDIATED_BY_TLR4_SIGNALING_REPERTOIRE	NFkB and MAP kinases activation mediated by TLR4 signaling repertoire	8	72	8 / 72	0.1111	2.12e-05	0.000304	6	MAPK	REACTOME	MAP2K1; FOS; MAP2K3; DUSP4; DUSP6; DUSP7; PPP2R1B; IRAK2
100		BIOCARTA_BCR_PATHWAY	BCR Signaling Pathway	6	37	6 / 37	0.1622	2.62e-05	0.000315	6	MAPK	BIOCARTA	MAP2K1; PRKCA; FOS; PPP3CA; NFATC2; NFATC4
101		BIOCARTA_CTCF_PATHWAY	CTCF: First Multivalent Nuclear Factor	5	23	5 / 23	0.2174	2.84e-05	0.000325	6	TGF-β	BIOCARTA	TGFB1; TGFB3; TP53; TGFBR1; MYC
102		BIOCARTA_NFAT_PATHWAY	NFAT and Hypertrophy of the heart (Transcription in the broken heart)	7	56	7 / 56	0.125	3.22e-05	0.000349	6	MAPK	BIOCARTA	MAP2K1; PPP3CA; NFATC2; NFATC4; LIF; HBEGF; EDN1
103		REACTOME_TRIF_MEDIATED_TLR3_SIGNALING	TRIF mediated TLR3 signaling	8	74	8 / 74	0.1081	2.6e-05	0.000365	6	Immune	REACTOME	MAP2K1; FOS; MAP2K3; DUSP4; DUSP6; DUSP7; PPP2R1B; IRAK2
104		BIOCARTA_FMLP_PATHWAY	fMLP induced chemokine gene expression in HMC-1 cells	6	39	6 / 39	0.1538	3.57e-05	0.000369	6	MAPK	BIOCARTA	MAP2K1; PAK1; PPP3CA; NFATC2; NFATC4; MAP2K3
105		BIOCARTA_HIVNEF_PATHWAY	HIV-I Nef: negative effector of Fas and TNF	7	58	7 / 58	0.1207	4.06e-05	0.000371	6	MAPK	BIOCARTA	FAS; RASA1; PTK2; BCL2; BID; ACTG1; TNFRSF1B
106		BIOCARTA_PPARA_PATHWAY	Mechanism of Gene Regulation by Peroxisome Proliferators via PPARa(alpha)	7	58	7 / 58	0.1207	4.06e-05	0.000371	6	MAPK	BIOCARTA	PDGFA; PRKCA; MYC; DUSP1; NCOR2; PTGS2; ME1
107		BIOCARTA_P38MAPK_PATHWAY	p38 MAPK Signaling Pathway	6	40	6 / 40	0.15	4.14e-05	0.000371	1	MAPK	BIOCARTA	TGFB1; TGFB3; TGFBR1; MYC; PLA2G4A; HSPB1
108		BIOCARTA_ARENRF2_PATHWAY	Oxidative Stress Induced Gene Expression Via Nrf2	4	13	4 / 13	0.3077	4.27e-05	0.000371	1	Nrf2	BIOCARTA	PRKCA; FOS; MAFF; MAFK
109		BIOCARTA_FCER1_PATHWAY	Fc Epsilon Receptor I Signaling in Mast Cells	6	41	6 / 41	0.1463	4.79e-05	0.0004	6	MAPK	BIOCARTA	MAP2K1; FOS; PLA2G4A; PPP3CA; NFATC2; NFATC4
110		REACTOME_ERKS_ARE_INACTIVATED	ERKs are inactivated	4	12	4 / 12	0.3333	2.99e-05	0.000412	1	MAPK	REACTOME	DUSP4; DUSP6; DUSP7; PPP2R1B
111		KEGG_ERBB_SIGNALING_PATHWAY	ErbB signaling pathway	8	87	8 / 87	0.092	8.39e-05	0.000433	1	ErbB	KEGG	MAP2K1; PAK1; PRKCA; MYC; PTK2; CBL; HBEGF; NRG1
112		KEGG_APOPTOSIS	Apoptosis	8	88	8 / 88	0.0909	9.1e-05	0.000442	6	Apoptosis	KEGG	TP53; FAS; PPP3CA; BCL2; BID; CAPN2; IRAK2; ENDOD1
113		KEGG_HEMATOPOIETIC_CELL_LINEAGE	Hematopoietic cell lineage	8	88	8 / 88	0.0909	9.1e-05	0.000442	6	Blood	KEGG	ITGA2; ITGB3; ITGA5; CD44; IL6R; CSF3; CSF1; TFRC
114		KEGG_THYROID_CANCER	Thyroid cancer	5	29	5 / 29	0.1724	9.26e-05	0.000442	2	Cancer	KEGG	MAP2K1; TP53; MYC; CTNNB1; TCF7
115		REACTOME_TRAF6_MEDIATED_INDUCTION_OF_NFKB_AND_MAP_KINASES_UPON_TLR7_8_OR_9_ACTIVATION	TRAF6 mediated induction of NFkB and MAP kinases upon TLR7/8 or 9 activation	8	77	8 / 77	0.1039	3.48e-05	0.000469	6	MAPK	REACTOME	MAP2K1; FOS; MAP2K3; DUSP4; DUSP6; DUSP7; PPP2R1B; IRAK2
116		REACTOME_DOWNSTREAM_SIGNALING_OF_ACTIVATED_FGFR	Downstream signaling of activated FGFR	9	100	9 / 100	0.09	3.62e-05	0.000478	1	FGF	REACTOME	MAP2K1; PRKCA; FGF1; FGF9; NR4A1; FOXO1; ITPR3; ADCY7; PHLPP1
117		REACTOME_OPIOID_SIGNALLING	Opioid Signalling	8	78	8 / 78	0.1026	3.82e-05	0.000495	6	Other	REACTOME	PRKCA; PLA2G4A; PPP3CA; GNAI1; ITPR3; PPP2R1B; ADCY7; PDE4D
118		REACTOME_SIGNALING_BY_ERBB2	Signaling by ERBB2	9	101	9 / 101	0.0891	3.92e-05	0.000498	1	ErbB	REACTOME	MAP2K1; PRKCA; NR4A1; FOXO1; ITPR3; ADCY7; PHLPP1; HBEGF; NRG1
119		REACTOME_METABOLISM_OF_LIPIDS_AND_LIPOPROTEINS	Metabolism of lipids and lipoproteins	21	478	21 / 478	0.0439	4.18e-05	0.000517	3	Metabolism	REACTOME	PLA2G4A; NCOR2; CAV1; SDC1; BMP1; SPHK1; FHL2; ME1; AKR1B1; ANKRD1; CPT1A; CTGF; LPCAT4; PLIN2; TXNRD1; LPIN2; MTMR7; PLA2G16; ACOX3; KDSR; SYNJ2
120		REACTOME_SIGNALING_BY_FGFR_IN_DISEASE	Signaling by FGFR in disease	10	127	10 / 127	0.0787	4.3e-05	0.000517	1	FGF	REACTOME	MAP2K1; PRKCA; FGF1; FGF9; NR4A1; FOXO1; CBL; ITPR3; ADCY7; PHLPP1
121		REACTOME_A_TETRASACCHARIDE_LINKER_SEQUENCE_IS_REQUIRED_FOR_GAG_SYNTHESIS	A tetrasaccharide linker sequence is required for GAG synthesis	5	25	5 / 25	0.2	4.37e-05	0.000517	3	Glycosaminoglycan	REACTOME	GPC1; SDC1; SDC2; SDC3; GXYLT2
122		REACTOME_SMOOTH_MUSCLE_CONTRACTION	Smooth Muscle Contraction	5	25	5 / 25	0.2	4.37e-05	0.000517	6	Process	REACTOME	ITGB5; TPM1; TPM4; ACTA2; CALD1
123		REACTOME_SIGNALING_BY_NOTCH	Signaling by NOTCH	9	103	9 / 103	0.0874	4.57e-05	0.000532	1	Notch	REACTOME	TP53; MYC; FURIN; NCOR2; HES1; E2F3; FBXW7; JAG1; LFNG
124		KEGG_LONG_TERM_DEPRESSION	Long-term depression	7	70	7 / 70	0.1	0.000137	0.000606	2	Stress	KEGG	MAP2K1; PRKCA; PLA2G4A; GNAI1; ITPR3; PPP2R1B; PRKG2
125		KEGG_PANCREATIC_CANCER	Pancreatic cancer	7	70	7 / 70	0.1	0.000137	0.000606	2	Cancer	KEGG	MAP2K1; TGFB1; TGFB3; TP53; TGFBR1; SMAD3; E2F3
126		KEGG_RENAL_CELL_CARCINOMA	Renal cell carcinoma	7	70	7 / 70	0.1	0.000137	0.000606	2	Cancer	KEGG	MAP2K1; TGFB1; PAK1; PDGFB; TGFB3; RAP1B; ETS1
127		BIOCARTA_G1_PATHWAY	Cell Cycle: G1/S Check Point	5	28	5 / 28	0.1786	7.77e-05	0.000624	6	Cell cycle	BIOCARTA	TGFB1; TGFB3; TP53; SMAD3; CDKN2B
128		REACTOME_MYD88_MAL_CASCADE_INITIATED_ON_PLASMA_MEMBRANE	MyD88:Mal cascade initiated on plasma membrane	8	83	8 / 83	0.0964	5.99e-05	0.000684	6	MAPK	REACTOME	MAP2K1; FOS; MAP2K3; DUSP4; DUSP6; DUSP7; PPP2R1B; IRAK2
129		KEGG_LEISHMANIA_INFECTION	Leishmania infection	7	72	7 / 72	0.0972	0.000164	0.000708	2	Infection	KEGG	TGFB1; TGFB3; FOS; ITGB1; PTGS2; IFNGR2; MARCKSL1
130		BIOCARTA_INFLAM_PATHWAY	Cytokines and Inflammatory Response	5	29	5 / 29	0.1724	9.26e-05	0.000718	6	Immune	BIOCARTA	TGFB1; PDGFA; TGFB3; CSF3; CSF1
131		REACTOME_SEMA4D_INDUCED_CELL_MIGRATION_AND_GROWTH_CONE_COLLAPSE	Sema4D induced cell migration and growth-cone collapse	5	27	5 / 27	0.1852	6.47e-05	0.000727	6	Semaphorin signaling	REACTOME	LIMK2; MYH10; MYH9; RHOB; SEMA4D
132		BIOCARTA_CDMAC_PATHWAY	Cadmium induces DNA synthesis and proliferation in macrophages	4	16	4 / 16	0.25	0.000105	0.000756	6	Process	BIOCARTA	MAP2K1; PRKCA; MYC; FOS
133		BIOCARTA_P53_PATHWAY	p53 Signaling Pathway	4	16	4 / 16	0.25	0.000105	0.000756	1	p53	BIOCARTA	TP53; GADD45A; BCL2; TIMP3
134		REACTOME_GRB2_SOS_PROVIDES_LINKAGE_TO_MAPK_SIGNALING_FOR_INTERGRINS_	GRB2:SOS provides linkage to MAPK signaling for Intergrins	4	15	4 / 15	0.2667	7.94e-05	0.00085	6	MAPK	REACTOME	RAP1B; PTK2; ITGB3; FN1
135		REACTOME_METABOLISM_OF_POLYAMINES	Metabolism of polyamines	4	15	4 / 15	0.2667	7.94e-05	0.00085	3	Metabolism	REACTOME	ODC1; SAT1; MTAP; SMOX
136		REACTOME_P130CAS_LINKAGE_TO_MAPK_SIGNALING_FOR_INTEGRINS	p130Cas linkage to MAPK signaling for integrins	4	15	4 / 15	0.2667	7.94e-05	0.00085	6	MAPK	REACTOME	PTK2; ITGB3; FN1; RAP1B
137		BIOCARTA_EGF_PATHWAY	EGF Signaling Pathway	5	31	5 / 31	0.1613	0.000129	0.000875	1	MAPK	BIOCARTA	MAP2K1; PRKCA; FOS; RASA1; SRF
138		BIOCARTA_PYK2_PATHWAY	Links between Pyk2 and Map Kinases	5	31	5 / 31	0.1613	0.000129	0.000875	6	MAPK	BIOCARTA	MAP2K1; PAK1; PRKCA; MAP2K3; PTK2B
139		KEGG_JAK_STAT_SIGNALING_PATHWAY	Jak-STAT signaling pathway	10	155	10 / 155	0.0645	0.000226	0.000955	1	JAK-STAT	KEGG	MYC; CBL; IFNGR2; IL6R; CSF3; LIF; IL10RB; SPRY1; PIM1; SPRY4
140		REACTOME_SIGNALING_BY_RHO_GTPASES	Signaling by Rho GTPases	9	113	9 / 113	0.0796	9.44e-05	0.000994	1	Rho	REACTOME	RHOB; TRIO; FGD1; FGD3; ARAP2; DEPDC7; DLC1; MYO9B; STARD13
141		BIOCARTA_TEL_PATHWAY	Telomeres, Telomerase, Cellular Aging, and Immortality	4	18	4 / 18	0.2222	0.000171	0.00109	6	Aging	BIOCARTA	PRKCA; TP53; MYC; BCL2
142		BIOCARTA_UCALPAIN_PATHWAY	uCalpain and friends in Cell spread	4	18	4 / 18	0.2222	0.000171	0.00109	6	Process	BIOCARTA	ITGB1; PTK2; ITGB3; ACTN1
143		REACTOME_MAPK_TARGETS_NUCLEAR_EVENTS_MEDIATED_BY_MAP_KINASES	MAPK targets/ Nuclear events mediated by MAP kinases	5	30	5 / 30	0.1667	0.00011	0.00114	1	MAPK	REACTOME	FOS; DUSP4; DUSP6; DUSP7; PPP2R1B
144		REACTOME_SIGNALING_BY_GPCR	Signaling by GPCR	31	920	31 / 920	0.0337	0.000118	0.00121	5	Cytokine	REACTOME	MAP2K1; PRKCA; PLA2G4A; PPP3CA; RHOB; TRIO; FZD7; FZD8; WNT7A; WNT7B; F2R; FGD1; FGD3; GNAI1; ITPR3; DGKH; PPP2R1B; CXCR4; CCL2; CX3CL1; CXCL10; CXCL16; ADCY7; HBEGF; EDN1; PDE4D; PDE7A; RAMP1; ADORA1; LPAR6; RXFP3
145		BIOCARTA_TID_PATHWAY	Chaperones modulate interferon Signaling Pathway	4	19	4 / 19	0.2105	0.000214	0.00133	6	Immune	BIOCARTA	TP53; IFNGR2; TNFRSF1B; TAX1BP3
146		REACTOME_ACTIVATED_TLR4_SIGNALLING	Activated TLR4 signalling	8	93	8 / 93	0.086	0.000134	0.00134	6	Immune	REACTOME	MAP2K1; FOS; MAP2K3; DUSP4; DUSP6; DUSP7; PPP2R1B; IRAK2
147		REACTOME_ACTIVATION_OF_BH3_ONLY_PROTEINS	Activation of BH3-only proteins	4	17	4 / 17	0.2353	0.000135	0.00134	6	Immune	REACTOME	TP53; BCL2; BID; PMAIP1
148		KEGG_T_CELL_RECEPTOR_SIGNALING_PATHWAY	T cell receptor signaling pathway	8	108	8 / 108	0.0741	0.000376	0.00155	6	Immune	KEGG	MAP2K1; PAK1; FOS; PPP3CA; NFATC2; NFATC4; CBL; NFKBIE
149		BIOCARTA_NKCELLS_PATHWAY	Ras-Independent pathway in NK cell-mediated cytotoxicity	4	20	4 / 20	0.2	0.000264	0.00157	6	MAPK	BIOCARTA	MAP2K1; PAK1; ITGB1; PTK2B
150		BIOCARTA_AT1R_PATHWAY	Angiotensin II mediated activation of JNK Pathway via Pyk2 dependent signaling	5	36	5 / 36	0.1389	0.000268	0.00157	6	MAPK	BIOCARTA	MAP2K1; PAK1; PRKCA; PTK2; PTK2B
151		KEGG_ACUTE_MYELOID_LEUKEMIA	Acute myeloid leukemia	6	60	6 / 60	0.1	0.000412	0.00166	2	Cancer	KEGG	MAP2K1; MYC; JUP; TCF7; RUNX1; PIM1
152		BIOCARTA_PAR1_PATHWAY	Thrombin signaling and protease-activated receptors	5	37	5 / 37	0.1351	0.000306	0.00171	6	Process	BIOCARTA	PRKCA; F2R; GNAI1; PTK2B; ARHGEF5
153		BIOCARTA_CALCINEURIN_PATHWAY	Effects of calcineurin in Keratinocyte Differentiation	4	21	4 / 21	0.1905	0.000323	0.00171	6	Process	BIOCARTA	PRKCA; PPP3CA; NFATC2; NFATC4
154		BIOCARTA_IGF1_PATHWAY	IGF-1 Signaling Pathway	4	21	4 / 21	0.1905	0.000323	0.00171	6	MAPK	BIOCARTA	MAP2K1; FOS; RASA1; SRF
155		BIOCARTA_TOB1_PATHWAY	Role of Tob in T-cell activation	4	21	4 / 21	0.1905	0.000323	0.00171	6	Immune	BIOCARTA	TGFB1; TGFB3; TGFBR1; SMAD3
156		BIOCARTA_IL2RB_PATHWAY	IL-2 Receptor Beta Chain in T cell Activation	5	38	5 / 38	0.1316	0.000347	0.00175	6	Immune	BIOCARTA	MYC; FAS; FOS; BCL2; CBL
157		BIOCARTA_INTEGRIN_PATHWAY	Integrin Signaling Pathway	5	38	5 / 38	0.1316	0.000347	0.00175	6	MAPK	BIOCARTA	MAP2K1; ITGB1; PTK2; ACTN1; CAV1
158		BIOCARTA_INSULIN_PATHWAY	Insulin Signaling Pathway	4	22	4 / 22	0.1818	0.000389	0.00192	6	Process	BIOCARTA	MAP2K1; FOS; RASA1; SRF
159		REACTOME_NEURONAL_SYSTEM	Neuronal System	14	279	14 / 279	0.0502	0.000203	0.00198	6	Nerve	REACTOME	RRAS; CACNB3; PRKCA; GNAI1; ADCY7; STX1A; GLS2; SLC1A2; SLC38A1; SYT1; KCNJ15; PANX1; KCNK1; STX6
160		BIOCARTA_MEF2D_PATHWAY	Role of MEF2D in T-cell Apoptosis	4	23	4 / 23	0.1739	0.000465	0.00219	6	Apoptosis	BIOCARTA	PRKCA; PPP3CA; NFATC2; CAPN2
161		BIOCARTA_P53HYPOXIA_PATHWAY	Hypoxia and p53 in the Cardiovascular system	4	23	4 / 23	0.1739	0.000465	0.00219	6	p53	BIOCARTA	TP53; GADD45A; IGFBP3; FHL2
162		KEGG_ALDOSTERONE_REGULATED_SODIUM_REABSORPTION	Aldosterone-regulated sodium reabsorption	5	42	5 / 42	0.119	0.000558	0.00221	6	Process	KEGG	PRKCA; ATP1B1; SFN; HSD11B2; SGK1
163		KEGG_VASCULAR_SMOOTH_MUSCLE_CONTRACTION	Vascular smooth muscle contraction	8	115	8 / 115	0.0696	0.000573	0.00222	6	Process	KEGG	MAP2K1; PRKCA; PLA2G4A; ITPR3; ADCY7; ACTA2; CALD1; RAMP1
164		REACTOME_TRANSMISSION_ACROSS_CHEMICAL_SYNAPSES	Transmission across Chemical Synapses	11	186	11 / 186	0.0591	0.000238	0.0023	6	Nerve	REACTOME	RRAS; CACNB3; PRKCA; GNAI1; ADCY7; STX1A; GLS2; SLC1A2; SLC38A1; SYT1; KCNJ15
165		KEGG_GLIOMA	Glioma	6	65	6 / 65	0.0923	0.000634	0.00241	2	Cancer	KEGG	MAP2K1; PDGFA; PDGFB; PRKCA; TP53; E2F3
166		KEGG_DORSO_VENTRAL_AXIS_FORMATION	Dorso-ventral axis formation	4	25	4 / 25	0.16	0.000648	0.00241	6	Process	KEGG	MAP2K1; ETS1; ETS2; ETV6
167		BIOCARTA_NTHI_PATHWAY	NFkB activation by Nontypeable Hemophilus influenzae	4	24	4 / 24	0.1667	0.000551	0.00249	2	Infection	BIOCARTA	TGFBR1; MAP2K3; DUSP1; SMAD3
168		BIOCARTA_TPO_PATHWAY	TPO Signaling Pathway	4	24	4 / 24	0.1667	0.000551	0.00249	6	MAPK	BIOCARTA	MAP2K1; PRKCA; FOS; RASA1
169		REACTOME_HS_GAG_DEGRADATION	HS-GAG degradation	4	20	4 / 20	0.2	0.000264	0.00251	3	Glycosaminoglycan	REACTOME	GPC1; SDC1; SDC2; SDC3
170		REACTOME_SIGNALING_BY_SCF_KIT	Signaling by SCF-KIT	7	78	7 / 78	0.0897	0.00027	0.00253	6	Process	REACTOME	MAP2K1; PRKCA; NR4A1; FOXO1; CBL; PHLPP1; SOCS6
171		KEGG_GLYCOSAMINOGLYCAN_BIOSYNTHESIS_HEPARAN_SULFATE	Glycosaminoglycan biosynthesis - heparan sulfate	4	26	4 / 26	0.1538	0.000756	0.00276	3	Glycosaminoglycan	KEGG	EXT1; HS2ST1; HS3ST3B1; HS6ST1
172		BIOCARTA_CDK5_PATHWAY	Phosphorylation of MEK1 by cdk5/p35 down regulates the MAP kinase pathway	3	11	3 / 11	0.2727	0.000625	0.00277	6	MAPK	BIOCARTA	MAP2K1; CDK5R1; EGR1
173		REACTOME_UNFOLDED_PROTEIN_RESPONSE	Unfolded Protein Response	7	80	7 / 80	0.0875	0.000316	0.00292	6	Process	REACTOME	CCL2; EIF2AK3; HERPUD1; PREB; TATDN2; WIPI1; XBP1
174		REACTOME_ERK_MAPK_TARGETS	ERK/MAPK targets	4	21	4 / 21	0.1905	0.000323	0.00294	1	MAPK	REACTOME	DUSP4; DUSP6; DUSP7; PPP2R1B
175		REACTOME_PI3K_EVENTS_IN_ERBB4_SIGNALING	PI3K events in ERBB4 signaling	5	38	5 / 38	0.1316	0.000347	0.00312	6	Other	REACTOME	NR4A1; FOXO1; PHLPP1; HBEGF; NRG1
176		BIOCARTA_FIBRINOLYSIS_PATHWAY	Fibrinolysis Pathway	3	12	3 / 12	0.25	0.000824	0.00358	6	Process	BIOCARTA	F2R; SERPINE1; PLAU
177		REACTOME_FATTY_ACID_TRIACYLGLYCEROL_AND_KETONE_BODY_METABOLISM	Fatty acid, triacylglycerol, and ketone body metabolism	10	168	10 / 168	0.0595	0.00043	0.00381	3	Metabolism	REACTOME	NCOR2; FHL2; ME1; ANKRD1; CPT1A; CTGF; LPCAT4; PLIN2; TXNRD1; LPIN2
178		REACTOME_APOPTOTIC_CLEAVAGE_OF_CELLULAR_PROTEINS	Apoptotic cleavage of cellular proteins	5	40	5 / 40	0.125	0.000444	0.00388	6	Apoptosis	REACTOME	PTK2; CTNNB1; PLEC; TJP2; VIM
179		REACTOME_TRANSMEMBRANE_TRANSPORT_OF_SMALL_MOLECULES	Transmembrane transport of small molecules	17	413	17 / 413	0.0412	0.000461	0.00398	6	Process	REACTOME	ABCC4; ATP1B1; SLC16A1; ADCY7; HK2; SLC1A2; SLC38A1; TFRC; ABCG2; ATP10A; SLC16A10; SLC1A4; SLC20A1; SLC29A1; SLC2A10; SLC40A1; SLC4A7
180		KEGG_VIRAL_MYOCARDITIS	Viral myocarditis	6	73	6 / 73	0.0822	0.00117	0.0042	2	Infection	KEGG	MYH10; MYH9; BID; ACTB; ACTG1; CAV1
181		REACTOME_NETRIN1_SIGNALING	Netrin-1 signaling	5	41	5 / 41	0.122	0.000498	0.00425	6	Other	REACTOME	PTK2; UNC5B; TRIO; MYO10; RGMB
182		REACTOME_NUCLEAR_EVENTS_KINASE_AND_TRANSCRIPTION_FACTOR_ACTIVATION	Nuclear Events (kinase and transcription factor activation)	4	24	4 / 24	0.1667	0.000551	0.00464	6	Process	REACTOME	DUSP4; DUSP6; DUSP7; PPP2R1B
183		KEGG_B_CELL_RECEPTOR_SIGNALING_PATHWAY	B cell receptor signaling pathway	6	75	6 / 75	0.08	0.00135	0.00474	6	Immune	KEGG	MAP2K1; FOS; PPP3CA; NFATC2; NFATC4; NFKBIE
184		BIOCARTA_NKT_PATHWAY	Selective expression of chemokine receptors during T-cell polarization	4	29	4 / 29	0.1379	0.00116	0.00492	6	Immune	BIOCARTA	TGFB1; TGFB3; CXCR4; IFNGR2
185		KEGG_ENDOMETRIAL_CANCER	Endometrial cancer	5	52	5 / 52	0.0962	0.00149	0.00515	2	Cancer	KEGG	MAP2K1; TP53; MYC; CTNNB1; TCF7
186		REACTOME_PLC_BETA_MEDIATED_EVENTS	PLC beta mediated events	5	43	5 / 43	0.1163	0.000624	0.00519	6	Other	REACTOME	PRKCA; PLA2G4A; GNAI1; ITPR3; ADCY7
187		BIOCARTA_CELL2CELL_PATHWAY	Cell to Cell Adhesion Signaling	3	14	3 / 14	0.2143	0.00133	0.00545	4	Cell-cell	BIOCARTA	PTK2; CTNNB1; ACTN1
188		BIOCARTA_PLATELETAPP_PATHWAY	Platelet Amyloid Precursor Protein Pathway	3	14	3 / 14	0.2143	0.00133	0.00545	6	Process	BIOCARTA	COL4A3; SERPINE1; PLAU
189		REACTOME_TOLL_RECEPTOR_CASCADES	Toll Receptor Cascades	8	118	8 / 118	0.0678	0.000679	0.00559	6	Immune	REACTOME	MAP2K1; FOS; MAP2K3; DUSP4; DUSP6; DUSP7; PPP2R1B; IRAK2
190		REACTOME_PI3K_EVENTS_IN_ERBB2_SIGNALING	PI3K events in ERBB2 signaling	5	44	5 / 44	0.1136	0.000694	0.00564	6	Other	REACTOME	NR4A1; FOXO1; PHLPP1; HBEGF; NRG1
191		KEGG_ARGININE_AND_PROLINE_METABOLISM	Arginine and proline metabolism	5	54	5 / 54	0.0926	0.00177	0.00588	3	Metabolism	KEGG	GLS2; ODC1; SAT1; ASS1; P4HA3
192		KEGG_NON_SMALL_CELL_LUNG_CANCER	Non-small cell lung cancer	5	54	5 / 54	0.0926	0.00177	0.00588	2	Cancer	KEGG	MAP2K1; PRKCA; TP53; RASSF5; E2F3
193		BIOCARTA_ERYTH_PATHWAY	Erythrocyte Differentiation Pathway	3	15	3 / 15	0.2	0.00164	0.00649	6	Blood	BIOCARTA	TGFB1; TGFB3; CSF3
194		BIOCARTA_HSP27_PATHWAY	Stress Induction of HSP Regulation	3	15	3 / 15	0.2	0.00164	0.00649	6	Process	BIOCARTA	FAS; HSPB1; BCL2
195		REACTOME_PLATELET_ADHESION_TO_EXPOSED_COLLAGEN	Platelet Adhesion to exposed collagen	3	12	3 / 12	0.25	0.000824	0.00653	6	Process	REACTOME	ITGB1; ITGA2; COL1A1
196		REACTOME_SIGNAL_REGULATORY_PROTEIN_SIRP_FAMILY_INTERACTIONS	Signal regulatory protein (SIRP) family interactions	3	12	3 / 12	0.25	0.000824	0.00653	6	Process	REACTOME	PTK2; CD47; PTK2B
197		REACTOME_INTEGRIN_ALPHAIIB_BETA3_SIGNALING	Integrin alphaIIb beta3 signaling	4	27	4 / 27	0.1481	0.000876	0.00679	6	Process	REACTOME	RAP1B; PTK2; ITGB3; FN1
198		REACTOME_STRIATED_MUSCLE_CONTRACTION	Striated Muscle Contraction	4	27	4 / 27	0.1481	0.000876	0.00679	6	Process	REACTOME	TPM1; TPM4; TNNT2; VIM
199		KEGG_FRUCTOSE_AND_MANNOSE_METABOLISM	Fructose and mannose metabolism	4	34	4 / 34	0.1176	0.00212	0.00691	3	Carbohydrates	KEGG	HK2; AKR1B1; FBP2; MTMR7
200		BIOCARTA_IL1R_PATHWAY	Signal transduction through IL1R	4	33	4 / 33	0.1212	0.00189	0.00733	6	Other	BIOCARTA	TGFB1; TGFB3; MAP2K3; IRAK2
201		KEGG_PRION_DISEASES	Prion diseases	4	35	4 / 35	0.1143	0.00236	0.00757	2	Other	KEGG	MAP2K1; LAMC1; NCAM1; EGR1
202		BIOCARTA_GATA3_PATHWAY	GATA3 participate in activating the Th2 cytokine genes expression	3	16	3 / 16	0.1875	0.002	0.00761	6	Other	BIOCARTA	NFATC2; MAP2K3; JUNB
203		KEGG_CALCIUM_SIGNALING_PATHWAY	Calcium signaling pathway	9	178	9 / 178	0.0506	0.00254	0.008	1	Calcium	KEGG	CACNA1G; PRKCA; PPP3CA; F2R; ITPR3; PTK2B; ADCY7; SPHK1; ATP2B4
204		BIOCARTA_ARF_PATHWAY	Tumor Suppressor Arf Inhibits Ribosomal Biogenesis	3	17	3 / 17	0.1765	0.0024	0.00882	6	Process	BIOCARTA	TP53; MYC; POLR1B
205		BIOCARTA_PML_PATHWAY	Regulation of transcriptional activity by PML	3	17	3 / 17	0.1765	0.0024	0.00882	6	Process	BIOCARTA	TP53; FAS; TNFRSF1B
206		BIOCARTA_AGR_PATHWAY	Agrin in Postsynaptic Differentiation	4	36	4 / 36	0.1111	0.00262	0.00948	6	Process	BIOCARTA	PAK1; ITGB1; PTK2; NRG1
207		REACTOME_BASIGIN_INTERACTIONS	Basigin interactions	4	30	4 / 30	0.1333	0.00132	0.00997	6	Process	REACTOME	ITGB1; CAV1; ATP1B1; SLC16A1
208		REACTOME_INTRINSIC_PATHWAY_FOR_APOPTOSIS	Intrinsic Pathway for Apoptosis	4	30	4 / 30	0.1333	0.00132	0.00997	6	Apoptosis	REACTOME	TP53; BCL2; BID; PMAIP1
209		REACTOME_CRMPS_IN_SEMA3A_SIGNALING	CRMPs in Sema3A signaling	3	14	3 / 14	0.2143	0.00133	0.00997	6	Semaphorin signaling	REACTOME	NRP1; CDK5R1; DPYSL3

## Sheet: 1-core signaling
#	Map	Gene Set Name	Description	# Genes in Overlap (k)	# Genes in GeneSet (K)	k/K ratio	k/K	p-value	FDR q-value	Group	Subgroup	Database	Genes
1	*	KEGG_MAPK_SIGNALING_PATHWAY	MAPK signaling pathway	39	267	39 / 267	0.1461	1.68e-25	3.12e-23	1	MAPK	KEGG	MAP2K1; TGFB1; PAK1; RRAS; CACNB3; CACNA1G; PDGFA; PDGFB; PRKCA; FGF1; FGF9; TGFB3; TP53; TGFBR1; MYC; FAS; FOS; RAP1B; FLNA; PLA2G4A; PPP3CA; NFATC2; NFATC4; RASA1; ZAK; NR4A1; GADD45A; GADD45B; GADD45G; MAP2K3; DUSP4; DUSP6; DUSP7; SRF; DUSP1; HSPB1; MAP4K4; DUSP9; RELB
11	*	REACTOME_SIGNALING_BY_TGF_BETA_RECEPTOR_COMPLEX	Signaling by TGF-beta Receptor Complex	15	63	15 / 63	0.2381	6.72e-14	7.55e-12	1	TGF-β	REACTOME	TGFB1; TGFBR1; MYC; SMAD3; FURIN; NCOR2; CDKN2B; SERPINE1; SMURF1; SMAD7; UBE2D1; JUNB; SKIL; TGIF1; PMEPA1
20	*	KEGG_TGF_BETA_SIGNALING_PATHWAY	TGF-beta signaling pathway	15	86	15 / 86	0.1744	8.51e-12	1.32e-10	1	TGF-β	KEGG	TGFB1; TGFB3; TGFBR1; MYC; SMAD3; CDKN2B; THBS1; PPP2R1B; SMURF1; SMAD7; BMPR2; ACVR1; INHBA; NOG; ID1
21	*	KEGG_WNT_SIGNALING_PATHWAY	Wnt signaling pathway	17	151	17 / 151	0.1126	4.6e-10	6.58e-09	1	Wnt	KEGG	PRKCA; TP53; MYC; PPP3CA; NFATC2; NFATC4; CTNNB1; SMAD3; TCF7; FZD7; FZD8; WNT7A; WNT7B; PPP2R1B; CSNK1E; FOSL1; PORCN
24	*	REACTOME_SIGNALING_BY_PDGF	Signaling by PDGF	16	122	16 / 122	0.1311	1.5e-10	1.01e-08	1	PDGF	REACTOME	MAP2K1; PDGFA; PDGFB; PRKCA; RASA1; NR4A1; FOXO1; COL1A1; COL5A1; COL4A3; FURIN; PDGFC; THBS1; ITPR3; ADCY7; PHLPP1
27	*	KEGG_P53_SIGNALING_PATHWAY	p53 signaling pathway	12	69	12 / 69	0.1739	1.08e-09	1.25e-08	1	p53	KEGG	TP53; FAS; GADD45A; GADD45B; GADD45G; BID; THBS1; SERPINE1; IGFBP3; PMAIP1; SFN; CCNG2
28	*	REACTOME_TRANSCRIPTIONAL_ACTIVITY_OF_SMAD2_SMAD3_SMAD4_HETEROTRIMER	Transcriptional activity of SMAD2/SMAD3:SMAD4 heterotrimer	10	38	10 / 38	0.2632	3.52e-10	1.98e-08	1	TGF-β	REACTOME	MYC; SMAD3; NCOR2; CDKN2B; SERPINE1; SMAD7; UBE2D1; JUNB; SKIL; TGIF1
41	*	BIOCARTA_TGFB_PATHWAY	TGF beta signaling pathway	7	19	7 / 19	0.3684	1.17e-08	2.55e-06	1	TGF-β	BIOCARTA	MAP2K1; TGFB1; TGFB3; TGFBR1; SMAD3; SMAD7; SKIL
45	*	KEGG_VEGF_SIGNALING_PATHWAY	VEGF signaling pathway	10	76	10 / 76	0.1316	4.1e-07	3.63e-06	1	VEGF	KEGG	MAP2K1; PRKCA; PLA2G4A; PPP3CA; NFATC2; NFATC4; HSPB1; PTK2; PTGS2; SPHK1
46	*	REACTOME_TGF_BETA_RECEPTOR_SIGNALING_ACTIVATES_SMADS	TGF-beta receptor signaling activates SMADs	7	26	7 / 26	0.2692	1.39e-07	3.91e-06	1	TGF-β	REACTOME	TGFB1; TGFBR1; SMAD3; FURIN; SMURF1; SMAD7; PMEPA1
50	*	REACTOME_SMAD2_SMAD3_SMAD4_HETEROTRIMER_REGULATES_TRANSCRIPTION	SMAD2/SMAD3:SMAD4 heterotrimer regulates transcription	7	27	7 / 27	0.2593	1.85e-07	4.79e-06	1	TGF-β	REACTOME	MYC; SMAD3; CDKN2B; SERPINE1; SMAD7; JUNB; TGIF1
51	*	BIOCARTA_MET_PATHWAY	Signaling of Hepatocyte Growth Factor Receptor	8	37	8 / 37	0.2162	1.12e-07	6.1e-06	1	HGF	BIOCARTA	MAP2K1; PAK1; FOS; RAP1B; RASA1; ITGB1; PTK2; PTK2B
58	*	REACTOME_MAP_KINASE_ACTIVATION_IN_TLR_CASCADE	MAP kinase activation in TLR cascade	8	50	8 / 50	0.16	1.3e-06	2.9e-05	1	MAPK	REACTOME	MAP2K1; FOS; MAP2K3; DUSP4; DUSP6; DUSP7; PPP2R1B; IRAK2
59	*	REACTOME_DOWNREGULATION_OF_TGF_BETA_RECEPTOR_SIGNALING	Downregulation of TGF-beta receptor signaling	6	23	6 / 23	0.2609	1.38e-06	2.9e-05	1	TGF-β	REACTOME	TGFB1; TGFBR1; SMAD3; SMURF1; SMAD7; PMEPA1
60	*	REACTOME_SIGNALING_BY_BMP	Signaling by BMP	6	23	6 / 23	0.2609	1.38e-06	2.9e-05	1	TGF-β	REACTOME	SMURF1; SMAD7; UBE2D1; BMPR2; NOG; FSTL1
64	*	BIOCARTA_MAPK_PATHWAY	MAPKinase Signaling Pathway	10	87	10 / 87	0.1149	1.46e-06	4.49e-05	1	MAPK	BIOCARTA	MAP2K1; TGFB1; PAK1; TGFB3; TGFBR1; MYC; FOS; MAP2K3; MAP4K4; MAPK6
82	*	BIOCARTA_ETS_PATHWAY	METS affect on Macrophage Differentiation	5	18	5 / 18	0.2778	7.74e-06	0.00014	1	ETS signaling	BIOCARTA	FOS; NCOR2; ETS1; CSF1; ETS2
89	*	BIOCARTA_PDGF_PATHWAY	PDGF Signaling Pathway	6	32	6 / 32	0.1875	1.09e-05	0.000182	1	PDGF	BIOCARTA	MAP2K1; PDGFA; PRKCA; FOS; RASA1; SRF
92	*	REACTOME_DOWNREGULATION_OF_SMAD2_3_SMAD4_TRANSCRIPTIONAL_ACTIVITY	Downregulation of SMAD2/3:SMAD4 transcriptional activity	5	20	5 / 20	0.25	1.36e-05	0.000209	1	TGF-β	REACTOME	SMAD3; NCOR2; UBE2D1; SKIL; TGIF1
94	*	REACTOME_SIGNALING_BY_FGFR	Signaling by FGFR	10	112	10 / 112	0.0893	1.44e-05	0.000216	1	FGF	REACTOME	MAP2K1; PRKCA; FGF1; FGF9; NR4A1; FOXO1; CBL; ITPR3; ADCY7; PHLPP1
107		BIOCARTA_P38MAPK_PATHWAY	p38 MAPK Signaling Pathway	6	40	6 / 40	0.15	4.14e-05	0.000371	1	MAPK	BIOCARTA	TGFB1; TGFB3; TGFBR1; MYC; PLA2G4A; HSPB1
108		BIOCARTA_ARENRF2_PATHWAY	Oxidative Stress Induced Gene Expression Via Nrf2	4	13	4 / 13	0.3077	4.27e-05	0.000371	1	Nrf2	BIOCARTA	PRKCA; FOS; MAFF; MAFK
110		REACTOME_ERKS_ARE_INACTIVATED	ERKs are inactivated	4	12	4 / 12	0.3333	2.99e-05	0.000412	1	MAPK	REACTOME	DUSP4; DUSP6; DUSP7; PPP2R1B
111		KEGG_ERBB_SIGNALING_PATHWAY	ErbB signaling pathway	8	87	8 / 87	0.092	8.39e-05	0.000433	1	ErbB	KEGG	MAP2K1; PAK1; PRKCA; MYC; PTK2; CBL; HBEGF; NRG1
116		REACTOME_DOWNSTREAM_SIGNALING_OF_ACTIVATED_FGFR	Downstream signaling of activated FGFR	9	100	9 / 100	0.09	3.62e-05	0.000478	1	FGF	REACTOME	MAP2K1; PRKCA; FGF1; FGF9; NR4A1; FOXO1; ITPR3; ADCY7; PHLPP1
118		REACTOME_SIGNALING_BY_ERBB2	Signaling by ERBB2	9	101	9 / 101	0.0891	3.92e-05	0.000498	1	ErbB	REACTOME	MAP2K1; PRKCA; NR4A1; FOXO1; ITPR3; ADCY7; PHLPP1; HBEGF; NRG1
120		REACTOME_SIGNALING_BY_FGFR_IN_DISEASE	Signaling by FGFR in disease	10	127	10 / 127	0.0787	4.3e-05	0.000517	1	FGF	REACTOME	MAP2K1; PRKCA; FGF1; FGF9; NR4A1; FOXO1; CBL; ITPR3; ADCY7; PHLPP1
123		REACTOME_SIGNALING_BY_NOTCH	Signaling by NOTCH	9	103	9 / 103	0.0874	4.57e-05	0.000532	1	Notch	REACTOME	TP53; MYC; FURIN; NCOR2; HES1; E2F3; FBXW7; JAG1; LFNG
133		BIOCARTA_P53_PATHWAY	p53 Signaling Pathway	4	16	4 / 16	0.25	0.000105	0.000756	1	p53	BIOCARTA	TP53; GADD45A; BCL2; TIMP3
137		BIOCARTA_EGF_PATHWAY	EGF Signaling Pathway	5	31	5 / 31	0.1613	0.000129	0.000875	1	MAPK	BIOCARTA	MAP2K1; PRKCA; FOS; RASA1; SRF
139		KEGG_JAK_STAT_SIGNALING_PATHWAY	Jak-STAT signaling pathway	10	155	10 / 155	0.0645	0.000226	0.000955	1	JAK-STAT	KEGG	MYC; CBL; IFNGR2; IL6R; CSF3; LIF; IL10RB; SPRY1; PIM1; SPRY4
140		REACTOME_SIGNALING_BY_RHO_GTPASES	Signaling by Rho GTPases	9	113	9 / 113	0.0796	9.44e-05	0.000994	1	Rho	REACTOME	RHOB; TRIO; FGD1; FGD3; ARAP2; DEPDC7; DLC1; MYO9B; STARD13
143		REACTOME_MAPK_TARGETS_NUCLEAR_EVENTS_MEDIATED_BY_MAP_KINASES	MAPK targets/ Nuclear events mediated by MAP kinases	5	30	5 / 30	0.1667	0.00011	0.00114	1	MAPK	REACTOME	FOS; DUSP4; DUSP6; DUSP7; PPP2R1B
174		REACTOME_ERK_MAPK_TARGETS	ERK/MAPK targets	4	21	4 / 21	0.1905	0.000323	0.00294	1	MAPK	REACTOME	DUSP4; DUSP6; DUSP7; PPP2R1B
203		KEGG_CALCIUM_SIGNALING_PATHWAY	Calcium signaling pathway	9	178	9 / 178	0.0506	0.00254	0.008	1	Calcium	KEGG	CACNA1G; PRKCA; PPP3CA; F2R; ITPR3; PTK2B; ADCY7; SPHK1; ATP2B4

## Sheet: 2-diseases
#	Map	Gene Set Name	Description	# Genes in Overlap (k)	# Genes in GeneSet (K)	k/K ratio	k/K	p-value	FDR q-value	Group	Subgroup	Database	Genes
3		KEGG_PATHWAYS_IN_CANCER	Pathways in cancer	40	328	40 / 328	0.122	4.05e-23	3.76e-21	2	Cancer	KEGG	MAP2K1; TGFB1; PDGFA; PDGFB; PRKCA; FGF1; FGF9; TGFB3; TP53; TGFBR1; MYC; FAS; FOS; ITGB1; PTK2; ITGAV; ITGA2; LAMC1; CTNNB1; SMAD3; FOXO1; FN1; LAMC2; BCL2; JUP; CDKN2B; MMP2; RASSF5; TCF7; FZD7; FZD8; WNT7A; WNT7B; E2F3; PTGS2; BID; CBL; ETS1; DAPK2; RUNX1
16		KEGG_ARRHYTHMOGENIC_RIGHT_VENTRICULAR_CARDIOMYOPATHY_ARVC	Arrhythmogenic right ventricular cardiomyopathy (ARVC)	15	76	15 / 76	0.1974	1.29e-12	2.66e-11	2	Cardio	KEGG	CACNB3; ITGB1; ITGAV; ITGA2; CTNNB1; ITGB3; ITGA5; JUP; TCF7; ACTN1; ITGB4; ITGB5; ACTB; ACTG1; GJA1
17		KEGG_DILATED_CARDIOMYOPATHY	Dilated cardiomyopathy	16	92	16 / 92	0.1739	1.8e-12	3.35e-11	2	Cardio	KEGG	TGFB1; CACNB3; TGFB3; ITGB1; ITGAV; ITGA2; ITGB3; ITGA5; ITGB4; ITGB5; ACTB; ACTG1; TPM1; TPM4; TNNT2; ADCY7
19		KEGG_HYPERTROPHIC_CARDIOMYOPATHY_HCM	Hypertrophic cardiomyopathy (HCM)	15	85	15 / 85	0.1765	7.13e-12	1.21e-10	2	Cardio	KEGG	TGFB1; CACNB3; TGFB3; ITGB1; ITGAV; ITGA2; ITGB3; ITGA5; ITGB4; ITGB5; ACTB; ACTG1; TPM1; TPM4; TNNT2
26		KEGG_SMALL_CELL_LUNG_CANCER	Small cell lung cancer	13	84	13 / 84	0.1548	9.82e-10	1.22e-08	2	Cancer	KEGG	TP53; MYC; ITGB1; PTK2; ITGAV; ITGA2; LAMC1; FN1; LAMC2; BCL2; CDKN2B; E2F3; PTGS2
29		KEGG_COLORECTAL_CANCER	Colorectal cancer	11	62	11 / 62	0.1774	4.29e-09	4.69e-08	2	Cancer	KEGG	MAP2K1; TGFB1; TGFB3; TP53; TGFBR1; MYC; FOS; CTNNB1; SMAD3; BCL2; TCF7
42		KEGG_CHRONIC_MYELOID_LEUKEMIA	Chronic myeloid leukemia	10	73	10 / 73	0.137	2.78e-07	2.59e-06	2	Cancer	KEGG	MAP2K1; TGFB1; TGFB3; TP53; TGFBR1; MYC; SMAD3; E2F3; CBL; RUNX1
52		REACTOME_DIABETES_PATHWAYS	Diabetes pathways	13	133	13 / 133	0.0977	2.72e-07	6.8e-06	2	Diabetes	REACTOME	KLF4; MMP2; CCL2; IGFBP3; STX1A; SPCS3; EIF2AK3; HERPUD1; IGFBP5; PREB; TATDN2; WIPI1; XBP1
55		KEGG_PROSTATE_CANCER	Prostate cancer	10	89	10 / 89	0.1124	1.81e-06	1.46e-05	2	Cancer	KEGG	MAP2K1; PDGFA; PDGFB; TP53; CTNNB1; FOXO1; BCL2; TCF7; E2F3; PDGFC
61		KEGG_BLADDER_CANCER	Bladder cancer	7	42	7 / 42	0.1667	4.55e-06	3.53e-05	2	Cancer	KEGG	MAP2K1; TP53; MYC; MMP2; E2F3; DAPK2; THBS1
79		KEGG_MELANOMA	Melanoma	8	71	8 / 71	0.1127	1.91e-05	0.000119	2	Cancer	KEGG	MAP2K1; PDGFA; PDGFB; FGF1; FGF9; TP53; E2F3; PDGFC
80		KEGG_AMYOTROPHIC_LATERAL_SCLEROSIS_ALS	Amyotrophic lateral sclerosis (ALS)	7	53	7 / 53	0.1321	2.23e-05	0.000134	2	ALS	KEGG	TP53; PPP3CA; MAP2K3; BCL2; BID; TNFRSF1B; SLC1A2
81		BIOCARTA_CARDIACEGF_PATHWAY	Role of EGF Receptor Transactivation by GPCRs in Cardiac Hypertrophy	5	18	5 / 18	0.2778	7.74e-06	0.00014	2	Cardio	BIOCARTA	PRKCA; MYC; FOS; EDN1; ADAM12
84		KEGG_BASAL_CELL_CARCINOMA	Basal cell carcinoma	7	55	7 / 55	0.1273	2.85e-05	0.000162	2	Cancer	KEGG	TP53; CTNNB1; TCF7; FZD7; FZD8; WNT7A; WNT7B
87		REACTOME_SIGNALING_BY_EGFR_IN_CANCER	Signaling by EGFR in Cancer	10	109	10 / 109	0.0917	1.14e-05	0.000179	2	Cancer	REACTOME	MAP2K1; PRKCA; NR4A1; FOXO1; CBL; ITPR3; ADCY7; PHLPP1; SPRY1; ADAM12
96		KEGG_PATHOGENIC_ESCHERICHIA_COLI_INFECTION	Pathogenic Escherichia coli infection	7	59	7 / 59	0.1186	4.54e-05	0.000241	2	Infection	KEGG	PRKCA; ITGB1; CTNNB1; ACTB; ACTG1; TUBA4A; TUBB3
114		KEGG_THYROID_CANCER	Thyroid cancer	5	29	5 / 29	0.1724	9.26e-05	0.000442	2	Cancer	KEGG	MAP2K1; TP53; MYC; CTNNB1; TCF7
124		KEGG_LONG_TERM_DEPRESSION	Long-term depression	7	70	7 / 70	0.1	0.000137	0.000606	2	Stress	KEGG	MAP2K1; PRKCA; PLA2G4A; GNAI1; ITPR3; PPP2R1B; PRKG2
125		KEGG_PANCREATIC_CANCER	Pancreatic cancer	7	70	7 / 70	0.1	0.000137	0.000606	2	Cancer	KEGG	MAP2K1; TGFB1; TGFB3; TP53; TGFBR1; SMAD3; E2F3
126		KEGG_RENAL_CELL_CARCINOMA	Renal cell carcinoma	7	70	7 / 70	0.1	0.000137	0.000606	2	Cancer	KEGG	MAP2K1; TGFB1; PAK1; PDGFB; TGFB3; RAP1B; ETS1
129		KEGG_LEISHMANIA_INFECTION	Leishmania infection	7	72	7 / 72	0.0972	0.000164	0.000708	2	Infection	KEGG	TGFB1; TGFB3; FOS; ITGB1; PTGS2; IFNGR2; MARCKSL1
151		KEGG_ACUTE_MYELOID_LEUKEMIA	Acute myeloid leukemia	6	60	6 / 60	0.1	0.000412	0.00166	2	Cancer	KEGG	MAP2K1; MYC; JUP; TCF7; RUNX1; PIM1
165		KEGG_GLIOMA	Glioma	6	65	6 / 65	0.0923	0.000634	0.00241	2	Cancer	KEGG	MAP2K1; PDGFA; PDGFB; PRKCA; TP53; E2F3
167		BIOCARTA_NTHI_PATHWAY	NFkB activation by Nontypeable Hemophilus influenzae	4	24	4 / 24	0.1667	0.000551	0.00249	2	Infection	BIOCARTA	TGFBR1; MAP2K3; DUSP1; SMAD3
180		KEGG_VIRAL_MYOCARDITIS	Viral myocarditis	6	73	6 / 73	0.0822	0.00117	0.0042	2	Infection	KEGG	MYH10; MYH9; BID; ACTB; ACTG1; CAV1
185		KEGG_ENDOMETRIAL_CANCER	Endometrial cancer	5	52	5 / 52	0.0962	0.00149	0.00515	2	Cancer	KEGG	MAP2K1; TP53; MYC; CTNNB1; TCF7
192		KEGG_NON_SMALL_CELL_LUNG_CANCER	Non-small cell lung cancer	5	54	5 / 54	0.0926	0.00177	0.00588	2	Cancer	KEGG	MAP2K1; PRKCA; TP53; RASSF5; E2F3
201		KEGG_PRION_DISEASES	Prion diseases	4	35	4 / 35	0.1143	0.00236	0.00757	2	Other	KEGG	MAP2K1; LAMC1; NCAM1; EGR1

## Sheet: 3-metabolism
#	Map	Gene Set Name	Description	# Genes in Overlap (k)	# Genes in GeneSet (K)	k/K ratio	k/K	p-value	FDR q-value	Group	Subgroup	Database	Genes
33	*	REACTOME_GLYCOSAMINOGLYCAN_METABOLISM	Glycosaminoglycan metabolism	14	111	14 / 111	0.1261	3.54e-09	1.49e-07	3	Glycosaminoglycan	REACTOME	GPC1; SDC1; SDC2; SDC3; CD44; CHST11; EXT1; GXYLT2; HS2ST1; HS3ST3B1; HS6ST1; CHST7; UST; FMOD
39	*	REACTOME_HS_GAG_BIOSYNTHESIS	HS-GAG biosynthesis	8	31	8 / 31	0.2581	2.5e-08	8.43e-07	3	Glycosaminoglycan	REACTOME	GPC1; SDC1; SDC2; SDC3; EXT1; HS2ST1; HS3ST3B1; HS6ST1
47	*	REACTOME_METABOLISM_OF_CARBOHYDRATES	Metabolism of carbohydrates	18	247	18 / 247	0.0729	1.39e-07	3.91e-06	3	Carbohydrates	REACTOME	GPC1; PPP2R1B; SDC1; SDC2; SDC3; CD44; CHST11; EXT1; GXYLT2; HK2; HS2ST1; HS3ST3B1; HS6ST1; CHST7; UST; FBP2; PGM1; FMOD
48	*	REACTOME_HEPARAN_SULFATE_HEPARIN_HS_GAG_METABOLISM	Heparan sulfate/heparin (HS-GAG) metabolism	9	52	9 / 52	0.1731	1.39e-07	3.91e-06	3	Glycosaminoglycan	REACTOME	GPC1; SDC1; SDC2; SDC3; EXT1; GXYLT2; HS2ST1; HS3ST3B1; HS6ST1
56		REACTOME_INTEGRATION_OF_ENERGY_METABOLISM	Integration of energy metabolism	12	120	12 / 120	0.1	6.1e-07	1.47e-05	3	Metabolism	REACTOME	CACNB3; PRKCA; RAP1B; CTNNB1; PAX6; IQGAP1; GNAI1; ITPR3; PPP2R1B; ADCY7; STX1A; SPCS3
57	*	REACTOME_CHONDROITIN_SULFATE_DERMATAN_SULFATE_METABOLISM	Chondroitin sulfate/dermatan sulfate metabolism	8	49	8 / 49	0.1633	1.11e-06	2.57e-05	3	Glycosaminoglycan	REACTOME	GPC1; SDC1; SDC2; SDC3; CHST11; GXYLT2; CHST7; UST
119		REACTOME_METABOLISM_OF_LIPIDS_AND_LIPOPROTEINS	Metabolism of lipids and lipoproteins	21	478	21 / 478	0.0439	4.18e-05	0.000517	3	Metabolism	REACTOME	PLA2G4A; NCOR2; CAV1; SDC1; BMP1; SPHK1; FHL2; ME1; AKR1B1; ANKRD1; CPT1A; CTGF; LPCAT4; PLIN2; TXNRD1; LPIN2; MTMR7; PLA2G16; ACOX3; KDSR; SYNJ2
121		REACTOME_A_TETRASACCHARIDE_LINKER_SEQUENCE_IS_REQUIRED_FOR_GAG_SYNTHESIS	A tetrasaccharide linker sequence is required for GAG synthesis	5	25	5 / 25	0.2	4.37e-05	0.000517	3	Glycosaminoglycan	REACTOME	GPC1; SDC1; SDC2; SDC3; GXYLT2
135		REACTOME_METABOLISM_OF_POLYAMINES	Metabolism of polyamines	4	15	4 / 15	0.2667	7.94e-05	0.00085	3	Metabolism	REACTOME	ODC1; SAT1; MTAP; SMOX
169		REACTOME_HS_GAG_DEGRADATION	HS-GAG degradation	4	20	4 / 20	0.2	0.000264	0.00251	3	Glycosaminoglycan	REACTOME	GPC1; SDC1; SDC2; SDC3
171		KEGG_GLYCOSAMINOGLYCAN_BIOSYNTHESIS_HEPARAN_SULFATE	Glycosaminoglycan biosynthesis - heparan sulfate	4	26	4 / 26	0.1538	0.000756	0.00276	3	Glycosaminoglycan	KEGG	EXT1; HS2ST1; HS3ST3B1; HS6ST1
177		REACTOME_FATTY_ACID_TRIACYLGLYCEROL_AND_KETONE_BODY_METABOLISM	Fatty acid, triacylglycerol, and ketone body metabolism	10	168	10 / 168	0.0595	0.00043	0.00381	3	Metabolism	REACTOME	NCOR2; FHL2; ME1; ANKRD1; CPT1A; CTGF; LPCAT4; PLIN2; TXNRD1; LPIN2
191		KEGG_ARGININE_AND_PROLINE_METABOLISM	Arginine and proline metabolism	5	54	5 / 54	0.0926	0.00177	0.00588	3	Metabolism	KEGG	GLS2; ODC1; SAT1; ASS1; P4HA3
199		KEGG_FRUCTOSE_AND_MANNOSE_METABOLISM	Fructose and mannose metabolism	4	34	4 / 34	0.1176	0.00212	0.00691	3	Carbohydrates	KEGG	HK2; AKR1B1; FBP2; MTMR7

## Sheet: 4-cell-cell-matrix
#	Map	Gene Set Name	Description	# Genes in Overlap (k)	# Genes in GeneSet (K)	k/K ratio	k/K	p-value	FDR q-value	Group	Subgroup	Database	Genes
4	*	KEGG_FOCAL_ADHESION	Focal adhesion	32	201	32 / 201	0.1592	2.46e-22	1.53e-20	4	Cell-matrix	KEGG	MAP2K1; PAK1; PDGFA; PDGFB; PRKCA; RAP1B; FLNA; ITGB1; PTK2; ITGAV; ITGA2; LAMC1; CTNNB1; ITGB3; ITGA5; COL1A1; VASP; COL5A1; FN1; LAMC2; BCL2; ACTN1; ITGB4; ITGB5; PDGFC; ACTB; ACTG1; MYL12A; THBS1; CAV1; CAPN2; TLN2
6	*	KEGG_REGULATION_OF_ACTIN_CYTOSKELETON	Regulation of actin cytoskeleton	29	216	29 / 216	0.1343	2.82e-18	1.31e-16	4	Cell-matrix	KEGG	MAP2K1; PAK1; RRAS; PDGFA; PDGFB; FGF1; FGF9; ITGB1; PTK2; ITGAV; ITGA2; ITGB3; ITGA5; LIMK2; MSN; MYH10; MYH9; FN1; ACTN1; ITGB4; ITGB5; PDGFC; ACTB; ACTG1; MYL12A; F2R; IQGAP1; FGD1; FGD3
8	*	REACTOME_CELL_CELL_COMMUNICATION	Cell-Cell communication	22	120	22 / 120	0.1833	3.88e-17	6.53e-15	4	Cell-cell	REACTOME	PAK1; ITGB1; PTK2; CTNNB1; VASP; LAMC2; JUP; ACTN1; ITGB4; IQGAP1; CD47; CLDN4; PARD6G; PVR; CADM1; PLEC; CDH10; CDH11; FBLIM1; FERMT2; CD151; PTK2B
9	*	KEGG_ECM_RECEPTOR_INTERACTION	ECM-receptor interaction	18	84	18 / 84	0.2143	1.56e-15	5.81e-14	4	Cell-matrix	KEGG	ITGB1; ITGAV; ITGA2; LAMC1; ITGB3; ITGA5; COL1A1; COL5A1; FN1; LAMC2; ITGB4; ITGB5; THBS1; CD47; SDC1; SDC2; SDC3; CD44
10	*	REACTOME_CELL_JUNCTION_ORGANIZATION	Cell junction organization	17	78	17 / 78	0.2179	7.06e-15	9.51e-13	4	Cell-cell	REACTOME	ITGB1; CTNNB1; VASP; LAMC2; JUP; ACTN1; ITGB4; CLDN4; PARD6G; PVR; CADM1; PLEC; CDH10; CDH11; FBLIM1; FERMT2; CD151
14	*	REACTOME_INTEGRIN_CELL_SURFACE_INTERACTIONS	Integrin cell surface interactions	16	79	16 / 79	0.2025	1.5e-13	1.44e-11	4	Cell-matrix	REACTOME	RAP1B; ITGB1; PTK2; ITGAV; ITGA2; LAMC1; ITGB3; ITGA5; COL1A1; COL4A3; FN1; ITGB4; ITGB5; THBS1; VCAM1; FBN1
22	*	KEGG_TIGHT_JUNCTION	Tight junction	16	134	16 / 134	0.1194	6.21e-10	8.25e-09	4	Cell-cell	KEGG	RRAS; PRKCA; ZAK; CTNNB1; MYH10; MYH9; ACTN1; ACTB; ACTG1; MYL12A; GNAI1; PPP2R1B; CLDN4; PARD6G; TJP2; AMOTL1
23	*	REACTOME_EXTRACELLULAR_MATRIX_ORGANIZATION	Extracellular matrix organization	14	87	14 / 87	0.1609	1.3e-10	9.74e-09	4	Cell-matrix	REACTOME	COL1A1; COL5A1; COL4A3; FURIN; MMP2; BMP1; COL12A1; COL16A1; COL27A1; COL7A1; COL8A2; PCOLCE2; TLL1; MMP15
31	*	REACTOME_L1CAM_INTERACTIONS	L1CAM interactions	13	86	13 / 86	0.1512	1.33e-09	6.39e-08	4	Cell-cell	REACTOME	MAP2K1; PAK1; ITGB1; ITGAV; ITGA2; LAMC1; ITGB3; ITGA5; MSN; NRP1; NCAM1; SPTBN2; SCN5A
32	*	REACTOME_COLLAGEN_FORMATION	Collagen formation	11	58	11 / 58	0.1897	2.04e-09	9.15e-08	4	Cell-matrix	REACTOME	COL1A1; COL5A1; COL4A3; BMP1; COL12A1; COL16A1; COL27A1; COL7A1; COL8A2; PCOLCE2; TLL1
35	*	KEGG_GAP_JUNCTION	Gap junction	12	90	12 / 90	0.1333	2.46e-08	2.54e-07	4	Cell-cell	KEGG	MAP2K1; PDGFA; PDGFB; PRKCA; PDGFC; GNAI1; ITPR3; TUBA4A; PRKG2; GJA1; ADCY7; TUBB3
49	*	REACTOME_NCAM1_INTERACTIONS	NCAM1 interactions	8	39	8 / 39	0.2051	1.74e-07	4.69e-06	4	Cell-cell	REACTOME	CACNB3; CACNA1G; COL1A1; COL5A1; COL4A3; NCAM1; GDNF; ST8SIA2
62	*	REACTOME_CELL_EXTRACELLULAR_MATRIX_INTERACTIONS	Cell-extracellular matrix interactions	5	14	5 / 14	0.3571	1.91e-06	3.9e-05	4	Cell-matrix	REACTOME	ITGB1; VASP; ACTN1; FBLIM1; FERMT2
63		REACTOME_CELL_SURFACE_INTERACTIONS_AT_THE_VASCULAR_WALL	Cell surface interactions at the vascular wall	10	91	10 / 91	0.1099	2.22e-06	4.4e-05	4	Cell-matrix	REACTOME	ITGB1; ITGAV; ITGB3; ITGA5; COL1A1; FN1; CAV1; CD47; ATP1B1; SLC16A1
69	*	REACTOME_CELL_CELL_JUNCTION_ORGANIZATION	Cell-cell junction organization	8	56	8 / 56	0.1429	3.16e-06	5.76e-05	4	Cell-cell	REACTOME	CTNNB1; JUP; CLDN4; PARD6G; PVR; CADM1; CDH10; CDH11
73	*	REACTOME_ADHERENS_JUNCTIONS_INTERACTIONS	Adherens junctions interactions	6	27	6 / 27	0.2222	3.82e-06	6.6e-05	4	Cell-cell	REACTOME	CTNNB1; JUP; PVR; CADM1; CDH10; CDH11
75	*	KEGG_CELL_ADHESION_MOLECULES_CAMS	Cell adhesion molecules (CAMs)	11	134	11 / 134	0.0821	1.22e-05	8.38e-05	4	Cell-cell	KEGG	ITGB1; ITGAV; NCAM1; CLDN4; PVR; CADM1; SDC1; SDC2; SDC3; VCAM1; CD276
85	*	KEGG_ADHERENS_JUNCTION	Adherens junction	8	75	8 / 75	0.1067	2.87e-05	0.000162	4	Cell-cell	KEGG	TGFBR1; CTNNB1; SMAD3; TCF7; ACTN1; ACTB; ACTG1; IQGAP1
187		BIOCARTA_CELL2CELL_PATHWAY	Cell to Cell Adhesion Signaling	3	14	3 / 14	0.2143	0.00133	0.00545	4	Cell-cell	BIOCARTA	PTK2; CTNNB1; ACTN1

## Sheet: 5-cytokine
#	Map	Gene Set Name	Description	# Genes in Overlap (k)	# Genes in GeneSet (K)	k/K ratio	k/K	p-value	FDR q-value	Group	Subgroup	Database	Genes
13	*	KEGG_CYTOKINE_CYTOKINE_RECEPTOR_INTERACTION	Cytokine-cytokine receptor interaction	26	267	26 / 267	0.0974	3.64e-13	9.68e-12	5	Cytokine	KEGG	TGFB1; PDGFA; PDGFB; TGFB3; TGFBR1; FAS; PDGFC; CXCR4; BMPR2; ACVR1; INHBA; IFNGR2; TNFRSF1B; CCL2; IL6R; CSF3; CSF1; CX3CL1; CXCL10; CXCL16; LIF; CXCL14; IL10RB; PLEKHO2; RELT; TNFRSF12A
77	*	KEGG_CHEMOKINE_SIGNALING_PATHWAY	Chemokine signaling pathway	13	190	13 / 190	0.0684	1.47e-05	9.62e-05	5	Cytokine	KEGG	MAP2K1; PAK1; RAP1B; PTK2; GNAI1; PTK2B; CXCR4; CCL2; CX3CL1; CXCL10; CXCL16; CXCL14; ADCY7
144		REACTOME_SIGNALING_BY_GPCR	Signaling by GPCR	31	920	31 / 920	0.0337	0.000118	0.00121	5	Cytokine	REACTOME	MAP2K1; PRKCA; PLA2G4A; PPP3CA; RHOB; TRIO; FZD7; FZD8; WNT7A; WNT7B; F2R; FGD1; FGD3; GNAI1; ITPR3; DGKH; PPP2R1B; CXCR4; CCL2; CX3CL1; CXCL10; CXCL16; ADCY7; HBEGF; EDN1; PDE4D; PDE7A; RAMP1; ADORA1; LPAR6; RXFP3

## Sheet: 6-processes
#	Map	Gene Set Name	Description	# Genes in Overlap (k)	# Genes in GeneSet (K)	k/K ratio	k/K	p-value	FDR q-value	Group	Subgroup	Database	Genes
2		REACTOME_DEVELOPMENTAL_BIOLOGY	Developmental Biology	46	396	46 / 396	0.1162	1.71e-25	1.15e-22	6	Process	REACTOME	MAP2K1; TGFB1; PAK1; RRAS; CACNB3; CACNA1G; ITGB1; PTK2; ITGAV; ITGA2; LAMC1; CTNNB1; SMAD3; FOXO1; ITGB3; ITGA5; COL1A1; VASP; COL5A1; LIMK2; MSN; MYH10; MYH9; RHOB; NRP1; SEMA4D; UNC5B; COL4A3; NCAM1; GPC1; TRIO; CDK5R1; SPTBN2; DPYSL3; GDNF; MYO10; ST8SIA2; RGMB; SCN5A; FURIN; NCOR2; HES1; PAX6; CEBPB; KLF4; EBF1
5		REACTOME_AXON_GUIDANCE	Axon guidance	35	251	35 / 251	0.1394	2.47e-22	8.33e-20	6	Nerve	REACTOME	MAP2K1; PAK1; RRAS; CACNB3; CACNA1G; ITGB1; PTK2; ITGAV; ITGA2; LAMC1; ITGB3; ITGA5; COL1A1; VASP; COL5A1; LIMK2; MSN; MYH10; MYH9; RHOB; NRP1; SEMA4D; UNC5B; COL4A3; NCAM1; GPC1; TRIO; CDK5R1; SPTBN2; DPYSL3; GDNF; MYO10; ST8SIA2; RGMB; SCN5A
7		REACTOME_HEMOSTASIS	Hemostasis	41	466	41 / 466	0.088	2.2e-18	4.94e-16	6	Blood	REACTOME	TGFB1; PDGFA; PDGFB; PRKCA; TGFB3; TP53; RAP1B; PLA2G4A; ITGB1; PTK2; ITGAV; ITGA2; ITGB3; ITGA5; COL1A1; RHOB; FN1; ACTN1; THBS1; CAV1; F2R; CD47; SERPINE1; GNAI1; ITPR3; TUBA4A; ABCC4; CLU; WDR1; DGKH; PPP2R1B; ATP1B1; SLC16A1; PLAU; PRKG2; LRP8; MAFF; MAFK; DOCK4; DOCK8; PLAUR
12		KEGG_AXON_GUIDANCE	Axon guidance	19	129	19 / 129	0.1473	3.43e-13	9.68e-12	6	Nerve	KEGG	PAK1; PPP3CA; NFATC2; NFATC4; RASA1; ITGB1; PTK2; LIMK2; NRP1; SEMA4D; UNC5B; GNAI1; CXCR4; EFNB1; EPHA2; EPHB2; EPHB4; SEMA4C; SEMA4F
15		KEGG_LEUKOCYTE_TRANSENDOTHELIAL_MIGRATION	Leukocyte transendothelial migration	18	118	18 / 118	0.1525	7.73e-13	1.8e-11	6	Migration	KEGG	PRKCA; RAP1B; ITGB1; PTK2; CTNNB1; VASP; MSN; MMP2; RASSF5; ACTN1; ACTB; ACTG1; MYL12A; GNAI1; CLDN4; PTK2B; CXCR4; VCAM1
18		REACTOME_PLATELET_ACTIVATION_SIGNALING_AND_AGGREGATION	Platelet activation, signaling and aggregation	23	208	23 / 208	0.1106	5.85e-13	4.93e-11	6	Blood	REACTOME	TGFB1; PDGFA; PDGFB; PRKCA; TGFB3; RAP1B; PLA2G4A; PTK2; ITGB3; COL1A1; RHOB; FN1; ACTN1; THBS1; F2R; SERPINE1; GNAI1; ITPR3; TUBA4A; ABCC4; CLU; WDR1; DGKH
25		REACTOME_RESPONSE_TO_ELEVATED_PLATELET_CYTOSOLIC_CA2_	Response to elevated platelet cytosolic Ca2+	14	89	14 / 89	0.1573	1.78e-10	1.09e-08	6	Blood	REACTOME	TGFB1; PDGFA; PDGFB; PRKCA; TGFB3; ITGB3; FN1; ACTN1; THBS1; SERPINE1; TUBA4A; ABCC4; CLU; WDR1
30		REACTOME_IMMUNE_SYSTEM	Immune System	43	933	43 / 933	0.0461	1.18e-09	6.12e-08	6	Immune	REACTOME	MAP2K1; PAK1; FOS; RAP1B; NR4A1; MAP2K3; DUSP4; DUSP6; DUSP7; ITGB1; ITGAV; FOXO1; VASP; NCAM1; SPTBN2; BCL2; CBL; ITGB5; ITPR3; PPP2R1B; PVR; PTK2B; CD44; SMURF1; UBE2D1; IFNGR2; IL6R; VCAM1; PHLPP1; IRAK2; NFKBIE; EGR1; FBXW7; SQSTM1; AP1S2; ASB4; EIF4A1; PANX1; RILP; RNF182; SPSB1; TNFAIP3; UBE2F
34		REACTOME_NCAM_SIGNALING_FOR_NEURITE_OUT_GROWTH	NCAM signaling for neurite out-growth	11	64	11 / 64	0.1719	6.09e-09	2.42e-07	6	Nerve	REACTOME	MAP2K1; CACNB3; CACNA1G; PTK2; COL1A1; COL5A1; COL4A3; NCAM1; SPTBN2; GDNF; ST8SIA2
36	*	REACTOME_SEMAPHORIN_INTERACTIONS	Semaphorin interactions	11	68	11 / 68	0.1618	1.18e-08	4.44e-07	6	Semaphorin signaling	REACTOME	PAK1; RRAS; ITGB1; LIMK2; MYH10; MYH9; RHOB; NRP1; SEMA4D; CDK5R1; DPYSL3
37		KEGG_FC_GAMMA_R_MEDIATED_PHAGOCYTOSIS	Fc gamma R-mediated phagocytosis	12	97	12 / 97	0.1237	5.77e-08	5.65e-07	6	Immune	KEGG	MAP2K1; PAK1; PRKCA; PLA2G4A; VASP; LIMK2; MYO10; SPHK1; ASAP1; ASAP2; DNM3; MARCKSL1
38		REACTOME_SIGNALLING_BY_NGF	Signalling by NGF	18	217	18 / 217	0.0829	1.93e-08	6.85e-07	6	Other	REACTOME	MAP2K1; PRKCA; NR4A1; DUSP4; DUSP6; DUSP7; FOXO1; TRIO; FURIN; FGD1; FGD3; ITPR3; PPP2R1B; ADCY7; PHLPP1; SQSTM1; AATF; RTN4
40		REACTOME_SIGNAL_TRANSDUCTION_BY_L1	Signal transduction by L1	8	34	8 / 34	0.2353	5.52e-08	1.77e-06	6	Other	REACTOME	MAP2K1; PAK1; ITGB1; ITGAV; ITGB3; ITGA5; NRP1; NCAM1
43		BIOCARTA_SPPA_PATHWAY	Aspirin Blocks Signaling Pathway Involved in Platelet Activation	7	22	7 / 22	0.3182	3.81e-08	3.28e-06	6	Blood	BIOCARTA	MAP2K1; PRKCA; PLA2G4A; ITGB1; PTK2; F2R; GNAI1
44		BIOCARTA_KERATINOCYTE_PATHWAY	Keratinocyte Differentiation	9	46	9 / 46	0.1957	4.54e-08	3.28e-06	6	Process	BIOCARTA	MAP2K1; PRKCA; FAS; FOS; MAP2K3; BCL2; ETS1; TNFRSF1B; ETS2
53		KEGG_MELANOGENESIS	Melanogenesis	11	102	11 / 102	0.1078	8.39e-07	7.09e-06	6	Process	KEGG	MAP2K1; PRKCA; CTNNB1; TCF7; FZD7; FZD8; WNT7A; WNT7B; GNAI1; ADCY7; EDN1
54		BIOCARTA_EDG1_PATHWAY	Phospholipids as signalling intermediaries	7	27	7 / 27	0.2593	1.85e-07	8.02e-06	6	Migration	BIOCARTA	PDGFA; PRKCA; PTK2; ITGAV; ITGB3; GNAI1; SPHK1
65	*	BIOCARTA_CXCR4_PATHWAY	CXCR4 Signaling Pathway	6	24	6 / 24	0.25	1.81e-06	4.49e-05	6	CXCR	BIOCARTA	MAP2K1; PRKCA; PTK2; GNAI1; PTK2B; CXCR4
66		BIOCARTA_ALK_PATHWAY	ALK in cardiac myocytes	7	37	7 / 37	0.1892	1.86e-06	4.49e-05	6	TGF-β	BIOCARTA	TGFB1; TGFB3; TGFBR1; CTNNB1; BMPR2; ACVR1; NOG
67	*	BIOCARTA_GPCR_PATHWAY	Signaling Pathway from G-Protein Families	7	37	7 / 37	0.1892	1.86e-06	4.49e-05	6	MAPK	BIOCARTA	MAP2K1; PRKCA; FOS; PPP3CA; NFATC2; NFATC4; GNAI1
68		REACTOME_REGULATION_OF_INSULIN_SECRETION	Regulation of Insulin Secretion	10	93	10 / 93	0.1075	2.71e-06	5.22e-05	6	Process	REACTOME	CACNB3; PRKCA; RAP1B; CTNNB1; PAX6; IQGAP1; GNAI1; ITPR3; STX1A; SPCS3
70		REACTOME_ADAPTIVE_IMMUNE_SYSTEM	Adaptive Immune System	25	539	25 / 539	0.0464	3.16e-06	5.76e-05	6	Immune	REACTOME	PAK1; RAP1B; NR4A1; ITGB1; ITGAV; FOXO1; VASP; SPTBN2; CBL; ITGB5; ITPR3; PPP2R1B; PVR; SMURF1; UBE2D1; VCAM1; PHLPP1; NFKBIE; FBXW7; AP1S2; ASB4; RILP; RNF182; SPSB1; UBE2F
71	*	KEGG_CELL_CYCLE	Cell cycle	11	128	11 / 128	0.0859	7.85e-06	5.84e-05	6	Cell cycle	KEGG	TGFB1; TGFB3; TP53; MYC; GADD45A; GADD45B; GADD45G; SMAD3; CDKN2B; E2F3; SFN
72		REACTOME_DOWNSTREAM_SIGNAL_TRANSDUCTION	Downstream signal transduction	10	95	10 / 95	0.1053	3.3e-06	5.85e-05	6	Other	REACTOME	MAP2K1; PDGFA; PDGFB; PRKCA; RASA1; NR4A1; FOXO1; ITPR3; ADCY7; PHLPP1
74	*	KEGG_ENDOCYTOSIS	Endocytosis	13	183	13 / 183	0.071	9.81e-06	7.02e-05	6	Endocytosis	KEGG	CBL; F2R; PARD6G; SMURF1; CXCR4; TFRC; ARAP2; ASAP1; ASAP2; DNM3; DNAJC6; RAB11FIP5; RAB31
76	*	REACTOME_APOPTOSIS	Apoptosis	12	148	12 / 148	0.0811	5.6e-06	9.44e-05	6	Apoptosis	REACTOME	TP53; FAS; PTK2; CTNNB1; UNC5B; BCL2; BID; DAPK2; PLEC; TJP2; PMAIP1; VIM
78		KEGG_NATURAL_KILLER_CELL_MEDIATED_CYTOTOXICITY	Natural killer cell mediated cytotoxicity	11	137	11 / 137	0.0803	1.5e-05	9.62e-05	6	Immune	KEGG	MAP2K1; PAK1; PRKCA; FAS; PPP3CA; NFATC2; NFATC4; BID; PTK2B; IFNGR2; SH3BP2
83	*	BIOCARTA_SPRY_PATHWAY	Sprouty regulation of tyrosine kinase signals	5	18	5 / 18	0.2778	7.74e-06	0.00014	6	Sprouty Signaling	BIOCARTA	MAP2K1; RASA1; CBL; SPRY1; SPRY4
86	*	REACTOME_SEMA4D_IN_SEMAPHORIN_SIGNALING	Sema4D in semaphorin signaling	6	32	6 / 32	0.1875	1.09e-05	0.000179	6	Semaphorin signaling	REACTOME	RRAS; LIMK2; MYH10; MYH9; RHOB; SEMA4D
88		REACTOME_MUSCLE_CONTRACTION	Muscle contraction	7	48	7 / 48	0.1458	1.14e-05	0.000179	6	Process	REACTOME	ITGB5; TPM1; TPM4; TNNT2; VIM; ACTA2; CALD1
90		BIOCARTA_TCR_PATHWAY	T Cell Receptor Signaling Pathway	7	49	7 / 49	0.1429	1.31e-05	0.000197	6	Immune	BIOCARTA	MAP2K1; PRKCA; FOS; PPP3CA; NFATC2; NFATC4; RASA1
91		BIOCARTA_CCR5_PATHWAY	Pertussis toxin-insensitive CCR5 Signaling in Macrophage	5	20	5 / 20	0.25	1.36e-05	0.000197	6	Immune	BIOCARTA	PRKCA; FOS; PTK2B; CXCR4; CCL2
93		KEGG_GNRH_SIGNALING_PATHWAY	GnRH signaling pathway	9	101	9 / 101	0.0891	3.92e-05	0.000214	6	MAPK	KEGG	MAP2K1; PRKCA; PLA2G4A; MAP2K3; MMP2; ITPR3; PTK2B; ADCY7; HBEGF
95		REACTOME_NGF_SIGNALLING_VIA_TRKA_FROM_THE_PLASMA_MEMBRANE	NGF signalling via TRKA from the plasma membrane	11	137	11 / 137	0.0803	1.5e-05	0.00022	6	Other	REACTOME	MAP2K1; PRKCA; NR4A1; DUSP4; DUSP6; DUSP7; FOXO1; ITPR3; PPP2R1B; ADCY7; PHLPP1
97	*	BIOCARTA_CHEMICAL_PATHWAY	Apoptotic Signaling in Response to DNA Damage	5	22	5 / 22	0.2273	2.26e-05	0.000288	6	Apoptosis	BIOCARTA	PRKCA; TP53; PTK2; BCL2; BID
98		BIOCARTA_IL6_PATHWAY	IL 6 signaling pathway	5	22	5 / 22	0.2273	2.26e-05	0.000288	6	Immune	BIOCARTA	MAP2K1; FOS; SRF; CEBPB; IL6R
99		REACTOME_NFKB_AND_MAP_KINASES_ACTIVATION_MEDIATED_BY_TLR4_SIGNALING_REPERTOIRE	NFkB and MAP kinases activation mediated by TLR4 signaling repertoire	8	72	8 / 72	0.1111	2.12e-05	0.000304	6	MAPK	REACTOME	MAP2K1; FOS; MAP2K3; DUSP4; DUSP6; DUSP7; PPP2R1B; IRAK2
100		BIOCARTA_BCR_PATHWAY	BCR Signaling Pathway	6	37	6 / 37	0.1622	2.62e-05	0.000315	6	MAPK	BIOCARTA	MAP2K1; PRKCA; FOS; PPP3CA; NFATC2; NFATC4
101		BIOCARTA_CTCF_PATHWAY	CTCF: First Multivalent Nuclear Factor	5	23	5 / 23	0.2174	2.84e-05	0.000325	6	TGF-β	BIOCARTA	TGFB1; TGFB3; TP53; TGFBR1; MYC
102		BIOCARTA_NFAT_PATHWAY	NFAT and Hypertrophy of the heart (Transcription in the broken heart)	7	56	7 / 56	0.125	3.22e-05	0.000349	6	MAPK	BIOCARTA	MAP2K1; PPP3CA; NFATC2; NFATC4; LIF; HBEGF; EDN1
103		REACTOME_TRIF_MEDIATED_TLR3_SIGNALING	TRIF mediated TLR3 signaling	8	74	8 / 74	0.1081	2.6e-05	0.000365	6	Immune	REACTOME	MAP2K1; FOS; MAP2K3; DUSP4; DUSP6; DUSP7; PPP2R1B; IRAK2
104		BIOCARTA_FMLP_PATHWAY	fMLP induced chemokine gene expression in HMC-1 cells	6	39	6 / 39	0.1538	3.57e-05	0.000369	6	MAPK	BIOCARTA	MAP2K1; PAK1; PPP3CA; NFATC2; NFATC4; MAP2K3
105		BIOCARTA_HIVNEF_PATHWAY	HIV-I Nef: negative effector of Fas and TNF	7	58	7 / 58	0.1207	4.06e-05	0.000371	6	MAPK	BIOCARTA	FAS; RASA1; PTK2; BCL2; BID; ACTG1; TNFRSF1B
106		BIOCARTA_PPARA_PATHWAY	Mechanism of Gene Regulation by Peroxisome Proliferators via PPARa(alpha)	7	58	7 / 58	0.1207	4.06e-05	0.000371	6	MAPK	BIOCARTA	PDGFA; PRKCA; MYC; DUSP1; NCOR2; PTGS2; ME1
109		BIOCARTA_FCER1_PATHWAY	Fc Epsilon Receptor I Signaling in Mast Cells	6	41	6 / 41	0.1463	4.79e-05	0.0004	6	MAPK	BIOCARTA	MAP2K1; FOS; PLA2G4A; PPP3CA; NFATC2; NFATC4
112		KEGG_APOPTOSIS	Apoptosis	8	88	8 / 88	0.0909	9.1e-05	0.000442	6	Apoptosis	KEGG	TP53; FAS; PPP3CA; BCL2; BID; CAPN2; IRAK2; ENDOD1
113		KEGG_HEMATOPOIETIC_CELL_LINEAGE	Hematopoietic cell lineage	8	88	8 / 88	0.0909	9.1e-05	0.000442	6	Blood	KEGG	ITGA2; ITGB3; ITGA5; CD44; IL6R; CSF3; CSF1; TFRC
115		REACTOME_TRAF6_MEDIATED_INDUCTION_OF_NFKB_AND_MAP_KINASES_UPON_TLR7_8_OR_9_ACTIVATION	TRAF6 mediated induction of NFkB and MAP kinases upon TLR7/8 or 9 activation	8	77	8 / 77	0.1039	3.48e-05	0.000469	6	MAPK	REACTOME	MAP2K1; FOS; MAP2K3; DUSP4; DUSP6; DUSP7; PPP2R1B; IRAK2
117		REACTOME_OPIOID_SIGNALLING	Opioid Signalling	8	78	8 / 78	0.1026	3.82e-05	0.000495	6	Other	REACTOME	PRKCA; PLA2G4A; PPP3CA; GNAI1; ITPR3; PPP2R1B; ADCY7; PDE4D
122		REACTOME_SMOOTH_MUSCLE_CONTRACTION	Smooth Muscle Contraction	5	25	5 / 25	0.2	4.37e-05	0.000517	6	Process	REACTOME	ITGB5; TPM1; TPM4; ACTA2; CALD1
127		BIOCARTA_G1_PATHWAY	Cell Cycle: G1/S Check Point	5	28	5 / 28	0.1786	7.77e-05	0.000624	6	Cell cycle	BIOCARTA	TGFB1; TGFB3; TP53; SMAD3; CDKN2B
128		REACTOME_MYD88_MAL_CASCADE_INITIATED_ON_PLASMA_MEMBRANE	MyD88:Mal cascade initiated on plasma membrane	8	83	8 / 83	0.0964	5.99e-05	0.000684	6	MAPK	REACTOME	MAP2K1; FOS; MAP2K3; DUSP4; DUSP6; DUSP7; PPP2R1B; IRAK2
130		BIOCARTA_INFLAM_PATHWAY	Cytokines and Inflammatory Response	5	29	5 / 29	0.1724	9.26e-05	0.000718	6	Immune	BIOCARTA	TGFB1; PDGFA; TGFB3; CSF3; CSF1
131		REACTOME_SEMA4D_INDUCED_CELL_MIGRATION_AND_GROWTH_CONE_COLLAPSE	Sema4D induced cell migration and growth-cone collapse	5	27	5 / 27	0.1852	6.47e-05	0.000727	6	Semaphorin signaling	REACTOME	LIMK2; MYH10; MYH9; RHOB; SEMA4D
132		BIOCARTA_CDMAC_PATHWAY	Cadmium induces DNA synthesis and proliferation in macrophages	4	16	4 / 16	0.25	0.000105	0.000756	6	Process	BIOCARTA	MAP2K1; PRKCA; MYC; FOS
134		REACTOME_GRB2_SOS_PROVIDES_LINKAGE_TO_MAPK_SIGNALING_FOR_INTERGRINS_	GRB2:SOS provides linkage to MAPK signaling for Intergrins	4	15	4 / 15	0.2667	7.94e-05	0.00085	6	MAPK	REACTOME	RAP1B; PTK2; ITGB3; FN1
136		REACTOME_P130CAS_LINKAGE_TO_MAPK_SIGNALING_FOR_INTEGRINS	p130Cas linkage to MAPK signaling for integrins	4	15	4 / 15	0.2667	7.94e-05	0.00085	6	MAPK	REACTOME	PTK2; ITGB3; FN1; RAP1B
138		BIOCARTA_PYK2_PATHWAY	Links between Pyk2 and Map Kinases	5	31	5 / 31	0.1613	0.000129	0.000875	6	MAPK	BIOCARTA	MAP2K1; PAK1; PRKCA; MAP2K3; PTK2B
141		BIOCARTA_TEL_PATHWAY	Telomeres, Telomerase, Cellular Aging, and Immortality	4	18	4 / 18	0.2222	0.000171	0.00109	6	Aging	BIOCARTA	PRKCA; TP53; MYC; BCL2
142		BIOCARTA_UCALPAIN_PATHWAY	uCalpain and friends in Cell spread	4	18	4 / 18	0.2222	0.000171	0.00109	6	Process	BIOCARTA	ITGB1; PTK2; ITGB3; ACTN1
145		BIOCARTA_TID_PATHWAY	Chaperones modulate interferon Signaling Pathway	4	19	4 / 19	0.2105	0.000214	0.00133	6	Immune	BIOCARTA	TP53; IFNGR2; TNFRSF1B; TAX1BP3
146		REACTOME_ACTIVATED_TLR4_SIGNALLING	Activated TLR4 signalling	8	93	8 / 93	0.086	0.000134	0.00134	6	Immune	REACTOME	MAP2K1; FOS; MAP2K3; DUSP4; DUSP6; DUSP7; PPP2R1B; IRAK2
147		REACTOME_ACTIVATION_OF_BH3_ONLY_PROTEINS	Activation of BH3-only proteins	4	17	4 / 17	0.2353	0.000135	0.00134	6	Immune	REACTOME	TP53; BCL2; BID; PMAIP1
148		KEGG_T_CELL_RECEPTOR_SIGNALING_PATHWAY	T cell receptor signaling pathway	8	108	8 / 108	0.0741	0.000376	0.00155	6	Immune	KEGG	MAP2K1; PAK1; FOS; PPP3CA; NFATC2; NFATC4; CBL; NFKBIE
149		BIOCARTA_NKCELLS_PATHWAY	Ras-Independent pathway in NK cell-mediated cytotoxicity	4	20	4 / 20	0.2	0.000264	0.00157	6	MAPK	BIOCARTA	MAP2K1; PAK1; ITGB1; PTK2B
150		BIOCARTA_AT1R_PATHWAY	Angiotensin II mediated activation of JNK Pathway via Pyk2 dependent signaling	5	36	5 / 36	0.1389	0.000268	0.00157	6	MAPK	BIOCARTA	MAP2K1; PAK1; PRKCA; PTK2; PTK2B
152		BIOCARTA_PAR1_PATHWAY	Thrombin signaling and protease-activated receptors	5	37	5 / 37	0.1351	0.000306	0.00171	6	Process	BIOCARTA	PRKCA; F2R; GNAI1; PTK2B; ARHGEF5
153		BIOCARTA_CALCINEURIN_PATHWAY	Effects of calcineurin in Keratinocyte Differentiation	4	21	4 / 21	0.1905	0.000323	0.00171	6	Process	BIOCARTA	PRKCA; PPP3CA; NFATC2; NFATC4
154		BIOCARTA_IGF1_PATHWAY	IGF-1 Signaling Pathway	4	21	4 / 21	0.1905	0.000323	0.00171	6	MAPK	BIOCARTA	MAP2K1; FOS; RASA1; SRF
155		BIOCARTA_TOB1_PATHWAY	Role of Tob in T-cell activation	4	21	4 / 21	0.1905	0.000323	0.00171	6	Immune	BIOCARTA	TGFB1; TGFB3; TGFBR1; SMAD3
156		BIOCARTA_IL2RB_PATHWAY	IL-2 Receptor Beta Chain in T cell Activation	5	38	5 / 38	0.1316	0.000347	0.00175	6	Immune	BIOCARTA	MYC; FAS; FOS; BCL2; CBL
157		BIOCARTA_INTEGRIN_PATHWAY	Integrin Signaling Pathway	5	38	5 / 38	0.1316	0.000347	0.00175	6	MAPK	BIOCARTA	MAP2K1; ITGB1; PTK2; ACTN1; CAV1
158		BIOCARTA_INSULIN_PATHWAY	Insulin Signaling Pathway	4	22	4 / 22	0.1818	0.000389	0.00192	6	Process	BIOCARTA	MAP2K1; FOS; RASA1; SRF
159		REACTOME_NEURONAL_SYSTEM	Neuronal System	14	279	14 / 279	0.0502	0.000203	0.00198	6	Nerve	REACTOME	RRAS; CACNB3; PRKCA; GNAI1; ADCY7; STX1A; GLS2; SLC1A2; SLC38A1; SYT1; KCNJ15; PANX1; KCNK1; STX6
160		BIOCARTA_MEF2D_PATHWAY	Role of MEF2D in T-cell Apoptosis	4	23	4 / 23	0.1739	0.000465	0.00219	6	Apoptosis	BIOCARTA	PRKCA; PPP3CA; NFATC2; CAPN2
161		BIOCARTA_P53HYPOXIA_PATHWAY	Hypoxia and p53 in the Cardiovascular system	4	23	4 / 23	0.1739	0.000465	0.00219	6	p53	BIOCARTA	TP53; GADD45A; IGFBP3; FHL2
162		KEGG_ALDOSTERONE_REGULATED_SODIUM_REABSORPTION	Aldosterone-regulated sodium reabsorption	5	42	5 / 42	0.119	0.000558	0.00221	6	Process	KEGG	PRKCA; ATP1B1; SFN; HSD11B2; SGK1
163		KEGG_VASCULAR_SMOOTH_MUSCLE_CONTRACTION	Vascular smooth muscle contraction	8	115	8 / 115	0.0696	0.000573	0.00222	6	Process	KEGG	MAP2K1; PRKCA; PLA2G4A; ITPR3; ADCY7; ACTA2; CALD1; RAMP1
164		REACTOME_TRANSMISSION_ACROSS_CHEMICAL_SYNAPSES	Transmission across Chemical Synapses	11	186	11 / 186	0.0591	0.000238	0.0023	6	Nerve	REACTOME	RRAS; CACNB3; PRKCA; GNAI1; ADCY7; STX1A; GLS2; SLC1A2; SLC38A1; SYT1; KCNJ15
166		KEGG_DORSO_VENTRAL_AXIS_FORMATION	Dorso-ventral axis formation	4	25	4 / 25	0.16	0.000648	0.00241	6	Process	KEGG	MAP2K1; ETS1; ETS2; ETV6
168		BIOCARTA_TPO_PATHWAY	TPO Signaling Pathway	4	24	4 / 24	0.1667	0.000551	0.00249	6	MAPK	BIOCARTA	MAP2K1; PRKCA; FOS; RASA1
170		REACTOME_SIGNALING_BY_SCF_KIT	Signaling by SCF-KIT	7	78	7 / 78	0.0897	0.00027	0.00253	6	Process	REACTOME	MAP2K1; PRKCA; NR4A1; FOXO1; CBL; PHLPP1; SOCS6
172		BIOCARTA_CDK5_PATHWAY	Phosphorylation of MEK1 by cdk5/p35 down regulates the MAP kinase pathway	3	11	3 / 11	0.2727	0.000625	0.00277	6	MAPK	BIOCARTA	MAP2K1; CDK5R1; EGR1
173		REACTOME_UNFOLDED_PROTEIN_RESPONSE	Unfolded Protein Response	7	80	7 / 80	0.0875	0.000316	0.00292	6	Process	REACTOME	CCL2; EIF2AK3; HERPUD1; PREB; TATDN2; WIPI1; XBP1
175		REACTOME_PI3K_EVENTS_IN_ERBB4_SIGNALING	PI3K events in ERBB4 signaling	5	38	5 / 38	0.1316	0.000347	0.00312	6	Other	REACTOME	NR4A1; FOXO1; PHLPP1; HBEGF; NRG1
176		BIOCARTA_FIBRINOLYSIS_PATHWAY	Fibrinolysis Pathway	3	12	3 / 12	0.25	0.000824	0.00358	6	Process	BIOCARTA	F2R; SERPINE1; PLAU
178		REACTOME_APOPTOTIC_CLEAVAGE_OF_CELLULAR_PROTEINS	Apoptotic cleavage of cellular proteins	5	40	5 / 40	0.125	0.000444	0.00388	6	Apoptosis	REACTOME	PTK2; CTNNB1; PLEC; TJP2; VIM
179		REACTOME_TRANSMEMBRANE_TRANSPORT_OF_SMALL_MOLECULES	Transmembrane transport of small molecules	17	413	17 / 413	0.0412	0.000461	0.00398	6	Process	REACTOME	ABCC4; ATP1B1; SLC16A1; ADCY7; HK2; SLC1A2; SLC38A1; TFRC; ABCG2; ATP10A; SLC16A10; SLC1A4; SLC20A1; SLC29A1; SLC2A10; SLC40A1; SLC4A7
181		REACTOME_NETRIN1_SIGNALING	Netrin-1 signaling	5	41	5 / 41	0.122	0.000498	0.00425	6	Other	REACTOME	PTK2; UNC5B; TRIO; MYO10; RGMB
182		REACTOME_NUCLEAR_EVENTS_KINASE_AND_TRANSCRIPTION_FACTOR_ACTIVATION	Nuclear Events (kinase and transcription factor activation)	4	24	4 / 24	0.1667	0.000551	0.00464	6	Process	REACTOME	DUSP4; DUSP6; DUSP7; PPP2R1B
183		KEGG_B_CELL_RECEPTOR_SIGNALING_PATHWAY	B cell receptor signaling pathway	6	75	6 / 75	0.08	0.00135	0.00474	6	Immune	KEGG	MAP2K1; FOS; PPP3CA; NFATC2; NFATC4; NFKBIE
184		BIOCARTA_NKT_PATHWAY	Selective expression of chemokine receptors during T-cell polarization	4	29	4 / 29	0.1379	0.00116	0.00492	6	Immune	BIOCARTA	TGFB1; TGFB3; CXCR4; IFNGR2
186		REACTOME_PLC_BETA_MEDIATED_EVENTS	PLC beta mediated events	5	43	5 / 43	0.1163	0.000624	0.00519	6	Other	REACTOME	PRKCA; PLA2G4A; GNAI1; ITPR3; ADCY7
188		BIOCARTA_PLATELETAPP_PATHWAY	Platelet Amyloid Precursor Protein Pathway	3	14	3 / 14	0.2143	0.00133	0.00545	6	Process	BIOCARTA	COL4A3; SERPINE1; PLAU
189		REACTOME_TOLL_RECEPTOR_CASCADES	Toll Receptor Cascades	8	118	8 / 118	0.0678	0.000679	0.00559	6	Immune	REACTOME	MAP2K1; FOS; MAP2K3; DUSP4; DUSP6; DUSP7; PPP2R1B; IRAK2
190		REACTOME_PI3K_EVENTS_IN_ERBB2_SIGNALING	PI3K events in ERBB2 signaling	5	44	5 / 44	0.1136	0.000694	0.00564	6	Other	REACTOME	NR4A1; FOXO1; PHLPP1; HBEGF; NRG1
193		BIOCARTA_ERYTH_PATHWAY	Erythrocyte Differentiation Pathway	3	15	3 / 15	0.2	0.00164	0.00649	6	Blood	BIOCARTA	TGFB1; TGFB3; CSF3
194		BIOCARTA_HSP27_PATHWAY	Stress Induction of HSP Regulation	3	15	3 / 15	0.2	0.00164	0.00649	6	Process	BIOCARTA	FAS; HSPB1; BCL2
195		REACTOME_PLATELET_ADHESION_TO_EXPOSED_COLLAGEN	Platelet Adhesion to exposed collagen	3	12	3 / 12	0.25	0.000824	0.00653	6	Process	REACTOME	ITGB1; ITGA2; COL1A1
196		REACTOME_SIGNAL_REGULATORY_PROTEIN_SIRP_FAMILY_INTERACTIONS	Signal regulatory protein (SIRP) family interactions	3	12	3 / 12	0.25	0.000824	0.00653	6	Process	REACTOME	PTK2; CD47; PTK2B
197		REACTOME_INTEGRIN_ALPHAIIB_BETA3_SIGNALING	Integrin alphaIIb beta3 signaling	4	27	4 / 27	0.1481	0.000876	0.00679	6	Process	REACTOME	RAP1B; PTK2; ITGB3; FN1
198		REACTOME_STRIATED_MUSCLE_CONTRACTION	Striated Muscle Contraction	4	27	4 / 27	0.1481	0.000876	0.00679	6	Process	REACTOME	TPM1; TPM4; TNNT2; VIM
200		BIOCARTA_IL1R_PATHWAY	Signal transduction through IL1R	4	33	4 / 33	0.1212	0.00189	0.00733	6	Other	BIOCARTA	TGFB1; TGFB3; MAP2K3; IRAK2
202		BIOCARTA_GATA3_PATHWAY	GATA3 participate in activating the Th2 cytokine genes expression	3	16	3 / 16	0.1875	0.002	0.00761	6	Other	BIOCARTA	NFATC2; MAP2K3; JUNB
204		BIOCARTA_ARF_PATHWAY	Tumor Suppressor Arf Inhibits Ribosomal Biogenesis	3	17	3 / 17	0.1765	0.0024	0.00882	6	Process	BIOCARTA	TP53; MYC; POLR1B
205		BIOCARTA_PML_PATHWAY	Regulation of transcriptional activity by PML	3	17	3 / 17	0.1765	0.0024	0.00882	6	Process	BIOCARTA	TP53; FAS; TNFRSF1B
206		BIOCARTA_AGR_PATHWAY	Agrin in Postsynaptic Differentiation	4	36	4 / 36	0.1111	0.00262	0.00948	6	Process	BIOCARTA	PAK1; ITGB1; PTK2; NRG1
207		REACTOME_BASIGIN_INTERACTIONS	Basigin interactions	4	30	4 / 30	0.1333	0.00132	0.00997	6	Process	REACTOME	ITGB1; CAV1; ATP1B1; SLC16A1
208		REACTOME_INTRINSIC_PATHWAY_FOR_APOPTOSIS	Intrinsic Pathway for Apoptosis	4	30	4 / 30	0.1333	0.00132	0.00997	6	Apoptosis	REACTOME	TP53; BCL2; BID; PMAIP1
209		REACTOME_CRMPS_IN_SEMA3A_SIGNALING	CRMPs in Sema3A signaling	3	14	3 / 14	0.2143	0.00133	0.00997	6	Semaphorin signaling	REACTOME	NRP1; CDK5R1; DPYSL3
