# Supplementary material for: Comprehensive transcriptome analysis of fluid shear stress altered gene expression in renal epithelial cells
Source: J Cell Physiol. 2017 Nov 20;233(4):3615–28. doi: 10.1002/jcp.26222 (PMC5765508; doi:10.1002/jcp.26222)
Supplement: Supplementary file 6 — Table S5. Pathway analysis of down‐regulated genes by fluid shear stress in PTECs. [file JCP-233-3615-s006.xlsx]

## Sheet: Pathways downregulated
Supplementary Table S5. Pathway analysis of down-regulated genes by fluid shear stress in PTECs.
Pathways analysis of down-regulated genes (p < 0.05; CPM > 2) in shear stress vs static treated PTECs using functional enrichment analysis of the Molecular Signature Database (MSigDB). Significantly down-regulated pathways are ordered by the lowest false discovery rate (FDR). K = number of genes in pathway database; k = number of genes in overlap. Pathways are devided in groups: 1 - Core signalin…
Collection(s):			BIOCARTA, KEGG, REACTOME							Group	Process
# overlaps shown:			55							1	Signaling pathways
# genesets in collections:			1077							2	Diseases
# genes in comparison (n):			655							3	Metabolism
# genes in universe (N):			45956							4	Cell-cell/matrix interaction
# significance level (FDR):			0.01							5	Cytokine
										6	Cellular processes
#	Map	Gene Set Name	Description	# Genes in Overlap (k)	# Genes in GeneSet (K)	k/K ratio	k/K	p-value	FDR q-value	Group	Subgroup	Database	Genes
1	*	REACTOME_CYTOKINE_SIGNALING_IN_IMMUNE_SYSTEM	Cytokine Signaling in Immune system	25	270	25 / 270	0.0926	2.15e-13	2.31e-10	1	JAK-STAT	REACTOME	STAT1; IRF7; IRF9; H2-M3; IRF8; ISG15; USP18; IFIT1; MX2; IFI27; IFI35; IFIT3; XAF1; JAK2; IFNGR1; GBP7; DDX58; TRIM25; UBA7; PIK3R1; STAT5A; MAP2K6; IL6ST; SOCS2; BLNK
2	*	REACTOME_INTERFERON_SIGNALING	Interferon Signaling	19	159	19 / 159	0.1195	1.83e-12	9.85e-10	1	JAK-STAT	REACTOME	STAT1; IRF7; IRF9; H2-M3; IRF8; ISG15; USP18; IFIT1; MX2; IFI27; IFI35; IFIT3; XAF1; JAK2; IFNGR1; GBP7; DDX58; TRIM25; UBA7
3	*	REACTOME_INTERFERON_ALPHA_BETA_SIGNALING	Interferon alpha/beta signaling	13	64	13 / 64	0.2031	6.01e-12	2.16e-09	1	JAK-STAT	REACTOME	STAT1; IRF7; IRF9; H2-M3; IRF8; ISG15; USP18; IFIT1; MX2; IFI27; IFI35; IFIT3; XAF1
4	*	REACTOME_METABOLISM_OF_LIPIDS_AND_LIPOPROTEINS	Metabolism of lipids and lipoproteins	30	478	30 / 478	0.0628	2e-11	5.39e-09	3	Lipids	REACTOME	PIK3R1; ACADM; PCCA; HMGCL; PIK3R5; PTEN; PPARGC1A; NCOA1; MVK; IDI1; MVD; DHCR24; LSS; TNFRSF21; INPP5J; MTMR1; PI4KA; GPD1L; AGPAT5; SMPD1; PCYT2; GAL3ST1; LRP2; ELOVL6; GPD2; LIPE; ABCD1; HACL1; CYP27A1; CYP7B1
5	*	KEGG_VALINE_LEUCINE_AND_ISOLEUCINE_DEGRADATION	Valine, leucine and isoleucine degradation	9	44	9 / 44	0.2045	1.04e-08	2.25e-06	3	Aminoacids	KEGG	ACADM; PCCA; HMGCL; ALDH6A1; HIBCH; IVD; AUH; MCCC1; ACAA2
6		KEGG_PATHWAYS_IN_CANCER	Pathways in cancer	21	328	21 / 328	0.064	1.47e-08	2.65e-06	2	Cancer	KEGG	STAT1; PIK3R1; STAT5A; PIK3R5; PTEN; TGFB2; VEGFA; VEGFB; CDH1; CXCL15; KITL; FGFR2; TCF7L2; APC2; WNT16; WNT6; PTCH1; AR; RARB; TRAF5; PAX8
7		REACTOME_HEMOSTASIS	Hemostasis	25	466	25 / 466	0.0536	2.2e-08	3.38e-06	6	Blood	REACTOME	IRF7; JAK2; PIK3R1; PIK3R5; TGFB2; VEGFA; VEGFB; RASGRP2; PPP2R5A; L1CAM; GRB7; ANGPT1; ANGPT2; GRB14; ANGPT4; ATP1B2; F11R; GNG7; ARRB1; PRKAR2B; PRKCE; EHD2; ADRA2A; DOCK6; DOCK5
8	*	REACTOME_IMMUNE_SYSTEM	Immune System	37	933	37 / 933	0.0397	3.37e-08	4.54e-06	1	JAK-STAT	REACTOME	STAT1; IRF7; IRF9; H2-M3; IRF8; ISG15; USP18; IFIT1; MX2; IFI27; IFI35; IFIT3; XAF1; JAK2; IFNGR1; GBP7; DDX58; TRIM25; UBA7; PIK3R1; STAT5A; MAP2K6; IL6ST; SOCS2; BLNK; PTEN; CDH1; RASGRP2; PPP2R5A; IFIH1; DHX58; RAP1GAP2; RAP1GAP; DUSP3; ICOSL; KLHL13; FBXO44
9		KEGG_AXON_GUIDANCE	Axon guidance	13	129	13 / 129	0.1008	4.63e-08	5.54e-06	6	Nerve	KEGG	L1CAM; ABLIM1; NTN4; UNC5C; SEMA3A; PLXNA3; SEMA4A; NGEF; EPHA1; EPHA3; SEMA4G; RGS3; SEMA3B
10	*	REACTOME_TIE2_SIGNALING	Tie2 Signaling	6	17	6 / 17	0.3529	8.87e-08	9.56e-06	6	Angiopoietin	REACTOME	PIK3R1; GRB7; ANGPT1; ANGPT2; GRB14; ANGPT4
11	*	REACTOME_BRANCHED_CHAIN_AMINO_ACID_CATABOLISM	Branched-chain amino acid catabolism	5	17	5 / 17	0.2941	3.11e-06	0.000285	3	Aminoacids	REACTOME	ALDH6A1; HIBCH; IVD; AUH; MCCC1
12	*	REACTOME_INTERFERON_GAMMA_SIGNALING	Interferon gamma signaling	8	63	8 / 63	0.127	3.17e-06	0.000285	1	JAK-STAT	REACTOME	STAT1; IRF7; IRF9; H2-M3; IRF8; JAK2; IFNGR1; GBP7
13		REACTOME_ANTIVIRAL_MECHANISM_BY_IFN_STIMULATED_GENES	Antiviral mechanism by IFN-stimulated genes	8	66	8 / 66	0.1212	4.53e-06	0.000375	2	Infection	REACTOME	STAT1; ISG15; USP18; IFIT1; MX2; DDX58; TRIM25; UBA7
14	*	REACTOME_CELL_SURFACE_INTERACTIONS_AT_THE_VASCULAR_WALL	Cell surface interactions at the vascular wall	9	91	9 / 91	0.0989	6.37e-06	0.00047	6	Angiopoietin	REACTOME	PIK3R1; L1CAM; GRB7; ANGPT1; ANGPT2; GRB14; ANGPT4; ATP1B2; F11R
15	*	KEGG_PROPANOATE_METABOLISM	Propanoate metabolism	6	33	6 / 33	0.1818	6.54e-06	0.00047	3	Carbohydrate	KEGG	ACADM; PCCA; ALDH6A1; HIBCH; ACSS2; ACSS3
16		REACTOME_AXON_GUIDANCE	Axon guidance	14	251	14 / 251	0.0558	1.77e-05	0.00117	6	Nerve	REACTOME	L1CAM; ABLIM1; NTN4; UNC5C; SEMA3A; PLXNA3; SEMA4A; COL4A5; ITGA1; RGMA; ANK1; ANK3; ST8SIA4; CAP2
17		REACTOME_DEVELOPMENTAL_BIOLOGY	Developmental Biology	18	396	18 / 396	0.0455	1.95e-05	0.00117	6	Process	REACTOME	MAP2K6; PPARGC1A; NCOA1; L1CAM; ABLIM1; NTN4; UNC5C; SEMA3A; PLXNA3; SEMA4A; COL4A5; ITGA1; RGMA; ANK1; ANK3; ST8SIA4; CAP2; NR2F2
18	*	REACTOME_CHOLESTEROL_BIOSYNTHESIS	Cholesterol biosynthesis	5	24	5 / 24	0.2083	1.97e-05	0.00117	3	Lipids	REACTOME	MVK; IDI1; MVD; DHCR24; LSS
19	*	KEGG_CHEMOKINE_SIGNALING_PATHWAY	Chemokine signaling pathway	12	190	12 / 190	0.0632	2.06e-05	0.00117	5	Cytokine	KEGG	STAT1; JAK2; PIK3R1; PIK3R5; CXCL15; RASGRP2; GNG7; ARRB1; ADCY9; PLCB1; GRK5; ELMO1
20	*	KEGG_ALDOSTERONE_REGULATED_SODIUM_REABSORPTION	Aldosterone-regulated sodium reabsorption	6	42	6 / 42	0.1429	2.78e-05	0.0015	6	Sodium reabsorption	KEGG	PIK3R1; PIK3R5; ATP1B2; SCNN1A; SCNN1B; SCNN1G
21	*	KEGG_GALACTOSE_METABOLISM	Galactose metabolism	5	26	5 / 26	0.1923	2.97e-05	0.00152	3	Carbohydrate	KEGG	PFKL; PFKM; PGM2; GALE; GANC
22	*	REACTOME_METABOLISM_OF_AMINO_ACIDS_AND_DERIVATIVES	Metabolism of amino acids and derivatives	12	200	12 / 200	0.06	3.42e-05	0.00159	3	Aminoacids	REACTOME	ALDH6A1; HIBCH; IVD; AUH; MCCC1; CBS; CSAD; ADI1; SQRDL; PSAT1; ALDH4A1; AASS
23	*	KEGG_CYTOKINE_CYTOKINE_RECEPTOR_INTERACTION	Cytokine-cytokine receptor interaction	14	267	14 / 267	0.0524	3.49e-05	0.00159	5	Cytokine	KEGG	IFNGR1; IL6ST; TNFRSF21; TGFB2; VEGFA; VEGFB; CXCL15; KITL; LIFR; BMP7; TNFSF12; EDA; TNFRSF19; IL17RB
24		REACTOME_TRAF3_DEPENDENT_IRF_ACTIVATION_PATHWAY	TRAF3-dependent IRF activation pathway	4	14	4 / 14	0.2857	3.65e-05	0.00159	6	Other	REACTOME	IRF7; DDX58; TRIM25; IFIH1
25	*	REACTOME_SIGNALING_BY_RHO_GTPASES	Signaling by Rho GTPases	9	113	9 / 113	0.0796	3.68e-05	0.00159	1	Rho	REACTOME	NGEF; ARHGEF9; FAM13A; CHN2; RHOF; ARHGAP24; ARHGAP19; ARHGAP18; ARHGAP29
26	*	REACTOME_PI_METABOLISM	PI Metabolism	6	48	6 / 48	0.125	6.05e-05	0.0025	3	PI3K-AKT	REACTOME	PIK3R1; PIK3R5; PTEN; INPP5J; MTMR1; PI4KA
27		REACTOME_DOWNSTREAM_SIGNAL_TRANSDUCTION	Downstream signal transduction	8	95	8 / 95	0.0842	6.68e-05	0.00252	6	Other	REACTOME	STAT1; PIK3R1; STAT5A; PTEN; GRB7; PRKAR2B; PRKCE; ADCY9
28	*	REACTOME_SIGNALING_BY_PDGF	Signaling by PDGF	9	122	9 / 122	0.0738	6.71e-05	0.00252	1	PDGF	REACTOME	STAT1; PIK3R1; STAT5A; PTEN; GRB7; PRKAR2B; PRKCE; COL4A5; ADCY9
29	*	KEGG_RIG_I_LIKE_RECEPTOR_SIGNALING_PATHWAY	RIG-I-like receptor signaling pathway	7	71	7 / 71	0.0986	6.99e-05	0.00252	6	RIG/Immune	KEGG	IRF7; ISG15; DDX58; TRIM25; CXCL15; IFIH1; DHX58
30	*	REACTOME_NEGATIVE_REGULATORS_OF_RIG_I_MDA5_SIGNALING	Negative regulators of RIG-I/MDA5 signaling	5	31	5 / 31	0.1613	7.24e-05	0.00252	6	RIG/Immune	REACTOME	ISG15; DDX58; TRIM25; UBA7; IFIH1
31	*	REACTOME_SYNTHESIS_OF_PIPS_AT_THE_PLASMA_MEMBRANE	Synthesis of PIPs at the plasma membrane	5	31	5 / 31	0.1613	7.24e-05	0.00252	3	PI3K-AKT	REACTOME	PIK3R1; PIK3R5; PTEN; INPP5J; MTMR1
32	*	KEGG_JAK_STAT_SIGNALING_PATHWAY	Jak-STAT signaling pathway	10	155	10 / 155	0.0645	8.34e-05	0.00273	1	JAK-STAT	KEGG	STAT1; IRF9; JAK2; IFNGR1; PIK3R1; STAT5A; IL6ST; SOCS2; PIK3R5; LIFR
33	*	REACTOME_RIG_I_MDA5_MEDIATED_INDUCTION_OF_IFN_ALPHA_BETA_PATHWAYS	RIG-I/MDA5 mediated induction of IFN-alpha/beta pathways	7	73	7 / 73	0.0959	8.35e-05	0.00273	6	RIG/Immune	REACTOME	IRF7; ISG15; DDX58; TRIM25; UBA7; IFIH1; DHX58
34		REACTOME_SIGNALING_BY_FGFR_IN_DISEASE	Signaling by FGFR in disease	9	127	9 / 127	0.0709	9.16e-05	0.0029	2	FGF	REACTOME	STAT1; PIK3R1; STAT5A; PTEN; FGFR2; PRKAR2B; PRKCE; ADCY9; IL17RD
35		KEGG_ENDOMETRIAL_CANCER	Endometrial cancer	6	52	6 / 52	0.1154	9.56e-05	0.00294	2	Cancer	KEGG	PIK3R1; PIK3R5; PTEN; CDH1; TCF7L2; APC2
36	*	KEGG_PHOSPHATIDYLINOSITOL_SIGNALING_SYSTEM	Phosphatidylinositol signaling system	7	76	7 / 76	0.0921	0.000108	0.00323	3	PI3K-AKT	KEGG	PIK3R1; PIK3R5; PTEN; INPP5J; PI4KA; PLCB1; INPP1
37	*	KEGG_INOSITOL_PHOSPHATE_METABOLISM	Inositol phosphate metabolism	6	54	6 / 54	0.1111	0.000118	0.00345	3	PI3K-AKT	KEGG	PTEN; INPP5J; PI4KA; ALDH6A1; PLCB1; INPP1
38	*	REACTOME_SIGNALING_BY_SCF_KIT	Signaling by SCF-KIT	7	78	7 / 78	0.0897	0.000127	0.00361	1	JAK-STAT	REACTOME	STAT1; JAK2; PIK3R1; STAT5A; PTEN; KITL; GRB7
39	*	REACTOME_PHOSPHOLIPID_METABOLISM	Phospholipid metabolism	11	198	11 / 198	0.0556	0.000143	0.00391	3	PI3K-AKT	REACTOME	PIK3R1; PIK3R5; PTEN; INPP5J; MTMR1; PI4KA; GPD1L; AGPAT5; SMPD1; PCYT2; GAL3ST1
40	*	KEGG_HEDGEHOG_SIGNALING_PATHWAY	Hedgehog signaling pathway	6	56	6 / 56	0.1071	0.000145	0.00391	1	Hedgehog	KEGG	LRP2; WNT16; WNT6; PTCH1; BMP7; GAS1
41	*	REACTOME_FATTY_ACID_TRIACYLGLYCEROL_AND_KETONE_BODY_METABOLISM	Fatty acid, triacylglycerol, and ketone body metabolism	10	168	10 / 168	0.0595	0.000162	0.00419	3	Lipids	REACTOME	ACADM; PCCA; HMGCL; PPARGC1A; NCOA1; TNFRSF21; GPD1L; AGPAT5; ELOVL6; GPD2
42	*	KEGG_INSULIN_SIGNALING_PATHWAY	Insulin signaling pathway	9	137	9 / 137	0.0657	0.000163	0.00419	1	Insulin	KEGG	PIK3R1; SOCS2; PIK3R5; PPARGC1A; LIPE; PRKAR2B; MKNK2; SORBS1; PPP1R3C
43	*	BIOCARTA_PPARA_PATHWAY	Mechanism of Gene Regulation by Peroxisome Proliferators via PPARa(alpha)	6	58	6 / 58	0.1034	0.000177	0.00443	6	PPARa	BIOCARTA	PIK3R1; STAT5A; PPARGC1A; NCOA1; PRKAR2B; HSPA1A
44		REACTOME_NEURONAL_SYSTEM	Neuronal System	13	279	13 / 279	0.0466	0.000213	0.0052	6	Nerve	REACTOME	GNG7; ADCY9; PLCB1; ARHGEF9; CACNA1B; VAMP2; RAB3A; NCALD; CHRNA4; KCNC3; KCNAB2; KCNAB3; KCNN2
45	*	REACTOME_METABOLISM_OF_CARBOHYDRATES	Metabolism of carbohydrates	12	247	12 / 247	0.0486	0.000252	0.00599	3	Carbohydrate	REACTOME	PFKL; PFKM; PGM2; GALE; ENO2; PCX; SLC25A12; PRPS2; ST3GAL6; SDC4; HMMR; HS3ST6
46	*	KEGG_GLYCOLYSIS_GLUCONEOGENESIS	Glycolysis / Gluconeogenesis	6	62	6 / 62	0.0968	0.000256	0.00599	3	Carbohydrate	KEGG	ACSS2; PFKL; PFKM; PGM2; ENO2; ALDH3B1
47		BIOCARTA_CTCF_PATHWAY	CTCF: First Multivalent Nuclear Factor	4	23	4 / 23	0.1739	0.000292	0.00655	6	TGF-ß	BIOCARTA	PIK3R1; PTEN; TGFB2; TGFBR3
48	*	BIOCARTA_GLEEVEC_PATHWAY	Inhibition of Cellular Proliferation by Gleevec	4	23	4 / 23	0.1739	0.000292	0.00655	6	JAK-STAT	BIOCARTA	STAT1; JAK2; PIK3R1; STAT5A
49	*	KEGG_ENDOCYTOSIS	Endocytosis	10	183	10 / 183	0.0546	0.000323	0.00709	6	Endocytosis	KEGG	H2-M3; FGFR2; ARRB1; EHD2; GRK5; HSPA1A; ADRB1; AGAP2; EPN3; IQSEC1
50	*	BIOCARTA_TPO_PATHWAY	TPO Signaling Pathway	4	24	4 / 24	0.1667	0.000346	0.00717	6	JAK-STAT	BIOCARTA	STAT1; JAK2; PIK3R1; STAT5A
51		REACTOME_GROWTH_HORMONE_RECEPTOR_SIGNALING	Growth hormone receptor signaling	4	24	4 / 24	0.1667	0.000346	0.00717	1	JAK-STAT	REACTOME	STAT1; JAK2; STAT5A; SOCS2
52		REACTOME_SULFUR_AMINO_ACID_METABOLISM	Sulfur amino acid metabolism	4	24	4 / 24	0.1667	0.000346	0.00717	3	Aminoacids	REACTOME	CBS; CSAD; ADI1; SQRDL
53		REACTOME_IL_6_SIGNALING	Interleukin-6 signaling	3	11	3 / 11	0.2727	0.000437	0.00887	6	JAK-STAT	REACTOME	STAT1; JAK2; IL6ST
54		REACTOME_GLUCOSE_METABOLISM	Glucose metabolism	6	69	6 / 69	0.087	0.000459	0.00915	3	Carbohydrate	REACTOME	PFKL; PFKM; PGM2; ENO2; PCX; SLC25A12
55		KEGG_PANCREATIC_CANCER	Pancreatic cancer	6	70	6 / 70	0.0857	0.000496	0.00971	2	Cancer	KEGG	STAT1; PIK3R1; PIK3R5; TGFB2; VEGFA; VEGFB

## Sheet: 1-core signaling
#	Map	Gene Set Name	Description	# Genes in Overlap (k)	# Genes in GeneSet (K)	k/K ratio	k/K	p-value	FDR q-value	Group	Subgroup	Database	Genes
1	*	REACTOME_CYTOKINE_SIGNALING_IN_IMMUNE_SYSTEM	Cytokine Signaling in Immune system	25	270	25 / 270	0.0926	2.15e-13	2.31e-10	1	JAK-STAT	REACTOME	STAT1; IRF7; IRF9; H2-M3; IRF8; ISG15; USP18; IFIT1; MX2; IFI27; IFI35; IFIT3; XAF1; JAK2; IFNGR1; GBP7; DDX58; TRIM25; UBA7; PIK3R1; STAT5A; MAP2K6; IL6ST; SOCS2; BLNK
2	*	REACTOME_INTERFERON_SIGNALING	Interferon Signaling	19	159	19 / 159	0.1195	1.83e-12	9.85e-10	1	JAK-STAT	REACTOME	STAT1; IRF7; IRF9; H2-M3; IRF8; ISG15; USP18; IFIT1; MX2; IFI27; IFI35; IFIT3; XAF1; JAK2; IFNGR1; GBP7; DDX58; TRIM25; UBA7
3	*	REACTOME_INTERFERON_ALPHA_BETA_SIGNALING	Interferon alpha/beta signaling	13	64	13 / 64	0.2031	6.01e-12	2.16e-09	1	JAK-STAT	REACTOME	STAT1; IRF7; IRF9; H2-M3; IRF8; ISG15; USP18; IFIT1; MX2; IFI27; IFI35; IFIT3; XAF1
8	*	REACTOME_IMMUNE_SYSTEM	Immune System	37	933	37 / 933	0.0397	3.37e-08	4.54e-06	1	JAK-STAT	REACTOME	STAT1; IRF7; IRF9; H2-M3; IRF8; ISG15; USP18; IFIT1; MX2; IFI27; IFI35; IFIT3; XAF1; JAK2; IFNGR1; GBP7; DDX58; TRIM25; UBA7; PIK3R1; STAT5A; MAP2K6; IL6ST; SOCS2; BLNK; PTEN; CDH1; RASGRP2; PPP2R5A; IFIH1; DHX58; RAP1GAP2; RAP1GAP; DUSP3; ICOSL; KLHL13; FBXO44
12	*	REACTOME_INTERFERON_GAMMA_SIGNALING	Interferon gamma signaling	8	63	8 / 63	0.127	3.17e-06	0.000285	1	JAK-STAT	REACTOME	STAT1; IRF7; IRF9; H2-M3; IRF8; JAK2; IFNGR1; GBP7
25	*	REACTOME_SIGNALING_BY_RHO_GTPASES	Signaling by Rho GTPases	9	113	9 / 113	0.0796	3.68e-05	0.00159	1	Rho	REACTOME	NGEF; ARHGEF9; FAM13A; CHN2; RHOF; ARHGAP24; ARHGAP19; ARHGAP18; ARHGAP29
28	*	REACTOME_SIGNALING_BY_PDGF	Signaling by PDGF	9	122	9 / 122	0.0738	6.71e-05	0.00252	1	PDGF	REACTOME	STAT1; PIK3R1; STAT5A; PTEN; GRB7; PRKAR2B; PRKCE; COL4A5; ADCY9
32	*	KEGG_JAK_STAT_SIGNALING_PATHWAY	Jak-STAT signaling pathway	10	155	10 / 155	0.0645	8.34e-05	0.00273	1	JAK-STAT	KEGG	STAT1; IRF9; JAK2; IFNGR1; PIK3R1; STAT5A; IL6ST; SOCS2; PIK3R5; LIFR
38	*	REACTOME_SIGNALING_BY_SCF_KIT	Signaling by SCF-KIT	7	78	7 / 78	0.0897	0.000127	0.00361	1	JAK-STAT	REACTOME	STAT1; JAK2; PIK3R1; STAT5A; PTEN; KITL; GRB7
40	*	KEGG_HEDGEHOG_SIGNALING_PATHWAY	Hedgehog signaling pathway	6	56	6 / 56	0.1071	0.000145	0.00391	1	Hedgehog	KEGG	LRP2; WNT16; WNT6; PTCH1; BMP7; GAS1
42	*	KEGG_INSULIN_SIGNALING_PATHWAY	Insulin signaling pathway	9	137	9 / 137	0.0657	0.000163	0.00419	1	Insulin	KEGG	PIK3R1; SOCS2; PIK3R5; PPARGC1A; LIPE; PRKAR2B; MKNK2; SORBS1; PPP1R3C
51		REACTOME_GROWTH_HORMONE_RECEPTOR_SIGNALING	Growth hormone receptor signaling	4	24	4 / 24	0.1667	0.000346	0.00717	1	JAK-STAT	REACTOME	STAT1; JAK2; STAT5A; SOCS2

## Sheet: 2-diseases
#	Map	Gene Set Name	Description	# Genes in Overlap (k)	# Genes in GeneSet (K)	k/K ratio	k/K	p-value	FDR q-value	Group	Subgroup	Database	Genes
6		KEGG_PATHWAYS_IN_CANCER	Pathways in cancer	21	328	21 / 328	0.064	1.47e-08	2.65e-06	2	Cancer	KEGG	STAT1; PIK3R1; STAT5A; PIK3R5; PTEN; TGFB2; VEGFA; VEGFB; CDH1; CXCL15; KITL; FGFR2; TCF7L2; APC2; WNT16; WNT6; PTCH1; AR; RARB; TRAF5; PAX8
13		REACTOME_ANTIVIRAL_MECHANISM_BY_IFN_STIMULATED_GENES	Antiviral mechanism by IFN-stimulated genes	8	66	8 / 66	0.1212	4.53e-06	0.000375	2	Infection	REACTOME	STAT1; ISG15; USP18; IFIT1; MX2; DDX58; TRIM25; UBA7
34		REACTOME_SIGNALING_BY_FGFR_IN_DISEASE	Signaling by FGFR in disease	9	127	9 / 127	0.0709	9.16e-05	0.0029	2	FGF	REACTOME	STAT1; PIK3R1; STAT5A; PTEN; FGFR2; PRKAR2B; PRKCE; ADCY9; IL17RD
35		KEGG_ENDOMETRIAL_CANCER	Endometrial cancer	6	52	6 / 52	0.1154	9.56e-05	0.00294	2	Cancer	KEGG	PIK3R1; PIK3R5; PTEN; CDH1; TCF7L2; APC2
55		KEGG_PANCREATIC_CANCER	Pancreatic cancer	6	70	6 / 70	0.0857	0.000496	0.00971	2	Cancer	KEGG	STAT1; PIK3R1; PIK3R5; TGFB2; VEGFA; VEGFB

## Sheet: 3-metabolism
#	Map	Gene Set Name	Description	# Genes in Overlap (k)	# Genes in GeneSet (K)	k/K ratio	k/K	p-value	FDR q-value	Group	Subgroup	Database	Genes
4	*	REACTOME_METABOLISM_OF_LIPIDS_AND_LIPOPROTEINS	Metabolism of lipids and lipoproteins	30	478	30 / 478	0.0628	2e-11	5.39e-09	3	Lipids	REACTOME	PIK3R1; ACADM; PCCA; HMGCL; PIK3R5; PTEN; PPARGC1A; NCOA1; MVK; IDI1; MVD; DHCR24; LSS; TNFRSF21; INPP5J; MTMR1; PI4KA; GPD1L; AGPAT5; SMPD1; PCYT2; GAL3ST1; LRP2; ELOVL6; GPD2; LIPE; ABCD1; HACL1; CYP27A1; CYP7B1
5	*	KEGG_VALINE_LEUCINE_AND_ISOLEUCINE_DEGRADATION	Valine, leucine and isoleucine degradation	9	44	9 / 44	0.2045	1.04e-08	2.25e-06	3	Aminoacids	KEGG	ACADM; PCCA; HMGCL; ALDH6A1; HIBCH; IVD; AUH; MCCC1; ACAA2
11	*	REACTOME_BRANCHED_CHAIN_AMINO_ACID_CATABOLISM	Branched-chain amino acid catabolism	5	17	5 / 17	0.2941	3.11e-06	0.000285	3	Aminoacids	REACTOME	ALDH6A1; HIBCH; IVD; AUH; MCCC1
15	*	KEGG_PROPANOATE_METABOLISM	Propanoate metabolism	6	33	6 / 33	0.1818	6.54e-06	0.00047	3	Carbohydrate	KEGG	ACADM; PCCA; ALDH6A1; HIBCH; ACSS2; ACSS3
18	*	REACTOME_CHOLESTEROL_BIOSYNTHESIS	Cholesterol biosynthesis	5	24	5 / 24	0.2083	1.97e-05	0.00117	3	Lipids	REACTOME	MVK; IDI1; MVD; DHCR24; LSS
21	*	KEGG_GALACTOSE_METABOLISM	Galactose metabolism	5	26	5 / 26	0.1923	2.97e-05	0.00152	3	Carbohydrate	KEGG	PFKL; PFKM; PGM2; GALE; GANC
22	*	REACTOME_METABOLISM_OF_AMINO_ACIDS_AND_DERIVATIVES	Metabolism of amino acids and derivatives	12	200	12 / 200	0.06	3.42e-05	0.00159	3	Aminoacids	REACTOME	ALDH6A1; HIBCH; IVD; AUH; MCCC1; CBS; CSAD; ADI1; SQRDL; PSAT1; ALDH4A1; AASS
26	*	REACTOME_PI_METABOLISM	PI Metabolism	6	48	6 / 48	0.125	6.05e-05	0.0025	3	PI3K-AKT	REACTOME	PIK3R1; PIK3R5; PTEN; INPP5J; MTMR1; PI4KA
31	*	REACTOME_SYNTHESIS_OF_PIPS_AT_THE_PLASMA_MEMBRANE	Synthesis of PIPs at the plasma membrane	5	31	5 / 31	0.1613	7.24e-05	0.00252	3	PI3K-AKT	REACTOME	PIK3R1; PIK3R5; PTEN; INPP5J; MTMR1
36	*	KEGG_PHOSPHATIDYLINOSITOL_SIGNALING_SYSTEM	Phosphatidylinositol signaling system	7	76	7 / 76	0.0921	0.000108	0.00323	3	PI3K-AKT	KEGG	PIK3R1; PIK3R5; PTEN; INPP5J; PI4KA; PLCB1; INPP1
37	*	KEGG_INOSITOL_PHOSPHATE_METABOLISM	Inositol phosphate metabolism	6	54	6 / 54	0.1111	0.000118	0.00345	3	PI3K-AKT	KEGG	PTEN; INPP5J; PI4KA; ALDH6A1; PLCB1; INPP1
39	*	REACTOME_PHOSPHOLIPID_METABOLISM	Phospholipid metabolism	11	198	11 / 198	0.0556	0.000143	0.00391	3	PI3K-AKT	REACTOME	PIK3R1; PIK3R5; PTEN; INPP5J; MTMR1; PI4KA; GPD1L; AGPAT5; SMPD1; PCYT2; GAL3ST1
41	*	REACTOME_FATTY_ACID_TRIACYLGLYCEROL_AND_KETONE_BODY_METABOLISM	Fatty acid, triacylglycerol, and ketone body metabolism	10	168	10 / 168	0.0595	0.000162	0.00419	3	Lipids	REACTOME	ACADM; PCCA; HMGCL; PPARGC1A; NCOA1; TNFRSF21; GPD1L; AGPAT5; ELOVL6; GPD2
45	*	REACTOME_METABOLISM_OF_CARBOHYDRATES	Metabolism of carbohydrates	12	247	12 / 247	0.0486	0.000252	0.00599	3	Carbohydrate	REACTOME	PFKL; PFKM; PGM2; GALE; ENO2; PCX; SLC25A12; PRPS2; ST3GAL6; SDC4; HMMR; HS3ST6
46	*	KEGG_GLYCOLYSIS_GLUCONEOGENESIS	Glycolysis / Gluconeogenesis	6	62	6 / 62	0.0968	0.000256	0.00599	3	Carbohydrate	KEGG	ACSS2; PFKL; PFKM; PGM2; ENO2; ALDH3B1
52		REACTOME_SULFUR_AMINO_ACID_METABOLISM	Sulfur amino acid metabolism	4	24	4 / 24	0.1667	0.000346	0.00717	3	Aminoacids	REACTOME	CBS; CSAD; ADI1; SQRDL
54		REACTOME_GLUCOSE_METABOLISM	Glucose metabolism	6	69	6 / 69	0.087	0.000459	0.00915	3	Carbohydrate	REACTOME	PFKL; PFKM; PGM2; ENO2; PCX; SLC25A12

## Sheet: 4-cell-matrix
#	Map	Gene Set Name	Description	# Genes in Overlap (k)	# Genes in GeneSet (K)	k/K ratio	k/K	p-value	FDR q-value	Group	Subgroup	Database	Genes

## Sheet: 5-cytokine
#	Map	Gene Set Name	Description	# Genes in Overlap (k)	# Genes in GeneSet (K)	k/K ratio	k/K	p-value	FDR q-value	Group	Subgroup	Database	Genes
19		KEGG_CHEMOKINE_SIGNALING_PATHWAY	Chemokine signaling pathway	12	190	12 / 190	0.0632	2.06e-05	0.00117	5	Cytokine	KEGG	STAT1; JAK2; PIK3R1; PIK3R5; CXCL15; RASGRP2; GNG7; ARRB1; ADCY9; PLCB1; GRK5; ELMO1
23		KEGG_CYTOKINE_CYTOKINE_RECEPTOR_INTERACTION	Cytokine-cytokine receptor interaction	14	267	14 / 267	0.0524	3.49e-05	0.00159	5	Cytokine	KEGG	IFNGR1; IL6ST; TNFRSF21; TGFB2; VEGFA; VEGFB; CXCL15; KITL; LIFR; BMP7; TNFSF12; EDA; TNFRSF19; IL17RB

## Sheet: 6-processes
#	Map	Gene Set Name	Description	# Genes in Overlap (k)	# Genes in GeneSet (K)	k/K ratio	k/K	p-value	FDR q-value	Group	Subgroup	Database	Genes
7		REACTOME_HEMOSTASIS	Hemostasis	25	466	25 / 466	0.0536	2.2e-08	3.38e-06	6	Blood	REACTOME	IRF7; JAK2; PIK3R1; PIK3R5; TGFB2; VEGFA; VEGFB; RASGRP2; PPP2R5A; L1CAM; GRB7; ANGPT1; ANGPT2; GRB14; ANGPT4; ATP1B2; F11R; GNG7; ARRB1; PRKAR2B; PRKCE; EHD2; ADRA2A; DOCK6; DOCK5
9		KEGG_AXON_GUIDANCE	Axon guidance	13	129	13 / 129	0.1008	4.63e-08	5.54e-06	6	Nerve	KEGG	L1CAM; ABLIM1; NTN4; UNC5C; SEMA3A; PLXNA3; SEMA4A; NGEF; EPHA1; EPHA3; SEMA4G; RGS3; SEMA3B
10	*	REACTOME_TIE2_SIGNALING	Tie2 Signaling	6	17	6 / 17	0.3529	8.87e-08	9.56e-06	6	Angiopoietin	REACTOME	PIK3R1; GRB7; ANGPT1; ANGPT2; GRB14; ANGPT4
14	*	REACTOME_CELL_SURFACE_INTERACTIONS_AT_THE_VASCULAR_WALL	Cell surface interactions at the vascular wall	9	91	9 / 91	0.0989	6.37e-06	0.00047	6	Angiopoietin	REACTOME	PIK3R1; L1CAM; GRB7; ANGPT1; ANGPT2; GRB14; ANGPT4; ATP1B2; F11R
16		REACTOME_AXON_GUIDANCE	Axon guidance	14	251	14 / 251	0.0558	1.77e-05	0.00117	6	Nerve	REACTOME	L1CAM; ABLIM1; NTN4; UNC5C; SEMA3A; PLXNA3; SEMA4A; COL4A5; ITGA1; RGMA; ANK1; ANK3; ST8SIA4; CAP2
17		REACTOME_DEVELOPMENTAL_BIOLOGY	Developmental Biology	18	396	18 / 396	0.0455	1.95e-05	0.00117	6	Process	REACTOME	MAP2K6; PPARGC1A; NCOA1; L1CAM; ABLIM1; NTN4; UNC5C; SEMA3A; PLXNA3; SEMA4A; COL4A5; ITGA1; RGMA; ANK1; ANK3; ST8SIA4; CAP2; NR2F2
20	*	KEGG_ALDOSTERONE_REGULATED_SODIUM_REABSORPTION	Aldosterone-regulated sodium reabsorption	6	42	6 / 42	0.1429	2.78e-05	0.0015	6	Sodium reabsorption	KEGG	PIK3R1; PIK3R5; ATP1B2; SCNN1A; SCNN1B; SCNN1G
24		REACTOME_TRAF3_DEPENDENT_IRF_ACTIVATION_PATHWAY	TRAF3-dependent IRF activation pathway	4	14	4 / 14	0.2857	3.65e-05	0.00159	6	Other	REACTOME	IRF7; DDX58; TRIM25; IFIH1
27		REACTOME_DOWNSTREAM_SIGNAL_TRANSDUCTION	Downstream signal transduction	8	95	8 / 95	0.0842	6.68e-05	0.00252	6	Other	REACTOME	STAT1; PIK3R1; STAT5A; PTEN; GRB7; PRKAR2B; PRKCE; ADCY9
29	*	KEGG_RIG_I_LIKE_RECEPTOR_SIGNALING_PATHWAY	RIG-I-like receptor signaling pathway	7	71	7 / 71	0.0986	6.99e-05	0.00252	6	RIG/Immune	KEGG	IRF7; ISG15; DDX58; TRIM25; CXCL15; IFIH1; DHX58
30	*	REACTOME_NEGATIVE_REGULATORS_OF_RIG_I_MDA5_SIGNALING	Negative regulators of RIG-I/MDA5 signaling	5	31	5 / 31	0.1613	7.24e-05	0.00252	6	RIG/Immune	REACTOME	ISG15; DDX58; TRIM25; UBA7; IFIH1
33	*	REACTOME_RIG_I_MDA5_MEDIATED_INDUCTION_OF_IFN_ALPHA_BETA_PATHWAYS	RIG-I/MDA5 mediated induction of IFN-alpha/beta pathways	7	73	7 / 73	0.0959	8.35e-05	0.00273	6	RIG/Immune	REACTOME	IRF7; ISG15; DDX58; TRIM25; UBA7; IFIH1; DHX58
43	*	BIOCARTA_PPARA_PATHWAY	Mechanism of Gene Regulation by Peroxisome Proliferators via PPARa(alpha)	6	58	6 / 58	0.1034	0.000177	0.00443	6	PPARa	BIOCARTA	PIK3R1; STAT5A; PPARGC1A; NCOA1; PRKAR2B; HSPA1A
44		REACTOME_NEURONAL_SYSTEM	Neuronal System	13	279	13 / 279	0.0466	0.000213	0.0052	6	Nerve	REACTOME	GNG7; ADCY9; PLCB1; ARHGEF9; CACNA1B; VAMP2; RAB3A; NCALD; CHRNA4; KCNC3; KCNAB2; KCNAB3; KCNN2
47		BIOCARTA_CTCF_PATHWAY	CTCF: First Multivalent Nuclear Factor	4	23	4 / 23	0.1739	0.000292	0.00655	6	TGF-ß	BIOCARTA	PIK3R1; PTEN; TGFB2; TGFBR3
48	*	BIOCARTA_GLEEVEC_PATHWAY	Inhibition of Cellular Proliferation by Gleevec	4	23	4 / 23	0.1739	0.000292	0.00655	6	JAK-STAT	BIOCARTA	STAT1; JAK2; PIK3R1; STAT5A
49	*	KEGG_ENDOCYTOSIS	Endocytosis	10	183	10 / 183	0.0546	0.000323	0.00709	6	Endocytosis	KEGG	H2-M3; FGFR2; ARRB1; EHD2; GRK5; HSPA1A; ADRB1; AGAP2; EPN3; IQSEC1
50	*	BIOCARTA_TPO_PATHWAY	TPO Signaling Pathway	4	24	4 / 24	0.1667	0.000346	0.00717	6	JAK-STAT	BIOCARTA	STAT1; JAK2; PIK3R1; STAT5A
53		REACTOME_IL_6_SIGNALING	Interleukin-6 signaling	3	11	3 / 11	0.2727	0.000437	0.00887	6	JAK-STAT	REACTOME	STAT1; JAK2; IL6ST
